# Supplementary material for: Host-Parasite Interaction of Atlantic salmon (Salmo salar) and the Ectoparasite Neoparamoeba perurans in Amoebic Gill Disease
Source: Front Immunol. 2021 May 31;12:672700. doi: 10.3389/fimmu.2021.672700 (PMC8202022; doi:10.3389/fimmu.2021.672700)
Supplement: Supplementary Table 2 — Top differentially expressed genes (-log10FDR > 5) in the gill. (A) Gill lesion (L) of an AGD-affected fish compared to a gill biopsy in a naïve (C) Atlantic salmon. (B) Gill lesion biopsy compared to a biopsy distal (D) to the lesion of an AGDaffected fish. (C) Gill biopsy distal to the lesion of an AGD-affected fish compared to a gill biopsy in a naïve Atlantic salmon. [Excel table] [file Table_2.xlsx]

## Sheet: Sheet 1
Supplementary Table 2. Top differentially expressed genes (-log10FDR > 5) in the gill. (A) Gill lesion (L) of an AGD-affected fish compared to a gill biopsy in a naïve (C) Atlantic salmon. (B) Gill lesion biopsy compared to a biopsy distal (D) to the lesion of an AGD-affected fish. (C) Gill biopsy distal to the lesion of an AGD-affected fish compared to a gill biopsy in a naïve Atlantic salmon.
Group	GeneID	Description	sampleA	sampleB	Log fold change	Log counts per million	P Value	False discovery rate	False discovery rate gene (log10)
A	gene38918:106577847	cytosolic phospholipase A2 gamma-like	lesion	naive	6.42496	9.54205	4.26439e-61	1.26669e-56	55.8973
A	gene41902:106580755	cytochrome P450 2M1-like	lesion	naive	5.76201	5.17512	7.43927e-47	1.10488e-42	41.9567
A	gene44912:106583701	protein-glutamine gamma-glutamyltransferase 2-like	lesion	naive	6.507	5.53042	2.37549e-42	2.35206e-38	37.6286
A	gene10173:106603626	frizzled-9-like	lesion	naive	-3.27831	3.34055	2.80868e-31	2.08572e-27	26.6807
A	gene10280:106603727	ubiquitin carboxyl-terminal hydrolase 2-like	lesion	naive	-2.87181	4.46344	1.01101e-30	6.00623e-27	26.2214
A	gene2291:106563802	leukemia inhibitory factor receptor-like	lesion	naive	2.53956	5.64802	3.91667e-29	1.93901e-25	24.7124
A	gene3323:106573887	hyaluronan synthase 2 pseudogene	lesion	naive	5.61417	1.51192	6.50518e-29	2.66828e-25	24.5738
A	gene10745:106604170	uncharacterized LOC106604170	lesion	naive	-3.40886	8.47574	7.18632e-29	2.66828e-25	24.5738
A	gene6573:100136453	cathelicidin	lesion	naive	7.19687	9.40267	9.87398e-28	3.25885e-24	23.4869
A	gene33628:106572474	leiomodin-1-like	lesion	naive	-2.81116	3.60814	4.06144e-27	1.20641e-23	22.9185
A	gene41787:106580712	neutrophil cytosol factor 2-like	lesion	naive	2.69211	4.65748	1.32478e-26	3.57738e-23	22.4464
A	gene26641:106565857	coiled-coil domain-containing protein 3-like	lesion	naive	-2.25508	4.23972	9.47461e-26	2.16488e-22	21.6646
A	gene14090:106607322	uncharacterized LOC106607322	lesion	naive	7.38143	9.40507	8.78367e-26	2.16488e-22	21.6646
A	gene33782:100196244	LIM domain and actin binding 1	lesion	naive	2.25804	5.42558	1.27386e-25	2.70276e-22	21.5682
A	gene47054:106585805	drebrin-like protein B	lesion	naive	2.2845	5.03244	1.98757e-25	3.93592e-22	21.405
A	gene13872:106607099	G-protein coupled receptor family C group 5 member D-like	lesion	naive	4.31453	5.77345	2.36766e-25	4.39555e-22	21.357
A	gene31312:106570209	lanosterol 14-alpha demethylase-like	lesion	naive	2.37323	4.09706	6.43407e-25	1.12422e-21	20.9491
A	gene30039:106568907	olfactomedin-like protein 2B	lesion	naive	-2.63165	3.57009	1.6142e-24	2.52359e-21	20.598
A	gene26966:106566027	plakophilin-1-like	lesion	naive	2.85783	6.36932	1.53761e-24	2.52359e-21	20.598
A	gene18540:100196853	Fibroblast growth factor-binding protein 1	lesion	naive	5.07302	4.809	2.43351e-24	3.61425e-21	20.442
A	gene15191:106608372	iodotyrosine deiodinase	lesion	naive	5.45988	1.3036	3.86289e-24	5.46396e-21	20.2625
A	gene44913:106583714	protein-glutamine gamma-glutamyltransferase 2-like	lesion	naive	6.25975	6.03192	7.30185e-24	9.85882e-21	20.0062
A	gene12460:106605810	hepatic leukemia factor-like	lesion	naive	-2.77471	5.45857	1.09354e-23	1.41228e-20	19.8501
A	gene44914:106583715	protein-glutamine gamma-glutamyltransferase 2-like	lesion	naive	7.28216	0.0116383	1.74657e-23	2.16167e-20	19.6652
A	gene15624:106608758	uncharacterized LOC106608758	lesion	naive	-3.10074	4.87116	2.84863e-23	3.38463e-20	19.4705
A	gene24037:106563318	cyclin B1	lesion	naive	2.09345	5.11903	1.10354e-22	1.26076e-19	18.8994
A	gene41927:106580774	tubulin-specific chaperone cofactor E-like protein	lesion	naive	-2.83018	4.06325	3.63599e-22	4.00013e-19	18.3979
A	gene4157:106582110	nuclear receptor subfamily 1 group D member 2-like	lesion	naive	-2.66195	4.05066	3.89647e-22	4.1336e-19	18.3837
A	gene43914:106582746	leiomodin-1-like	lesion	naive	-2.58462	4.72301	1.00533e-21	1.02974e-18	17.9873
A	gene20633:106613622	arrestin domain-containing protein 2-like	lesion	naive	-2.97997	7.59624	1.35485e-21	1.34149e-18	17.8724
A	gene19280:106612265	TSC22 domain family protein 3-like	lesion	naive	-2.5819	7.47693	2.30162e-21	2.2054e-18	17.6565
A	gene7847:106601490	RING finger protein 208-like	lesion	naive	6.18826	2.69589	2.38624e-21	2.21503e-18	17.6546
A	gene50401:106588826	collagen alpha-2 (VIII) chain-like	lesion	naive	-2.36139	5.50304	6.72922e-21	6.05711e-18	17.2177
A	gene12424:106605773	hepatic leukemia factor-like	lesion	naive	-2.94698	5.82937	7.1763e-21	6.09042e-18	17.2154
A	gene3028:106571543	hydroxymethylglutaryl-CoA synthase, cytoplasmic-like	lesion	naive	2.254	5.09903	7.11878e-21	6.09042e-18	17.2154
A	gene39622:106578532	isopentenyl-diphosphate delta isomerase 1	lesion	naive	2.00331	4.88598	7.52533e-21	6.20923e-18	17.207
A	gene16082:106609239	aldose reductase-like	lesion	naive	3.47728	5.96125	1.33061e-20	1.06823e-17	16.9713
A	gene43071:106581925	major facilitator superfamily domain-containing protein 6-like	lesion	naive	3.29336	2.43294	2.194e-20	1.71501e-17	16.7657
A	gene13849:106607078	ral guanine nucleotide dissociation stimulator-like 1	lesion	naive	-3.17755	6.05037	4.98743e-20	3.79863e-17	16.4204
A	gene49755:100195587	Borealin	lesion	naive	2.15445	4.88947	1.17114e-19	8.48476e-17	16.0714
A	gene9905:106603367	transmembrane protease serine 13-like	lesion	naive	2.93503	4.55796	1.24328e-19	8.79293e-17	16.0559
A	gene20959:106613907	sterol O-acyltransferase 1	lesion	naive	3.74651	4.61651	1.77321e-19	1.22492e-16	15.9119
A	gene41560:106580436	septin-5-like	lesion	naive	2.8694	4.27426	3.10421e-19	2.00451e-16	15.698
A	gene26249:106565372	cysteinyl leukotriene receptor 2-like	lesion	naive	2.35028	2.88326	4.74346e-19	2.99787e-16	15.5232
A	gene43095:106581937	coiled-coil domain containing 80	lesion	naive	-2.42101	5.46224	5.96974e-19	3.69427e-16	15.4325
A	gene30541:100195656	Carbonic anhydrase 12	lesion	naive	-4.67674	6.84862	9.20189e-19	5.57822e-16	15.2535
A	gene14540:100194970	connective tissue growth factor	lesion	naive	-3.21835	7.19108	1.01688e-18	6.04109e-16	15.2189
A	gene29859:106568806	V-type proton ATPase subunit d 1-like	lesion	naive	5.39449	1.50347	1.06232e-18	6.18726e-16	15.2085
A	gene21649:106561064	protein inscuteable homolog	lesion	naive	-2.42946	2.7686	1.3497e-18	7.70989e-16	15.113
A	gene43056:106581914	rho GTPase-activating protein 6-like	lesion	naive	4.14829	2.65113	1.68966e-18	9.46974e-16	15.0237
A	gene9621:106603080	uncharacterized LOC106603080	lesion	naive	3.49315	4.3245	1.74736e-18	9.61176e-16	15.0172
A	gene31690:106570550	collagen alpha-2 (VIII) chain-like	lesion	naive	-2.11884	5.86544	2.62988e-18	1.42033e-15	14.8476
A	gene8254:106601890	adenylate cyclase type 9-like	lesion	naive	2.39349	2.37565	3.06847e-18	1.62761e-15	14.7885
A	gene30536:106569421	putative ferric-chelate reductase 1	lesion	naive	-3.24935	5.66597	3.16136e-18	1.64632e-15	14.7835
A	gene39464:106578372	neutral cholesterol ester hydrolase 1	lesion	naive	2.24331	6.3793	3.21461e-18	1.64632e-15	14.7835
A	gene47457:106586227	distal-less homeobox 1	lesion	naive	-2.15306	5.25682	3.28262e-18	1.65266e-15	14.7818
A	gene23530:106562679	zymogen granule membrane protein 16-like	lesion	naive	-3.39724	8.93726	4.0579e-18	1.976e-15	14.7042
A	gene25618:106564958	keratin, type I cytoskeletal 13-like	lesion	naive	3.76007	10.9551	8.72327e-18	4.11295e-15	14.3858
A	gene7845:106601492	RING finger protein 208-like	lesion	naive	6.01089	1.8833	9.30133e-18	4.31698e-15	14.3648
A	gene13064:106606413	lysoplasmalogenase-like	lesion	naive	2.54019	4.66288	1.11463e-17	5.01653e-15	14.2996
A	gene14438:106607664	ribonucleotide reductase regulatory subunit M2	lesion	naive	2.37215	6.01252	1.1083e-17	5.01653e-15	14.2996
A	gene6481:100194750	cell division cycle 20	lesion	naive	2.49939	5.88918	1.2473e-17	5.5298e-15	14.2573
A	gene38990:106577877	collagen alpha-5 (IV) chain-like	lesion	naive	-2.72094	6.16234	1.40049e-17	6.11766e-15	14.2134
A	gene9623:106603081	G-protein coupled receptor 64-like	lesion	naive	6.46447	1.26653	2.13096e-17	9.17364e-15	14.0375
A	gene34264:106573105	aurora kinase B-like	lesion	naive	2.12313	3.88982	2.2198e-17	9.28691e-15	14.0321
A	gene40797:106579676	reversion-inducing cysteine-rich protein with Kazal motifs-like	lesion	naive	-2.0712	3.90225	2.19982e-17	9.28691e-15	14.0321
A	gene33200:106572239	short-chain dehydrogenase/reductase 3-like	lesion	naive	-2.86549	2.63465	2.59008e-17	1.06855e-14	13.9712
A	gene11900:100136378	nuclear receptor subfamily 1 group D member 2	lesion	naive	-3.29279	5.50254	3.3497e-17	1.34459e-14	13.8714
A	gene13784:106607066	importin subunit alpha-1-like	lesion	naive	2.00984	5.32702	3.74716e-17	1.48407e-14	13.8285
A	gene44423:106583303	nuclear receptor subfamily 1 group D member 1-like	lesion	naive	-2.33021	5.62455	3.79819e-17	1.48449e-14	13.8284
A	gene7609:106601241	thyrotroph embryonic factor-like	lesion	naive	-3.47146	4.78677	4.03127e-17	1.55513e-14	13.8082
A	gene18953:106611950	gastrotropin-like	lesion	naive	3.75119	7.98336	4.7118e-17	1.79435e-14	13.7461
A	gene31457:100136469	anterior gradient-2-like protein 2	lesion	naive	4.0705	8.71615	5.00441e-17	1.88166e-14	13.7255
A	gene15813:106608922	collagen alpha-5 (IV) chain-like	lesion	naive	-2.59309	3.62731	6.37711e-17	2.36782e-14	13.6257
A	gene27169:100196609	aurora kinase A	lesion	naive	2.21155	4.55117	8.19035e-17	2.9669e-14	13.5277
A	gene31965:106570825	uncharacterized LOC106570825	lesion	naive	7.5612	6.32097	8.65941e-17	3.09903e-14	13.5088
A	gene6530:106599739	forkhead box protein Q1-like	lesion	naive	-3.3952	4.76236	9.04087e-17	3.19702e-14	13.4953
A	gene25010:106564147	endogenous retrovirus group 3 member 1 Env polyprotein-like	lesion	naive	-3.10455	3.83582	1.08791e-16	3.75758e-14	13.4251
A	gene4678:100194498	insulin-like growth factor binding protein 4	lesion	naive	-2.25127	3.94915	1.90379e-16	6.42616e-14	13.192
A	gene31486:106570356	serine/threonine-protein kinase Sgk1-like	lesion	naive	-2.39635	4.82386	2.59232e-16	8.55579e-14	13.0677
A	gene518:106590795	transforming growth factor beta-3-like	lesion	naive	-2.3836	3.74439	4.18777e-16	1.33756e-13	12.8737
A	gene2853:106569177	carboxyl-terminal PDZ ligand of neuronal nitric oxide synthase protein-like	lesion	naive	3.82775	1.91983	4.25333e-16	1.34405e-13	12.8716
A	gene18616:106611628	protocadherin Fat 4-like	lesion	naive	-2.19181	3.49155	4.93178e-16	1.54204e-13	12.8119
A	gene25381:106564532	nuclear factor interleukin-3-regulated protein-like	lesion	naive	-4.48834	1.42938	5.43601e-16	1.68199e-13	12.7742
A	gene51820:106590245	C-C chemokine receptor type 3-like	lesion	naive	11.249	0.239255	5.62359e-16	1.72209e-13	12.7639
A	gene47442:106586211	D-3-phosphoglycerate dehydrogenase-like	lesion	naive	2.30489	5.23895	8.38614e-16	2.51618e-13	12.5993
A	gene2245:106563402	uncharacterized LOC106563402	lesion	naive	8.98992	5.1334	9.26666e-16	2.72532e-13	12.5646
A	gene32253:106571103	gremlin-1-like	lesion	naive	-2.18822	4.51318	9.84122e-16	2.86592e-13	12.5427
A	gene45292:106584049	rho GTPase-activating protein SYDE2-like	lesion	naive	-2.24809	4.94686	1.01901e-15	2.93871e-13	12.5318
A	gene27991:106566812	rho guanine nucleotide exchange factor 10-like protein	lesion	naive	2.6011	4.97082	1.09333e-15	3.0638e-13	12.5137
A	gene2639:106567539	aquaporin-3-like	lesion	naive	-4.14939	1.0571	1.29984e-15	3.60846e-13	12.4427
A	gene33222:106572218	5'-nucleotidase domain-containing protein 2-like	lesion	naive	-2.15936	3.85393	1.43704e-15	3.95238e-13	12.4031
A	gene34826:106573647	E3 ubiquitin-protein ligase znrf1-like	lesion	naive	2.45331	3.56185	1.85575e-15	5.01119e-13	12.3001
A	gene39115:106577994	putative ferric-chelate reductase 1	lesion	naive	5.09674	7.82123	1.85553e-15	5.01119e-13	12.3001
A	gene1234:106606783	neurotrypsin-like	lesion	naive	-2.34318	3.40708	2.20004e-15	5.8874e-13	12.2301
A	gene4056:106581223	BMP-binding endothelial regulator protein-like	lesion	naive	-2.96341	4.04756	2.24299e-15	5.94873e-13	12.2256
A	gene15098:106608279	vertnin-like	lesion	naive	3.0892	0.837504	2.58391e-15	6.79224e-13	12.168
A	gene19262:106612236	homeobox protein EMX1-like	lesion	naive	7.46491	1.04597	2.71829e-15	7.08281e-13	12.1498
A	gene6511:106599708	desmocollin-2-like	lesion	naive	2.23617	7.28902	3.95161e-15	1.02068e-12	11.9911
A	gene7563:100136434	matrix Gla protein	lesion	naive	-2.57002	5.39444	4.56098e-15	1.16793e-12	11.9326
A	gene428:106583660	CD276 antigen-like	lesion	naive	2.98515	1.15497	4.6603e-15	1.18316e-12	11.927
A	gene40188:106579318	oxysterol binding protein like 7	lesion	naive	3.70073	0.55621	4.91632e-15	1.23758e-12	11.9074
A	gene24233:106563389	period circadian protein homolog 1-like	lesion	naive	-2.77159	5.45363	6.1531e-15	1.5359e-12	11.8136
A	gene19034:106612018	caspase-3-like	lesion	naive	6.15549	5.78189	7.05691e-15	1.73239e-12	11.7614
A	gene26932:106566054	leiomodin-1-like	lesion	naive	-2.46943	4.94088	7.51035e-15	1.82859e-12	11.7379
A	gene14239:106607477	pyruvate dehydrogenase (acetyl-transferring) kinase isozyme 2, mitochondrial-like	lesion	naive	-2.90168	5.50078	8.25174e-15	1.99276e-12	11.7005
A	gene989:106602906	fos-related antigen 2-like	lesion	naive	2.84483	6.9196	9.83948e-15	2.33817e-12	11.6311
A	gene37235:106576140	branched-chain-amino-acid aminotransferase, cytosolic-like	lesion	naive	-3.05925	0.993306	1.0417e-14	2.45577e-12	11.6098
A	gene34775:106573697	WAP four-disulfide core domain 1	lesion	naive	-2.30448	4.01753	1.19041e-14	2.74109e-12	11.5621
A	gene13452:106606807	protein phosphatase 1 regulatory subunit 29-like	lesion	naive	3.49964	1.00384	1.49605e-14	3.36656e-12	11.4728
A	gene30348:106569170	desmocollin-2-like	lesion	naive	3.04847	6.64696	1.67657e-14	3.74442e-12	11.4266
A	gene26405:106565574	glutathione peroxidase 2-like	lesion	naive	2.10661	9.22562	2.17136e-14	4.7079e-12	11.3272
A	gene45289:100194948	CEF-10	lesion	naive	-2.06038	4.69802	2.20767e-14	4.75193e-12	11.3231
A	gene49633:106588186	uncharacterized LOC106588186	lesion	naive	-2.37817	3.45749	2.31233e-14	4.89475e-12	11.3103
A	gene17230:100194745	Epidermis-type lipoxygenase 3	lesion	naive	3.7185	8.61167	2.33993e-14	4.89475e-12	11.3103
A	gene30600:106569481	carbonic anhydrase 4-like	lesion	naive	-3.79655	2.30465	2.64944e-14	5.50343e-12	11.2594
A	gene39600:106578511	putative ferric-chelate reductase 1	lesion	naive	5.17835	1.18392	3.81063e-14	7.70006e-12	11.1135
A	gene10824:100380594	phosphoethanolamine N-methyltransferase 3	lesion	naive	2.13872	3.5083	4.48021e-14	8.99191e-12	11.0461
A	gene27418:106566378	uncharacterized LOC106566378	lesion	naive	-2.59559	3.69736	5.88044e-14	1.15677e-11	10.9368
A	gene8537:106602231	rho GTPase-activating protein 7-like	lesion	naive	-2.18666	3.69036	7.18206e-14	1.3853e-11	10.8585
A	gene15405:106608520	period circadian protein homolog 1-like	lesion	naive	-2.08846	5.80253	7.7371e-14	1.47322e-11	10.8317
A	gene38210:106577138	early growth response protein 2b-like	lesion	naive	3.73565	2.43372	8.4319e-14	1.5852e-11	10.7999
A	gene14213:106607496	nuclear receptor subfamily 1 group D member 1-like	lesion	naive	-3.93167	3.41254	8.87436e-14	1.65789e-11	10.7804
A	gene2090:106561770	ras-GEF domain-containing family member 1B-B-like	lesion	naive	-2.51064	4.8274	1.0112e-13	1.86564e-11	10.7292
A	gene1493:106609599	forkhead box protein J1-B-like	lesion	naive	-2.79756	3.43621	1.04425e-13	1.91471e-11	10.7179
A	gene13874:100195997	matrix Gla protein	lesion	naive	-2.78764	5.97092	1.05634e-13	1.925e-11	10.7156
A	gene6668:106599945	salivary glue protein Sgs-3-like	lesion	naive	3.28112	0.633767	1.18761e-13	2.13798e-11	10.67
A	gene39934:106578829	proline-rich protein 18-like	lesion	naive	-2.19184	2.78871	1.46479e-13	2.57727e-11	10.5888
A	gene43602:106582442	transcription factor Sox-21-B-like	lesion	naive	-2.26046	3.86947	1.46633e-13	2.57727e-11	10.5888
A	gene6509:106599706	cadherin-2-like	lesion	naive	-2.04639	3.48926	1.58483e-13	2.76916e-11	10.5577
A	gene45407:106584149	regulator of G-protein signaling 21-like	lesion	naive	2.40076	4.67376	1.69652e-13	2.94698e-11	10.5306
A	gene629:106599566	protein LBH-like	lesion	naive	5.59007	5.23993	1.83972e-13	3.17715e-11	10.498
A	gene41366:106579855	early growth response protein 3-like	lesion	naive	2.94914	4.25633	2.33887e-13	3.92704e-11	10.4059
A	gene27351:106566304	laminin subunit alpha-5-like	lesion	naive	-2.16842	4.02167	2.31756e-13	3.92704e-11	10.4059
A	gene18744:106611757	FOS like 1, AP-1 transcription factor subunit a	lesion	naive	4.24512	3.13074	2.34004e-13	3.92704e-11	10.4059
A	gene25949:106565281	protein-glutamine gamma-glutamyltransferase 5-like	lesion	naive	4.77402	7.63058	2.37248e-13	3.93699e-11	10.4048
A	gene22121:106561320	putative adenosylhomocysteinase 3	lesion	naive	-2.02695	3.66984	2.39815e-13	3.95748e-11	10.4026
A	gene24351:106563443	leucine-rich repeat neuronal protein 4-like	lesion	naive	5.63755	5.98651	2.51874e-13	4.11081e-11	10.3861
A	gene22885:106562054	7-dehydrocholesterol reductase	lesion	naive	2.07248	3.3364	2.87162e-13	4.66112e-11	10.3315
A	gene32033:100196116	Epigen	lesion	naive	6.16321	7.82685	3.23563e-13	5.22343e-11	10.282
A	gene12858:106606196	monocarboxylate transporter 4-like	lesion	naive	4.14984	5.13646	3.40042e-13	5.41603e-11	10.2663
A	gene10480:106603927	uncharacterized LOC106603927	lesion	naive	4.77074	0.4261	3.42787e-13	5.41603e-11	10.2663
A	gene24129:106563341	bile salt-activated lipase-like	lesion	naive	-3.69557	2.12675	4.11944e-13	6.44021e-11	10.1911
A	gene45048:106583805	mimecan-like	lesion	naive	-3.81396	2.27018	4.57911e-13	7.12136e-11	10.1474
A	gene1703:106613011	lysyl oxidase-like 4	lesion	naive	-3.53427	3.70594	5.25435e-13	8.12891e-11	10.09
A	gene35498:106574449	cytoplasmic protein NCK2-like	lesion	naive	2.039	3.21055	5.4418e-13	8.33212e-11	10.0792
A	gene49009:106587778	cell surface glycoprotein 1-like	lesion	naive	5.1646	5.33425	6.32892e-13	9.64073e-11	10.0159
A	gene9118:106602690	plasma protease C1 inhibitor-like	lesion	naive	-2.54994	1.59192	6.77891e-13	1.01697e-10	9.99269
A	gene8016:106601645	tumor necrosis factor receptor superfamily member 16-like	lesion	naive	-2.3055	1.86258	6.71499e-13	1.01697e-10	9.99269
A	gene3977:106580029	integrin alpha-8-like	lesion	naive	-3.08506	2.86998	7.4801e-13	1.11314e-10	9.95345
A	gene42379:106581219	collagenase 3-like	lesion	naive	5.07597	2.46685	7.62826e-13	1.12731e-10	9.94796
A	gene17365:106610433	von Willebrand factor A domain-containing protein 7-like	lesion	naive	4.02066	5.97605	8.99728e-13	1.30368e-10	9.88483
A	gene8674:106602268	hydroperoxide isomerase ALOXE3-like	lesion	naive	4.49102	9.8862	9.32993e-13	1.34532e-10	9.87117
A	gene31297:106569859	uncharacterized LOC106569859	lesion	naive	4.86453	1.26858	9.52354e-13	1.36646e-10	9.8644
A	gene47187:106585939	endothelial lipase-like	lesion	naive	2.5586	5.33913	1.20428e-12	1.67943e-10	9.77484
A	gene990:106602899	BRCA1-A complex subunit BRE-like	lesion	naive	3.13564	3.77333	1.23285e-12	1.70328e-10	9.76871
A	gene27443:106566391	natterin-like protein	lesion	naive	3.85922	5.93714	1.35844e-12	1.8595e-10	9.7306
A	gene26624:106565874	complement decay-accelerating factor-like	lesion	naive	3.40676	3.86565	1.42456e-12	1.92342e-10	9.71593
A	gene19128:106612111	DNA damage-inducible transcript 4-like protein	lesion	naive	4.46057	1.15164	1.50403e-12	2.00339e-10	9.69823
A	gene43839:100286653	Cytidine deaminase	lesion	naive	6.83431	7.11879	1.63793e-12	2.15279e-10	9.667
A	gene33568:100380416	Matrix-remodeling-associated protein 8	lesion	naive	-2.09695	3.22833	1.65143e-12	2.16097e-10	9.66535
A	gene7735:106601305	DNA replication licensing factor mcm5-like	lesion	naive	2.25623	3.36318	1.70423e-12	2.22028e-10	9.65359
A	gene7293:106600825	nuclear receptor subfamily 1 group D member 1-like	lesion	naive	-2.53874	3.14071	1.74428e-12	2.26254e-10	9.6454
A	gene3886:106579269	nuclear receptor coactivator 7-like	lesion	naive	2.02407	5.17372	1.81639e-12	2.33706e-10	9.63133
A	gene42866:106581869	gap junction gamma-1 protein-like	lesion	naive	2.17313	5.98013	1.88028e-12	2.40741e-10	9.61845
A	gene6300:100136560	transferrin-a	lesion	naive	4.95807	4.85595	2.04962e-12	2.57885e-10	9.58857
A	gene28259:106567132	adipolin-like	lesion	naive	-2.62881	1.56978	2.18979e-12	2.73301e-10	9.56336
A	gene34277:106573142	centrosomal protein of 290 kDa-like	lesion	naive	-2.79037	3.86939	2.40765e-12	2.94407e-10	9.53105
A	gene34995:106573862	cystathionine gamma-lyase-like	lesion	naive	2.19016	4.08052	2.40846e-12	2.94407e-10	9.53105
A	gene28784:106567714	frizzled-9	lesion	naive	-2.76861	2.1192	2.46581e-12	2.98957e-10	9.52439
A	gene48648:106587392	ammonium transporter Rh type C	lesion	naive	-2.89894	9.5206	2.55256e-12	3.08216e-10	9.51114
A	gene45630:106584368	MAP kinase-interacting serine/threonine-protein kinase 2-like	lesion	naive	-3.02834	6.42892	2.63672e-12	3.1709e-10	9.49882
A	gene21658:106561075	ADM-like	lesion	naive	11.5892	0.530288	2.66821e-12	3.19582e-10	9.49542
A	gene36608:106575523	rho GTPase-activating protein 20-like	lesion	naive	-2.87189	2.11472	2.88974e-12	3.43348e-10	9.46427
A	gene29475:106568398	follistatin-A-like	lesion	naive	-2.19974	2.76278	3.15301e-12	3.71655e-10	9.42986
A	gene37891:106576803	cytochrome P450 1B1-like	lesion	naive	-2.9008	3.26129	3.68093e-12	4.24897e-10	9.37172
A	gene10841:106604204	homeobox protein EMX1-like	lesion	naive	2.30733	1.56505	3.69053e-12	4.24897e-10	9.37172
A	gene14055:106607345	uncharacterized LOC106607345	lesion	naive	3.94983	4.83826	3.80911e-12	4.36856e-10	9.35966
A	gene24636:106563786	uncharacterized LOC106563786	lesion	naive	2.80903	3.7759	3.91179e-12	4.45195e-10	9.35145
A	gene45051:106583809	mimecan-like	lesion	naive	-2.69726	2.60435	4.58626e-12	5.14076e-10	9.28897
A	gene47704:106586468	calcium/calmodulin-dependent 3',5'-cyclic nucleotide phosphodiesterase 1A-like	lesion	naive	-2.02268	2.4538	4.61718e-12	5.15597e-10	9.28769
A	gene23207:100136926	cytochrome P450 1A	lesion	naive	-2.14226	2.47551	4.64769e-12	5.1706e-10	9.28646
A	gene51666:106590121	uncharacterized LOC106590121	lesion	naive	-2.24915	2.93539	5.10009e-12	5.63171e-10	9.24936
A	gene38909:106577817	thioredoxin-like	lesion	naive	2.14379	6.89396	5.14833e-12	5.66392e-10	9.24688
A	gene8322:106601958	actin, non-muscle 6.2	lesion	naive	3.58315	2.99777	5.49327e-12	5.99897e-10	9.22192
A	gene40259:106579256	gap junction delta-3 protein-like	lesion	naive	-2.03655	4.60452	5.63899e-12	6.13085e-10	9.21248
A	gene17802:100195762	CD276 molecule	lesion	naive	2.63626	2.52449	5.6553e-12	6.13085e-10	9.21248
A	gene26145:106565112	cryptochrome-1-like	lesion	naive	-2.71175	5.68181	6.22367e-12	6.72247e-10	9.17247
A	gene14901:106608090	CLOCK-interacting pacemaker-like	lesion	naive	-2.29349	4.11509	7.16682e-12	7.63022e-10	9.11746
A	gene32499:106571301	connective tissue growth factor-like	lesion	naive	-3.08347	4.75942	7.47465e-12	7.92954e-10	9.10075
A	gene28581:100534607	interleukin 4/13A	lesion	naive	3.37604	3.8495	7.51849e-12	7.94766e-10	9.09976
A	gene9591:106603058	cystatin-B-like	lesion	naive	2.29738	8.65204	7.80137e-12	8.20767e-10	9.08578
A	gene22851:106562003	histamine H3 receptor-like	lesion	naive	4.20522	1.21267	8.68394e-12	9.01915e-10	9.04483
A	gene37831:106576855	peroxisome proliferator-activated receptor gamma coactivator-related protein 1-like	lesion	naive	2.17655	4.19168	8.66657e-12	9.01915e-10	9.04483
A	gene26546:106565629	cyclin-dependent kinase 18-like	lesion	naive	-2.19797	2.9595	9.78548e-12	1.00926e-09	8.996
A	gene4683:106587847	keratin, type I cytoskeletal 13-like	lesion	naive	6.0243	9.74712	1.00601e-11	1.034e-09	8.98548
A	gene36228:106575072	cyclin-dependent kinase inhibitor 1B-like	lesion	naive	-2.19693	4.78169	1.03277e-11	1.05784e-09	8.97558
A	gene28967:106567921	DS cell adhesion molecule	lesion	naive	-3.37987	2.42398	1.07789e-11	1.10026e-09	8.9585
A	gene37471:106576442	zinc-binding protein A33-like	lesion	naive	2.28093	1.56274	1.1174e-11	1.13669e-09	8.94436
A	gene25603:106564751	junction plakoglobin-like	lesion	naive	2.1982	9.45117	1.22317e-11	1.23189e-09	8.90943
A	gene4295:106583263	yrdC domain-containing protein, mitochondrial-like	lesion	naive	2.11178	3.3841	1.23493e-11	1.23927e-09	8.90683
A	gene4669:106587962	transcription factor Sp6-like	lesion	naive	3.6916	3.4517	1.31188e-11	1.30766e-09	8.88351
A	gene33350:106572115	protein FAM110B-like	lesion	naive	2.05358	4.94807	1.33423e-11	1.32107e-09	8.87907
A	gene35852:106574771	filamin A-interacting protein 1-like	lesion	naive	-2.57848	3.77807	1.3877e-11	1.3604e-09	8.86633
A	gene17857:106610834	thrombospondin-1-like	lesion	naive	-2.19591	5.8604	1.43667e-11	1.39918e-09	8.85413
A	gene8691:106602285	hydroperoxide isomerase ALOXE3-like	lesion	naive	4.5519	3.2993	1.47197e-11	1.42887e-09	8.84501
A	gene33086:106571918	cadherin-13-like	lesion	naive	3.20226	9.61766	1.65817e-11	1.57866e-09	8.80171
A	gene11246:106604622	protocadherin Fat 4-like	lesion	naive	-2.44173	2.79258	1.65332e-11	1.57866e-09	8.80171
A	gene46464:106585019	urea transporter 2-like	lesion	naive	-2.09969	7.21305	1.67501e-11	1.5896e-09	8.79871
A	gene42878:106581858	villin 1	lesion	naive	-2.10362	4.14454	1.68345e-11	1.59252e-09	8.79792
A	gene28055:106566953	PR domain zinc finger protein 16-like	lesion	naive	-2.44248	2.51089	1.74512e-11	1.63524e-09	8.78642
A	gene21122:106560359	regulator of G-protein signaling 21-like	lesion	naive	2.08534	4.23957	1.76574e-11	1.64935e-09	8.78269
A	gene11996:106605352	BMP-binding endothelial regulator protein-like	lesion	naive	-2.03028	3.89235	1.83109e-11	1.69971e-09	8.76963
A	gene20120:106613110	collagenase 3-like	lesion	naive	3.22635	2.81011	1.84966e-11	1.7116e-09	8.7666
A	gene2341:106564343	protein phosphatase Slingshot homolog 1-like	lesion	naive	-2.08713	5.23311	1.85961e-11	1.71546e-09	8.76562
A	gene9590:106603177	thiosulfate sulfurtransferase/rhodanese-like domain-containing protein 1	lesion	naive	4.98141	4.49943	1.92329e-11	1.76871e-09	8.75234
A	gene49742:100286457	Syndecan-2-A	lesion	naive	-2.49384	5.32507	1.93258e-11	1.77177e-09	8.75159
A	gene23490:106562635	RAS-like, family 12	lesion	naive	-2.52785	2.09339	1.96671e-11	1.79751e-09	8.74533
A	gene32398:100194994	Ribonucleoside-diphosphate reductase subunit M2	lesion	naive	2.04713	7.10797	2.14544e-11	1.93703e-09	8.71286
A	gene44410:106583162	leucine-rich repeat neuronal protein 1-like	lesion	naive	-2.14691	3.08992	2.17792e-11	1.9604e-09	8.70766
A	gene15443:106608552	S100 calcium binding protein P	lesion	naive	3.53824	8.05499	2.25618e-11	2.0247e-09	8.69364
A	gene11681:106605048	inactive serine protease 35-like	lesion	naive	-2.34833	3.9277	2.27283e-11	2.0335e-09	8.69176
A	gene12026:106605376	cyclin E2	lesion	naive	2.07578	3.0187	2.47666e-11	2.18299e-09	8.66095
A	gene42361:106581095	G protein-activated inward rectifier potassium channel 4-like	lesion	naive	-3.34137	-0.487937	2.61837e-11	2.29428e-09	8.63935
A	gene20154:106613144	CLOCK-interacting pacemaker-like	lesion	naive	-2.96299	0.951998	2.65188e-11	2.31681e-09	8.63511
A	gene15352:106608496	mucin-2-like	lesion	naive	-2.0692	5.3038	2.72454e-11	2.35971e-09	8.62714
A	gene43568:106582403	rho-related GTP-binding protein RhoE-like	lesion	naive	2.47524	4.55639	2.84932e-11	2.46035e-09	8.609
A	gene13771:106606987	cytoglobin-2-like	lesion	naive	2.7446	5.21193	2.93867e-11	2.53015e-09	8.59685
A	gene1546:106610005	baculoviral IAP repeat containing 5a	lesion	naive	2.31742	5.17797	2.95525e-11	2.53708e-09	8.59567
A	gene4733:106588495	uncharacterized LOC106588495	lesion	naive	8.51299	11.7554	3.32559e-11	2.82238e-09	8.54939
A	gene14759:106607930	cGMP-dependent protein kinase 1-like	lesion	naive	9.69072	0.94578	3.45541e-11	2.9242e-09	8.53399
A	gene42641:106581492	P2Y purinoceptor 13-like	lesion	naive	6.04131	-0.217221	3.51983e-11	2.97026e-09	8.52721
A	gene32260:106571107	coiled-coil domain-containing protein 85C-B-like	lesion	naive	4.66672	1.06515	3.84431e-11	3.21666e-09	8.4926
A	gene928:106603863	syntaxin-11-like	lesion	naive	-2.85662	3.65361	3.88178e-11	3.23889e-09	8.4896
A	gene18768:106611736	transcription factor Sox-3	lesion	naive	2.3079	3.02403	4.05005e-11	3.36041e-09	8.47361
A	gene2070:106561586	cerebral endothelial cell adhesion molecule	lesion	naive	-2.2668	2.71233	4.74232e-11	3.89132e-09	8.4099
A	gene23815:106562962	collagen alpha-1 (V) chain-like	lesion	naive	-2.29367	6.75589	4.78679e-11	3.91699e-09	8.40705
A	gene30571:100195068	transglutaminase 1 like 1	lesion	naive	3.57429	7.34835	5.27836e-11	4.27216e-09	8.36935
A	gene6249:106599115	olfactomedin-like protein 2B	lesion	naive	-2.64438	4.43426	5.4097e-11	4.36657e-09	8.35986
A	gene32727:106571706	kinesin light chain 1	lesion	naive	3.40176	1.44527	6.33779e-11	5.06069e-09	8.29579
A	gene14713:106607886	uncharacterized LOC106607886	lesion	naive	2.12942	4.6544	6.55512e-11	5.2202e-09	8.28231
A	gene24228:106563383	lysine-specific demethylase 6B-like	lesion	naive	-2.10888	4.72554	6.97286e-11	5.50856e-09	8.25896
A	gene44258:106583111	cyclin-dependent kinase 18-like	lesion	naive	-2.24538	3.98782	7.38276e-11	5.78621e-09	8.23761
A	gene50276:106588709	tetraspanin-13-like	lesion	naive	2.51805	1.20946	7.38247e-11	5.78621e-09	8.23761
A	gene51368:106589815	CUB and sushi domain-containing protein 1-like	lesion	naive	-2.90472	0.808927	7.67559e-11	5.96847e-09	8.22414
A	gene14473:106607699	5'-nucleotidase-like	lesion	naive	-2.10332	4.01506	7.83484e-11	6.0764e-09	8.21635
A	gene44313:100195433	Methylosome protein 50	lesion	naive	2.05757	4.78246	8.42288e-11	6.49853e-09	8.18719
A	gene44681:106583468	solute carrier family 25 member 34-like	lesion	naive	2.14042	2.12252	8.84307e-11	6.75256e-09	8.17053
A	gene32245:106571097	thrombospondin-1-like	lesion	naive	-2.42791	4.27625	8.89976e-11	6.76109e-09	8.16998
A	gene29807:106568799	sterile alpha motif domain-containing protein 7-like	lesion	naive	4.34038	-0.830184	9.5033e-11	7.18285e-09	8.1437
A	gene29309:106568163	protein phosphatase 1 regulatory subunit 3B	lesion	naive	2.13421	1.7073	1.07484e-10	8.06242e-09	8.09353
A	gene33279:106572174	BTB/POZ domain-containing protein KCTD20-like	lesion	naive	2.19221	4.43294	1.09237e-10	8.17326e-09	8.0876
A	gene29561:106568486	alanine--glyoxylate aminotransferase 2	lesion	naive	2.55547	4.44093	1.15904e-10	8.61277e-09	8.06486
A	gene26571:106565959	taste receptor type 1 member 3-like	lesion	naive	2.971	0.913989	1.19096e-10	8.7782e-09	8.05659
A	gene9664:106603114	LRRN4 C-terminal-like protein	lesion	naive	2.21735	4.30626	1.27085e-10	9.30741e-09	8.03117
A	gene28964:106567924	collagenase 3-like	lesion	naive	5.29957	5.39822	1.45866e-10	1.05421e-08	7.97707
A	gene9739:106603198	period circadian protein homolog 1-like	lesion	naive	-2.21306	3.9528	1.5944e-10	1.14396e-08	7.94159
A	gene26854:106565988	semaphorin-3F-like	lesion	naive	-2.45923	1.46145	1.63434e-10	1.16979e-08	7.93189
A	gene48712:106587473	plakophilin-3-like	lesion	naive	7.66654	3.07656	1.70355e-10	1.21348e-08	7.91597
A	gene31188:106569953	collagen alpha-1 (XI) chain-like	lesion	naive	-2.84401	5.14798	1.71417e-10	1.21813e-08	7.91431
A	gene11699:106605060	R-spondin-2-like	lesion	naive	-2.84245	-0.301113	1.73973e-10	1.23334e-08	7.90892
A	gene72:106597689	fibulin 5	lesion	naive	-2.43614	3.46127	1.83474e-10	1.29145e-08	7.88892
A	gene20241:106613230	cysteine and histidine-rich domain-containing protein 1-like	lesion	naive	2.08433	3.95607	1.86856e-10	1.31215e-08	7.88202
A	gene42352:106581102	CXADR-like membrane protein	lesion	naive	-2.40628	2.0627	1.8731e-10	1.31223e-08	7.88199
A	gene44516:106583326	tribbles pseudokinase 3	lesion	naive	2.25484	5.34997	1.9417e-10	1.35073e-08	7.86943
A	gene23637:106562790	RNA-binding protein with multiple splicing-like	lesion	naive	-2.0759	4.32558	1.95714e-10	1.3583e-08	7.86701
A	gene23431:106562576	ceramide synthase 2-like	lesion	naive	-2.14948	4.52004	2.05424e-10	1.41905e-08	7.848
A	gene35040:106573900	phosphatidylinositol 3-kinase regulatory subunit gamma-like	lesion	naive	-2.067	1.78307	2.20568e-10	1.50269e-08	7.82313
A	gene30267:106569242	cadherin-18-like	lesion	naive	3.10737	1.0047	2.26919e-10	1.54243e-08	7.8118
A	gene4636:100380664	cytoglobin-2	lesion	naive	-2.85769	1.31502	2.28481e-10	1.5495e-08	7.80981
A	gene33515:106572351	specifically androgen-regulated gene protein-like	lesion	naive	-2.35285	4.09036	2.3043e-10	1.55916e-08	7.80711
A	gene10835:106604193	ras GTPase-activating protein-binding protein 1-like	lesion	naive	2.19815	6.24926	2.48884e-10	1.66882e-08	7.77759
A	gene692:106600514	glutamyl aminopeptidase-like	lesion	naive	-2.22798	2.71976	2.67413e-10	1.781e-08	7.74934
A	gene16143:106609164	small subunit processome component 20 homolog	lesion	naive	-2.06311	3.39156	2.69771e-10	1.79268e-08	7.7465
A	gene15717:106608840	ankyrin repeat and IBR domain-containing protein 1-like	lesion	naive	-2.22905	4.23263	2.73317e-10	1.79486e-08	7.74597
A	gene52045:106590507	V-set domain-containing T-cell activation inhibitor 1-like	lesion	naive	3.52879	4.47437	2.71529e-10	1.79486e-08	7.74597
A	gene32012:106570863	DNA-binding protein HU 2-like	lesion	naive	2.05969	4.52766	2.78431e-10	1.81371e-08	7.74143
A	gene4112:106581398	uncharacterized LOC106581398	lesion	naive	8.29321	0.458365	2.83528e-10	1.83484e-08	7.7364
A	gene51109:106589565	heparan sulfate glucosamine 3-O-sulfotransferase 6-like	lesion	naive	-2.23373	1.85179	3.29523e-10	2.12324e-08	7.673
A	gene14710:106607879	thrombomodulin-like	lesion	naive	-2.14407	4.95903	3.39211e-10	2.18094e-08	7.66136
A	gene50277:100136468	anterior gradient homolog 2 (Xenopus laevis)	lesion	naive	2.73642	10.5853	3.42598e-10	2.19322e-08	7.65892
A	gene30418:100136439	cathelicidin antimicrobial peptide	lesion	naive	3.29105	6.50546	3.54812e-10	2.25682e-08	7.6465
A	gene6430:106599341	carbonic anhydrase-like	lesion	naive	3.65873	7.33673	4.02236e-10	2.53674e-08	7.59572
A	gene47401:106586169	polypeptide N-acetylgalactosaminyltransferase 5-like	lesion	naive	2.47889	4.06297	4.17958e-10	2.61369e-08	7.58275
A	gene41683:106580584	glycerol-3-phosphate acyltransferase 3-like	lesion	naive	2.73102	5.8306	4.18932e-10	2.61428e-08	7.58265
A	gene13464:106606820	migration and invasion enhancer 1-like	lesion	naive	3.89806	4.52014	4.22815e-10	2.63297e-08	7.57955
A	gene37605:106576510	prickle-like protein 1	lesion	naive	-2.56268	2.34623	4.31477e-10	2.6757e-08	7.57256
A	gene28116:106567011	voltage-dependent L-type calcium channel subunit beta-4-like	lesion	naive	-2.69001	-0.34888	4.50547e-10	2.77657e-08	7.55649
A	gene46426:106585050	claudin-4-like	lesion	naive	-2.03595	4.59283	4.53602e-10	2.78961e-08	7.55446
A	gene12536:100195957	Mannose-specific lectin	lesion	naive	8.64349	11.2785	4.57609e-10	2.80264e-08	7.55243
A	gene4111:106581409	SE-cephalotoxin-like	lesion	naive	5.48045	3.05529	4.84927e-10	2.95776e-08	7.52904
A	gene4020:106580392	annexin A2-like	lesion	naive	-3.12417	1.09331	5.16193e-10	3.12918e-08	7.50457
A	gene47756:106586514	transcription cofactor vestigial-like protein 3	lesion	naive	-2.44093	2.79508	5.23265e-10	3.15916e-08	7.50043
A	gene7849:100380463	Hepatic leukemia factor	lesion	naive	-2.47478	5.46315	5.25297e-10	3.16499e-08	7.49963
A	gene15814:106608923	collagen alpha-6 (IV) chain-like)	lesion	naive	-2.6635	2.92201	5.2908e-10	3.18133e-08	7.49739
A	gene44393:106583179	prostacyclin synthase-like	lesion	naive	3.43847	3.13739	5.35147e-10	3.20484e-08	7.49419
A	gene17176:106610269	forkhead box protein E1-like	lesion	naive	2.37144	2.0716	5.3782e-10	3.21436e-08	7.4929
A	gene46825:106585394	glycine dehydrogenase (decarboxylating), mitochondrial-like	lesion	naive	2.1955	6.71904	5.78799e-10	3.42483e-08	7.46536
A	gene40760:106579629	bone morphogenetic protein 7-like	lesion	naive	-2.40816	2.58955	5.91515e-10	3.48618e-08	7.45765
A	gene14716:106607921	cdc42 effector protein 3-like	lesion	naive	-3.224	3.40808	6.0312e-10	3.54754e-08	7.45007
A	gene44909:106583712	collagen alpha-1 (II) chain	lesion	naive	-3.23119	5.73045	6.13245e-10	3.59997e-08	7.4437
A	gene4966:106589858	uncharacterized LOC106589858	lesion	naive	-2.76797	1.80872	6.2596e-10	3.66014e-08	7.4365
A	gene45905:106584632	nucleobindin-2-like	lesion	naive	2.88711	2.26414	6.70659e-10	3.89087e-08	7.40995
A	gene37939:106576762	epithelial cell adhesion molecule	lesion	naive	2.49383	9.90653	6.98316e-10	3.99698e-08	7.39827
A	gene28195:106567077	G-protein coupled receptor 182-like	lesion	naive	-2.29839	4.65377	6.99282e-10	3.99698e-08	7.39827
A	gene21124:106560302	regulator of G-protein signaling 21-like	lesion	naive	2.373	6.05696	6.99714e-10	3.99698e-08	7.39827
A	gene37580:106576485	uncharacterized LOC106576485	lesion	naive	4.59118	0.215275	7.09597e-10	4.03791e-08	7.39384
A	gene46289:106585164	A disintegrin and metalloproteinase with thrombospondin motifs 12-like	lesion	naive	-2.59988	1.46099	7.29188e-10	4.11783e-08	7.38533
A	gene48523:106587204	ADM-like	lesion	naive	-2.13775	3.53012	7.41987e-10	4.16635e-08	7.38024
A	gene5533:106594932	piggyBac transposable element-derived protein 4-like	lesion	naive	2.83533	1.52828	7.41377e-10	4.16635e-08	7.38024
A	gene9204:106602728	ankyrin repeat domain 37	lesion	naive	2.04435	4.43546	7.93197e-10	4.4122e-08	7.35535
A	gene7989:106601618	tumor necrosis factor receptor superfamily member 16-like	lesion	naive	-3.00909	-0.340421	7.96428e-10	4.42189e-08	7.35439
A	gene22238:106561389	UPF0606 protein KIAA1549-like	lesion	naive	-2.41154	0.904962	8.07931e-10	4.46905e-08	7.34979
A	gene26209:106565346	peptidyl-prolyl cis-trans isomerase FKBP5-like	lesion	naive	-3.50905	6.81754	8.11911e-10	4.47454e-08	7.34925
A	gene50748:106589263	PH and SEC7 domain-containing protein 1-like	lesion	naive	-2.60531	0.00623393	8.15356e-10	4.48506e-08	7.34823
A	gene6088:106598820	UDP-GlcNAc:betaGal beta-1,3-N-acetylglucosaminyltransferase 5	lesion	naive	2.56847	2.30086	8.53925e-10	4.67127e-08	7.33057
A	gene4114:106581382	uncharacterized LOC106581382	lesion	naive	9.21541	4.77806	8.65148e-10	4.72396e-08	7.32569
A	gene24635:106563787	uncharacterized LOC106563787	lesion	naive	2.12932	2.28509	9.75416e-10	5.30655e-08	7.27519
A	gene23838:106562983	inactive carboxypeptidase-like protein X2	lesion	naive	-2.35847	6.26822	1.02293e-09	5.54475e-08	7.25612
A	gene15852:106608957	HtrA serine peptidase 3	lesion	naive	-2.44825	3.52807	1.04205e-09	5.62784e-08	7.24966
A	gene26779:106565729	neural cell adhesion molecule L1-like protein	lesion	naive	-3.27578	1.18181	1.05658e-09	5.69595e-08	7.24443
A	gene36280:106575194	phospholipase A2 inhibitor 31 kDa subunit-like	lesion	naive	2.97759	7.37549	1.14325e-09	6.09677e-08	7.2149
A	gene19267:100196781	GTPase activating protein (SH3 domain) binding protein 1	lesion	naive	2.0832	6.35794	1.22484e-09	6.43941e-08	7.19115
A	gene20686:100194964	Cystathionine gamma-lyase	lesion	naive	2.14942	6.80101	1.31912e-09	6.8863e-08	7.16201
A	gene18345:106611397	uncharacterized LOC106611397	lesion	naive	7.12498	8.12487	1.33085e-09	6.93534e-08	7.15893
A	gene6374:106599435	laminin subunit gamma 2	lesion	naive	3.5553	4.44231	1.37816e-09	7.13183e-08	7.1468
A	gene26527:100380396	ATPase family AAA domain-containing protein 3	lesion	naive	2.07968	4.28747	1.43721e-09	7.41162e-08	7.13009
A	gene50465:106588891	ras-related protein Rab-25-like	lesion	naive	2.10284	7.53254	1.46481e-09	7.54083e-08	7.12258
A	gene37496:106576438	normal mucosa of esophagus-specific gene 1 protein-like	lesion	naive	3.78765	4.86547	1.54582e-09	7.90309e-08	7.1022
A	gene26560:106565692	myoD family inhibitor-like	lesion	naive	-2.82591	1.4593	1.55937e-09	7.90436e-08	7.10213
A	gene34293:106573123	protein Wnt-2-like	lesion	naive	-2.10659	2.28487	1.55776e-09	7.90436e-08	7.10213
A	gene25791:106564984	uncharacterized LOC106564984	lesion	naive	3.50959	0.862929	1.55936e-09	7.90436e-08	7.10213
A	gene44541:106583572	lysyl oxidase homolog 2A-like	lesion	naive	-2.7886	0.867524	1.56732e-09	7.9311e-08	7.10067
A	gene1126:106605202	oxoeicosanoid receptor 1	lesion	naive	2.13811	3.24321	1.63852e-09	8.23528e-08	7.08432
A	gene31273:106569874	protein S100-A13-like	lesion	naive	2.12882	8.05957	1.69381e-09	8.48446e-08	7.07138
A	gene17204:106610295	endophilin-A1-like	lesion	naive	-2.29084	2.74576	1.89329e-09	9.32628e-08	7.03029
A	gene43637:100196641	homeobox protein HoxD3ab	lesion	naive	-2.00087	1.42309	1.8964e-09	9.32628e-08	7.03029
A	gene13797:106607055	DNA replication licensing factor mcm5-like	lesion	naive	2.41187	3.77342	1.93686e-09	9.50951e-08	7.02184
A	gene38687:100380740	perilipin-2	lesion	naive	3.99358	4.51859	2.00894e-09	9.84711e-08	7.00669
A	gene31787:106570649	transmembrane protein 200A-like	lesion	naive	-2.43468	2.19312	2.0224e-09	9.89678e-08	7.00451
A	gene1380:100196543	equilibrative nucleoside transporter 1	lesion	naive	-2.35896	3.54448	2.21803e-09	1.07303e-07	6.96939
A	gene30102:106568856	uncharacterized protein C2orf82 homolog	lesion	naive	-2.79933	2.0753	2.26057e-09	1.09006e-07	6.96255
A	gene35169:106574020	choline transporter-like protein 5-B	lesion	naive	-2.09695	1.89805	2.30506e-09	1.10971e-07	6.95479
A	gene34585:106573452	semaphorin-3D-like	lesion	naive	-2.04929	2.51958	2.31613e-09	1.11145e-07	6.95411
A	gene9638:100195032	Transmembrane protein 45B	lesion	naive	-2.66766	0.743232	2.31518e-09	1.11145e-07	6.95411
A	gene34202:106573055	methionine aminopeptidase 2-like	lesion	naive	-2.08358	4.34941	2.3564e-09	1.12894e-07	6.94733
A	gene51201:106589641	WNK lysine deficient protein kinase 4	lesion	naive	-2.39604	3.22906	2.47813e-09	1.18155e-07	6.92755
A	gene48761:106587531	vitamin D 25-hydroxylase-like	lesion	naive	-2.46545	-0.0566408	2.54595e-09	1.20807e-07	6.91791
A	gene33370:106572096	peptidase inhibitor 16-like	lesion	naive	2.35066	5.71959	2.67243e-09	1.25604e-07	6.901
A	gene32034:100286490	amphiregulin	lesion	naive	3.46676	4.95007	2.67824e-09	1.25678e-07	6.90074
A	gene49653:106588203	oxysterol binding protein like 10	lesion	naive	2.33985	3.35341	2.7104e-09	1.26987e-07	6.89624
A	gene11889:106605258	neurexophilin-1-like	lesion	naive	-2.24867	2.24074	2.88773e-09	1.35082e-07	6.8694
A	gene23405:106562547	deoxyuridine 5'-triphosphate nucleotidohydrolase-like	lesion	naive	2.13872	4.30715	2.901e-09	1.35277e-07	6.86878
A	gene38788:106577665	kin of IRRE-like protein 1	lesion	naive	-2.5691	2.69323	2.94461e-09	1.36881e-07	6.86366
A	gene28829:106567672	cell surface glycoprotein MUC18-like	lesion	naive	-3.79653	-0.938819	3.11523e-09	1.44135e-07	6.84123
A	gene33510:106572357	uncharacterized protein KIAA1755-like	lesion	naive	-2.06048	3.52028	3.15473e-09	1.45736e-07	6.83643
A	gene40600:106579494	C-C motif chemokine 20-like	lesion	naive	2.51083	2.61091	3.17409e-09	1.46403e-07	6.83445
A	gene41865:106580720	leucine-rich repeat and fibronectin type III domain-containing protein 1-like protein	lesion	naive	-2.75176	-0.352157	3.29789e-09	1.51174e-07	6.82052
A	gene4365:106583947	inactive serine protease 35-like	lesion	naive	-2.19727	5.06234	3.3279e-09	1.51846e-07	6.8186
A	gene45167:106583903	uncharacterized LOC106583903	lesion	naive	2.49116	2.66948	3.32651e-09	1.51846e-07	6.8186
A	gene51579:106590027	neuropilin-1a-like	lesion	naive	-2.17122	3.75682	3.33568e-09	1.51968e-07	6.81825
A	gene7846:106601491	RING finger protein 186-like	lesion	naive	3.88917	1.23351	3.39829e-09	1.54347e-07	6.8115
A	gene39028:106577909	serine protease HTRA3-like	lesion	naive	-2.11598	3.29521	3.39561e-09	1.54347e-07	6.8115
A	gene41523:100286532	centromere protein H	lesion	naive	2.18552	2.3775	3.52284e-09	1.59516e-07	6.7972
A	gene7364:106600998	integrin beta-3-like	lesion	naive	3.13133	5.76073	3.82975e-09	1.71582e-07	6.76553
A	gene357:106573748	collagen alpha-1 (XII) chain-like	lesion	naive	-2.07366	6.68136	4.07916e-09	1.81659e-07	6.74074
A	gene7738:100196393	Macrophage inflammatory protein 2-alpha	lesion	naive	6.21626	1.55774	4.08524e-09	1.81659e-07	6.74074
A	gene42241:106581197	transcription elongation factor SPT6-like	lesion	naive	-2.07148	2.24983	4.13612e-09	1.83646e-07	6.73602
A	gene46936:106585698	fibrous sheath CABYR-binding protein-like	lesion	naive	-2.13102	2.51336	4.14412e-09	1.83727e-07	6.73583
A	gene33940:106572795	eosinophil peroxidase-like	lesion	naive	-2.89784	3.88071	4.1913e-09	1.8499e-07	6.73285
A	gene38266:106577171	myelin and lymphocyte protein-like	lesion	naive	5.15212	4.58487	4.18151e-09	1.8499e-07	6.73285
A	gene42572:106581424	rho guanine nucleotide exchange factor 17-like	lesion	naive	-2.02528	3.04817	4.25946e-09	1.86947e-07	6.72828
A	gene22235:106561394	poly [ADP-ribose] polymerase 12-like	lesion	naive	-2.60825	2.44772	4.5256e-09	1.9596e-07	6.70783
A	gene46724:106585475	citron Rho-interacting kinase-like	lesion	naive	-2.44903	2.07794	4.55627e-09	1.97001e-07	6.70553
A	gene44546:106583570	paxillin-like	lesion	naive	2.19115	3.8667	4.60332e-09	1.98746e-07	6.7017
A	gene48054:106586824	collagen alpha-2 (V) chain-like	lesion	naive	-2.30766	7.19763	4.63209e-09	1.99408e-07	6.70026
A	gene30599:106569486	carbonic anhydrase 12-like	lesion	naive	-3.11382	8.59698	4.68757e-09	2.01504e-07	6.69572
A	gene1842:106611807	vinculin	lesion	naive	-2.51906	3.55993	4.74266e-09	2.02991e-07	6.69252
A	gene49623:106588175	protein S100-A1-like	lesion	naive	4.07542	7.03698	5.09658e-09	2.15347e-07	6.66686
A	gene1485:106609534	ribosomal L1 domain-containing protein 1-like	lesion	naive	2.00662	5.53061	5.28905e-09	2.23162e-07	6.65138
A	gene1618:100196698	PERP, TP53 apoptosis effector	lesion	naive	2.51703	8.35798	5.4379e-09	2.28146e-07	6.64179
A	gene42653:106581503	collagen alpha-1 (XXVI) chain-like	lesion	naive	-2.82532	2.78954	5.72394e-09	2.38129e-07	6.62319
A	gene6733:106600124	ephrin type-A receptor 3-like	lesion	naive	-2.27082	2.08614	5.84258e-09	2.4171e-07	6.6167
A	gene42065:106580920	MDS1 and EVI1 complex locus protein EVI1-like	lesion	naive	-2.51107	4.41361	6.49099e-09	2.65942e-07	6.57521
A	gene17720:106610773	collagen alpha-1 (XII) chain-like	lesion	naive	-2.04444	3.83855	6.50601e-09	2.66191e-07	6.57481
A	gene11112:106604467	sodium bicarbonate transporter-like protein 11	lesion	naive	-2.21174	1.86241	6.74079e-09	2.74286e-07	6.5618
A	gene10826:100380804	Platelet-derived growth factor receptor-like protein	lesion	naive	-2.52619	2.7919	6.88548e-09	2.79026e-07	6.55436
A	gene2307:106564027	netrin receptor UNC5C-like	lesion	naive	-2.98231	2.05149	7.30009e-09	2.9303e-07	6.53309
A	gene4734:106588483	uncharacterized LOC106588483	lesion	naive	9.91012	9.60714	7.33206e-09	2.93916e-07	6.53178
A	gene42960:106581795	UDP-N-acetyl-alpha-D-galactosamine:polypeptide N-acetylgalactosaminyltransferase 3	lesion	naive	2.32115	5.06977	7.44619e-09	2.98088e-07	6.52566
A	gene26008:106565226	keratin, type II cytoskeletal 8-like	lesion	naive	2.44543	12.5938	7.4963e-09	2.9969e-07	6.52333
A	gene33908:106572756	keratin, type I cytoskeletal 18	lesion	naive	3.23101	10.1737	7.51514e-09	3.0004e-07	6.52282
A	gene3826:106578543	collagen triple helix repeat-containing protein 1-like	lesion	naive	-2.45112	2.98098	7.53489e-09	3.00425e-07	6.52226
A	gene45529:106584295	transglutaminase 1	lesion	naive	3.10909	7.52726	7.65948e-09	3.04574e-07	6.51631
A	gene43522:100136430	60 kDa heat shock protein, mitochondrial	lesion	naive	2.03447	5.82688	7.74272e-09	3.07062e-07	6.51277
A	gene7051:106600663	proline rich 12b	lesion	naive	-2.05843	1.18928	7.80345e-09	3.09058e-07	6.50996
A	gene51828:106590283	reversion-inducing cysteine-rich protein with Kazal motifs-like	lesion	naive	-2.0723	6.03114	7.94193e-09	3.14124e-07	6.5029
A	gene44392:106583180	SLIT-ROBO Rho GTPase-activating protein 3	lesion	naive	-2.33966	2.04782	8.06324e-09	3.18075e-07	6.49747
A	gene7211:106600882	C1q and TNF related 6a	lesion	naive	-2.96889	3.66615	8.26533e-09	3.25183e-07	6.48787
A	gene11593:106604946	fibroblast growth factor receptor-like 1	lesion	naive	-2.09246	1.85616	8.37696e-09	3.28919e-07	6.48291
A	gene24127:106563237	bile salt-activated lipase-like	lesion	naive	-3.05255	0.808831	8.40546e-09	3.29387e-07	6.48229
A	gene46311:100380751	tenascin	lesion	naive	-2.14034	3.63081	8.43984e-09	3.30299e-07	6.48109
A	gene37135:106576037	UPF0606 protein KIAA1549-like	lesion	naive	-2.84991	-0.977661	8.5168e-09	3.32872e-07	6.47772
A	gene38704:106577590	histone H2A.Z	lesion	naive	2.05807	6.77666	8.80831e-09	3.43362e-07	6.46425
A	gene41166:106580033	glycine dehydrogenase (decarboxylating), mitochondrial-like	lesion	naive	-2.57979	0.318703	8.88523e-09	3.45907e-07	6.46104
A	gene1215:106606541	neuroblast differentiation-associated protein AHNAK-like	lesion	naive	-2.22966	5.92359	9.22548e-09	3.57746e-07	6.44642
A	gene3369:100196316	S100-A16	lesion	naive	2.13032	7.69855	9.29435e-09	3.59947e-07	6.44376
A	gene26659:106565842	A disintegrin and metalloproteinase with thrombospondin motifs 9-like	lesion	naive	-3.26576	1.1508	9.60836e-09	3.7114e-07	6.43046
A	gene37943:106576759	alpha-2,8-sialyltransferase 8E-like	lesion	naive	2.87825	0.759043	9.92223e-09	3.81775e-07	6.41819
A	gene21294:106560481	forkhead box D3	lesion	naive	-2.45966	0.436399	1.02769e-08	3.94722e-07	6.40371
A	gene36346:106575269	acyl-CoA-binding protein-like	lesion	naive	2.10221	5.59917	1.042e-08	3.9886e-07	6.39918
A	gene9066:106602548	coiled-coil domain-containing protein 86-like	lesion	naive	2.12774	5.13049	1.06028e-08	4.04293e-07	6.3933
A	gene22155:100196159	PCNA-associated factor	lesion	naive	2.27433	3.95898	1.05899e-08	4.04293e-07	6.3933
A	gene21983:100195785	Pro-neuregulin-4, membrane-bound isoform	lesion	naive	-2.22945	6.85758	1.08032e-08	4.09832e-07	6.38739
A	gene28089:106566984	endosome-lysosome associated apoptosis and autophagy regulator 1	lesion	naive	2.07034	5.60142	1.10663e-08	4.18744e-07	6.37805
A	gene44490:106583349	protein canopy homolog 2-like	lesion	naive	2.14343	4.67805	1.11129e-08	4.19973e-07	6.37678
A	gene28076:106566972	keratin, type I cytoskeletal 18-like	lesion	naive	2.36255	11.3537	1.13682e-08	4.27987e-07	6.36857
A	gene39605:106578516	phosphodiesterase 1C, calmodulin-dependent a	lesion	naive	-2.35691	-0.399776	1.15087e-08	4.31833e-07	6.36468
A	gene1373:106608097	sulfotransferase 6B1-like	lesion	naive	-2.80151	1.89253	1.17987e-08	4.39734e-07	6.35681
A	gene45423:106584138	discoidin domain-containing receptor 2-like	lesion	naive	-2.82537	0.153704	1.22046e-08	4.53158e-07	6.34375
A	gene36217:106575082	carbonyl reductase 1	lesion	naive	2.20281	6.76006	1.29782e-08	4.78295e-07	6.3203
A	gene13018:106606366	syntaxin-binding protein 4-like	lesion	naive	-2.94739	-0.272905	1.34132e-08	4.93712e-07	6.30653
A	gene22120:106561321	uncharacterized LOC106561321	lesion	naive	2.32547	2.90509	1.36226e-08	4.98947e-07	6.30195
A	gene23194:106562363	ras-related and estrogen-regulated growth inhibitor-like protein	lesion	naive	-2.1126	2.20956	1.38676e-08	5.07296e-07	6.29474
A	gene41121:106580229	annexin A1-like	lesion	naive	2.23431	2.03504	1.39653e-08	5.08364e-07	6.29382
A	gene47834:106586567	V-set domain containing T cell activation inhibitor 1	lesion	naive	2.51464	1.16486	1.47427e-08	5.29526e-07	6.27611
A	gene7657:106601282	suppressor of SWI4 1 homolog	lesion	naive	2.02007	4.573	1.50135e-08	5.38601e-07	6.26873
A	gene33633:106572480	CCAAT/enhancer-binding protein beta-like	lesion	naive	2.65153	6.90933	1.51512e-08	5.42229e-07	6.26582
A	gene8354:106601989	monocarboxylate transporter 4-like	lesion	naive	2.91672	0.48235	1.60814e-08	5.71389e-07	6.24307
A	gene27585:106566497	leucine-rich repeat neuronal protein 1-like	lesion	naive	-2.45454	1.09201	1.68032e-08	5.89978e-07	6.22916
A	gene15586:106608606	receptor-type tyrosine-protein phosphatase delta-like	lesion	naive	-2.22025	2.54014	1.68745e-08	5.91782e-07	6.22784
A	gene44405:106583167	class E basic helix-loop-helix protein 40-like	lesion	naive	2.06516	5.96212	1.73619e-08	6.07441e-07	6.2165
A	gene40881:106579768	deleted in lung and esophageal cancer 1	lesion	naive	6.8039	0.821634	1.78323e-08	6.20973e-07	6.20693
A	gene52204:106590667	uncharacterized LOC106590667	lesion	naive	2.07928	3.72351	1.78581e-08	6.21143e-07	6.20681
A	gene49858:106588396	collagen alpha-2 (XI) chain-like	lesion	naive	-3.20104	3.6601	1.83845e-08	6.34437e-07	6.19761
A	gene36729:106575647	filamin A-interacting protein 1-like	lesion	naive	-2.66438	3.13845	1.88026e-08	6.46427e-07	6.18948
A	gene14016:106607236	hemoglobin subunit beta-1-like	lesion	naive	-2.57585	4.77999	1.94347e-08	6.66616e-07	6.17612
A	gene40563:106579499	uncharacterized serine-rich protein C215.13-like	lesion	naive	3.2979	0.632905	2.04408e-08	6.92331e-07	6.15969
A	gene51967:100196368	ribosome biogenesis regulator 1 homolog	lesion	naive	2.27102	5.0292	2.19966e-08	7.36625e-07	6.13275
A	gene47427:106586200	polypeptide N-acetylgalactosaminyltransferase 3-like	lesion	naive	4.27011	2.58592	2.25362e-08	7.5215e-07	6.1237
A	gene14510:106607727	collagen alpha-1 (X) chain-like	lesion	naive	-2.22973	9.05271	2.27693e-08	7.576e-07	6.12056
A	gene11858:106605221	RING finger protein 183-like	lesion	naive	-2.04865	5.20385	2.35027e-08	7.79156e-07	6.10838
A	gene22402:106561551	protein Wnt-2	lesion	naive	-2.91342	-0.441343	2.45042e-08	8.05702e-07	6.09383
A	gene6964:106600640	rab11 family-interacting protein 5-like	lesion	naive	-2.33359	0.61231	2.51782e-08	8.21861e-07	6.0852
A	gene15351:106608493	mucin-2-like	lesion	naive	-2.04247	5.38887	2.55723e-08	8.31982e-07	6.07989
A	gene50986:106589469	uncharacterized LOC106589469	lesion	naive	2.32384	2.74977	2.61297e-08	8.45501e-07	6.07289
A	gene36716:106575633	keratin, type I cytoskeletal 18-like	lesion	naive	5.37525	1.03415	2.64303e-08	8.52749e-07	6.06918
A	gene7537:106601165	myosin-10-like	lesion	naive	-2.22114	3.38341	2.64403e-08	8.52749e-07	6.06918
A	gene34042:106572895	carbonic anhydrase 6-like	lesion	naive	2.31672	6.09972	2.65008e-08	8.53773e-07	6.06866
A	gene27178:106566125	cytochrome c oxidase subunit NDUFA4-like	lesion	naive	-3.61464	-0.076991	2.65532e-08	8.54537e-07	6.06827
A	gene12104:106605417	ectonucleoside triphosphate diphosphohydrolase 3-like	lesion	naive	-2.55576	-0.992889	2.72462e-08	8.70699e-07	6.06013
A	gene17673:106610711	kinesin-like protein KIF26B	lesion	naive	-3.53967	1.48673	2.729e-08	8.70699e-07	6.06013
A	gene47435:106586205	retinol dehydrogenase 3-like	lesion	naive	2.0733	4.91316	2.72317e-08	8.70699e-07	6.06013
A	gene7413:106601042	cytolysin RTX-A-like	lesion	naive	2.08271	8.64773	2.75862e-08	8.77165e-07	6.05692
A	gene46210:106585224	collagen alpha-1 (XXVII) chain B-like	lesion	naive	-3.76443	3.29996	2.85865e-08	9.02373e-07	6.04461
A	gene22039:106561227	uncharacterized LOC106561227	lesion	naive	3.69309	3.2336	3.08666e-08	9.6309e-07	6.01633
A	gene47251:106585999	doublesex- and mab-3-related transcription factor 2-like	lesion	naive	-2.12531	3.66935	3.19895e-08	9.8878e-07	6.0049
A	gene30918:106569795	collagen alpha-1 (XI) chain-like	lesion	naive	-2.75101	3.85005	3.21962e-08	9.92766e-07	6.00315
A	gene47146:106585901	uncharacterized LOC106585901	lesion	naive	2.00376	5.52527	3.22188e-08	9.92766e-07	6.00315
A	gene46161:100136449	interleukin-1 beta	lesion	naive	3.70713	4.4243	3.26293e-08	1.0023e-06	5.999
A	gene13950:106607162	thyrotroph embryonic factor-like	lesion	naive	-2.3356	5.23437	3.43449e-08	1.04634e-06	5.98033
A	gene48501:106587226	uncharacterized LOC106587226	lesion	naive	-2.45213	1.79569	3.59934e-08	1.08764e-06	5.96352
A	gene31158:106569982	carcinoembryonic antigen-related cell adhesion molecule 6-like	lesion	naive	2.48275	8.37423	3.65239e-08	1.10255e-06	5.9576
A	gene2504:106567149	78 kDa glucose-regulated protein-like	lesion	naive	2.08481	5.56473	3.73654e-08	1.12452e-06	5.94903
A	gene14342:106607555	PR domain zinc finger protein 1-like	lesion	naive	2.73213	0.461014	3.74274e-08	1.12525e-06	5.94875
A	gene16090:106609235	suppressor APC domain-containing protein 1-like	lesion	naive	2.98825	3.75954	3.86846e-08	1.15602e-06	5.93703
A	gene3067:106571798	fibrillin 2	lesion	naive	-2.10134	2.3102	3.92103e-08	1.16821e-06	5.93248
A	gene52039:106590502	MAP7 domain-containing protein 2-like	lesion	naive	5.38516	2.02953	3.9561e-08	1.17748e-06	5.92905
A	gene36557:106575466	TRAF2 and NCK-interacting protein kinase-like	lesion	naive	2.34464	4.59995	4.03564e-08	1.19735e-06	5.92178
A	gene45886:106584608	LIM domain only 3	lesion	naive	2.54549	-0.338194	4.10547e-08	1.21584e-06	5.91512
A	gene47668:106586439	unconventional myosin-Ib-like	lesion	naive	-2.24843	4.91465	4.35679e-08	1.2877e-06	5.89018
A	gene482:106587655	thrombospondin-1-like	lesion	naive	-2.01166	4.69493	4.4656e-08	1.31333e-06	5.88163
A	gene38288:106577215	inorganic pyrophosphatase 1	lesion	naive	2.18755	4.64957	4.57338e-08	1.3384e-06	5.87341
A	gene44061:106582893	ubiquitin carboxyl-terminal hydrolase CYLD-like	lesion	naive	-2.07931	3.68331	4.59778e-08	1.3429e-06	5.87196
A	gene3517:106575617	uncharacterized LOC106575617	lesion	naive	-3.92531	3.88428	4.68239e-08	1.3638e-06	5.86525
A	gene41124:106580065	retinal dehydrogenase 1-like	lesion	naive	-2.88024	2.19753	4.75127e-08	1.37973e-06	5.86021
A	gene44907:106583711	calcium/calmodulin-dependent 3',5'-cyclic nucleotide phosphodiesterase 1B-like	lesion	naive	-2.48734	0.608154	4.80814e-08	1.39338e-06	5.85593
A	gene41845:106580680	matrix metalloproteinase-28-like	lesion	naive	-2.26936	2.85663	4.8852e-08	1.41433e-06	5.84945
A	gene26858:106566006	cytochrome c oxidase subunit NDUFA4 pseudogene	lesion	naive	-2.40067	0.81979	4.91914e-08	1.42277e-06	5.84687
A	gene28052:106566950	angiopoietin-related protein 7-like	lesion	naive	4.33993	3.27303	4.97329e-08	1.43314e-06	5.84371
A	gene23330:106562479	ceramide synthase 2-like	lesion	naive	-2.26735	3.85345	5.11468e-08	1.46931e-06	5.83289
A	gene26619:106565880	vomeronasal type-1 receptor 4-like	lesion	naive	2.73244	0.656605	5.18941e-08	1.4879e-06	5.82743
A	gene9618:106603077	pleckstrin homology-like domain family B member 2	lesion	naive	-2.34	2.23431	5.20544e-08	1.49105e-06	5.82651
A	gene24852:106563984	mucin-12-like	lesion	naive	-2.34665	0.784347	5.33232e-08	1.51861e-06	5.81855
A	gene32227:106571077	dolichyl-diphosphooligosaccharide--protein glycosyltransferase subunit 4	lesion	naive	2.23068	4.06067	5.45941e-08	1.55183e-06	5.80916
A	gene11324:106604681	neuronal acetylcholine receptor subunit alpha-7-like	lesion	naive	-3.26552	-0.278996	5.47462e-08	1.55467e-06	5.80836
A	gene46864:106585360	Krueppel-like factor 9	lesion	naive	-2.6062	-0.715113	5.56996e-08	1.57722e-06	5.80211
A	gene27627:106566537	complement C1q tumor necrosis factor-related protein 3-like	lesion	naive	6.76754	-0.884941	5.79641e-08	1.63046e-06	5.78769
A	gene13904:106607208	suppressor of SWI4 1 homolog	lesion	naive	2.01604	5.25205	5.92454e-08	1.65865e-06	5.78025
A	gene23828:106562971	allograft inflammatory factor 1-like	lesion	naive	-2.73325	1.12468	6.22636e-08	1.73334e-06	5.76112
A	gene37229:106576143	small subunit processome component 20 homolog	lesion	naive	-2.21336	-0.421779	6.21596e-08	1.73334e-06	5.76112
A	gene31362:106570216	collagen alpha-1 (XXII) chain-like	lesion	naive	-2.36825	3.38076	6.31315e-08	1.75258e-06	5.75632
A	gene34469:106573334	PCNA-associated factor-like	lesion	naive	2.00386	5.36314	6.37215e-08	1.76404e-06	5.75349
A	gene12622:106605973	diacylglycerol O-acyltransferase 1-like	lesion	naive	3.03682	2.42085	6.39103e-08	1.76759e-06	5.75262
A	gene1938:106560323	4-hydroxyphenylpyruvate dioxygenase-like protein	lesion	naive	2.30255	2.0623	6.41571e-08	1.77099e-06	5.75178
A	gene47715:106586477	mitogen-activated protein kinase kinase kinase kinase 4-like	lesion	naive	-2.23023	4.21359	6.42121e-08	1.77099e-06	5.75178
A	gene29272:106568260	galactosylceramide sulfotransferase-like	lesion	naive	-2.28012	2.64607	6.49012e-08	1.78833e-06	5.74755
A	gene25158:106564305	lipopolysaccharide-induced tumor necrosis factor-alpha factor homolog	lesion	naive	2.05695	6.3789	6.53126e-08	1.79634e-06	5.74561
A	gene22031:106561202	semaphorin-3D-like	lesion	naive	-3.01366	2.35887	6.56598e-08	1.80422e-06	5.74371
A	gene33585:106572434	IQ motif and SEC7 domain-containing protein 2-like	lesion	naive	-2.9012	2.48442	6.6166e-08	1.81229e-06	5.74177
A	gene3120:106572374	uncharacterized LOC106572374	lesion	naive	-2.82139	-0.0557712	6.61262e-08	1.81229e-06	5.74177
A	gene29559:100196371	brix domain containing 2	lesion	naive	2.00089	5.5412	6.67736e-08	1.82469e-06	5.73881
A	gene30275:106569234	protein canopy-1-like	lesion	naive	2.57498	2.19769	6.82695e-08	1.85703e-06	5.73118
A	gene4092:106580834	protein S100-A1-like	lesion	naive	5.30012	1.74675	6.97065e-08	1.88748e-06	5.72412
A	gene27626:106566534	complement C1q tumor necrosis factor-related protein 3-like	lesion	naive	5.34756	0.182571	6.98364e-08	1.88927e-06	5.72371
A	gene7687:100286446	calponin 1, basic, smooth muscle, b	lesion	naive	-3.2182	4.89698	7.16094e-08	1.92845e-06	5.71479
A	gene42667:106581516	collagen alpha-1 (XXVI) chain-like	lesion	naive	-2.47112	2.89249	7.2518e-08	1.94939e-06	5.7101
A	gene44046:106582790	uncharacterized LOC106582790	lesion	naive	2.40543	1.6888	7.35171e-08	1.97267e-06	5.70494
A	gene22878:106562048	receptor-interacting serine/threonine-protein kinase 2-like	lesion	naive	2.63852	2.34296	7.92955e-08	2.10303e-06	5.67715
A	gene12292:100196525	chymotrypsin-like	lesion	naive	5.50158	-0.279193	8.14253e-08	2.15567e-06	5.66642
A	gene31972:106570831	beta-1,3-galactosyl-O-glycosyl-glycoprotein beta-1,6-N-acetylglucosaminyltransferase 4-like	lesion	naive	2.51732	3.73267	8.24864e-08	2.17793e-06	5.66196
A	gene23086:106562250	ammonium transporter Rh type C-like	lesion	naive	-2.47855	7.61622	8.31986e-08	2.1909e-06	5.65938
A	gene52091:106590554	uncharacterized LOC106590554	lesion	naive	-2.04582	7.98886	8.76404e-08	2.29161e-06	5.63986
A	gene30350:100380588	Tubulin beta-2A chain	lesion	naive	2.52505	4.2599	8.99536e-08	2.34301e-06	5.63023
A	gene48039:106586784	coiled-coil domain-containing protein 80-like	lesion	naive	-3.00775	3.79528	9.11307e-08	2.36336e-06	5.62647
A	gene10996:100306751	DNA-damage-inducible transcript 4-like protein	lesion	naive	2.27853	3.8093	9.22412e-08	2.3867e-06	5.6222
A	gene27613:106566524	protein Wnt-5a-like	lesion	naive	-2.26776	4.99588	9.46572e-08	2.44283e-06	5.61211
A	gene46876:106585349	annexin A1-like	lesion	naive	2.58123	2.85898	9.51872e-08	2.45225e-06	5.61044
A	gene7303:106600816	keratin, type I cytoskeletal 13-like	lesion	naive	2.10544	10.9943	9.51464e-08	2.45225e-06	5.61044
A	gene20546:106613541	choline transporter-like protein 5-B	lesion	naive	-2.00252	2.29429	9.65407e-08	2.47549e-06	5.60634
A	gene48095:106586842	interferon alpha/beta receptor 1a-like	lesion	naive	2.30228	3.08205	9.65896e-08	2.47549e-06	5.60634
A	gene43596:106582437	major histocompatibility complex class I-related gene protein-like	lesion	naive	-2.43084	6.59512	9.68643e-08	2.48039e-06	5.60548
A	gene43864:106582703	SAM pointed domain-containing Ets transcription factor-like	lesion	naive	2.025	4.8757	9.73623e-08	2.491e-06	5.60363
A	gene48111:106586868	uncharacterized LOC106586868	lesion	naive	2.67673	0.392688	9.98715e-08	2.54206e-06	5.59481
A	gene5746:106596897	collagen alpha-1 (XI) chain-like	lesion	naive	-3.52191	4.47005	1.01043e-07	2.56705e-06	5.59056
A	gene16050:106609138	D (4) dopamine receptor-like	lesion	naive	-4.10369	0.823264	1.08065e-07	2.72956e-06	5.56391
A	gene13252:106606617	40S ribosomal protein S2	lesion	naive	2.7355	5.15793	1.14399e-07	2.86761e-06	5.54248
A	gene44988:106583751	mesencephalic astrocyte-derived neurotrophic factor-like	lesion	naive	2.5139	6.88465	1.14844e-07	2.87149e-06	5.54189
A	gene23465:106562609	ceramide synthase 2-like	lesion	naive	-2.70203	3.81122	1.18337e-07	2.95008e-06	5.53017
A	gene11130:106604450	tenomodulin-like	lesion	naive	-2.90908	6.50947	1.18641e-07	2.95356e-06	5.52965
A	gene15027:106608211	alpha-(1,6)-fucosyltransferase-like	lesion	naive	-2.47638	0.810075	1.20743e-07	2.99127e-06	5.52414
A	gene23279:100380783	aggrecan core protein	lesion	naive	-3.30642	2.43349	1.22333e-07	3.02564e-06	5.51918
A	gene10238:100286415	P1, F-box associated domain containing	lesion	naive	2.2329	7.38521	1.23925e-07	3.05738e-06	5.51465
A	gene15736:106608858	sushi, von Willebrand factor type A, EGF and pentraxin domain-containing protein 1-like	lesion	naive	-2.01408	3.0172	1.26845e-07	3.11499e-06	5.50654
A	gene2778:106568813	collagen alpha-1 (XI) chain-like	lesion	naive	-2.13782	6.62077	1.29153e-07	3.15751e-06	5.50066
A	gene7057:106600730	uncharacterized LOC106600730	lesion	naive	-2.21002	2.20175	1.29928e-07	3.17384e-06	5.49841
A	gene33212:106572227	protein-L-isoaspartate O-methyltransferase domain-containing protein 2-like	lesion	naive	-2.34952	3.94683	1.30823e-07	3.18783e-06	5.4965
A	gene26781:106565727	contactin-4-like	lesion	naive	-2.18855	0.233422	1.33384e-07	3.24226e-06	5.48915
A	gene27801:106566735	cadherin 4	lesion	naive	-2.81903	0.875784	1.33287e-07	3.24226e-06	5.48915
A	gene38915:106577820	cytosolic phospholipase A2 gamma-like	lesion	naive	3.89577	1.06764	1.3697e-07	3.30778e-06	5.48046
A	gene10244:106603696	exocyst complex component 3-like	lesion	naive	-2.12655	1.70188	1.37312e-07	3.31333e-06	5.47974
A	gene13965:106607149	cdc42 effector protein 1-like	lesion	naive	-2.55591	1.56138	1.41128e-07	3.39438e-06	5.46924
A	gene17710:106610741	C-C chemokine receptor type 6-like	lesion	naive	-2.08859	1.7813	1.4234e-07	3.418e-06	5.46623
A	gene46578:100196511	GINS complex subunit 4	lesion	naive	2.00089	4.19764	1.42871e-07	3.42246e-06	5.46566
A	gene43136:106581977	beta-galactoside alpha-2,6-sialyltransferase 2-like	lesion	naive	2.84689	1.6099	1.45657e-07	3.47798e-06	5.45867
A	gene25099:106564240	uncharacterized LOC106564240	lesion	naive	-2.24053	1.54858	1.50272e-07	3.57953e-06	5.44617
A	gene38297:106577205	1-phosphatidylinositol 4,5-bisphosphate phosphodiesterase epsilon-1-like	lesion	naive	-2.96189	2.00885	1.53761e-07	3.65972e-06	5.43655
A	gene40593:106579496	otospiralin-like	lesion	naive	-3.12839	1.2789	1.56856e-07	3.7155e-06	5.42998
A	gene21365:106560556	protein odr-4 homolog	lesion	naive	-2.30454	0.946237	1.57816e-07	3.73231e-06	5.42802
A	gene17392:106610421	T-cell ecto-ADP-ribosyltransferase 1-like	lesion	naive	-2.6374	1.00617	1.60015e-07	3.77829e-06	5.4227
A	gene49051:106587822	ceramide synthase 2-like	lesion	naive	-2.77683	3.33013	1.62091e-07	3.82124e-06	5.4178
A	gene37024:106575937	C5a anaphylatoxin chemotactic receptor 1-like	lesion	naive	2.14206	2.07759	1.62276e-07	3.82257e-06	5.41764
A	gene20074:106613097	unconventional myosin-XVIIIa-like	lesion	naive	-2.45035	2.95792	1.6642e-07	3.90778e-06	5.40807
A	gene42888:106581733	uncharacterized LOC106581733	lesion	naive	2.80077	10.6734	1.74207e-07	4.07131e-06	5.39027
A	gene24083:100196613	78 kDa glucose-regulated protein	lesion	naive	2.41069	8.76651	1.75432e-07	4.09673e-06	5.38756
A	gene16320:106609479	small nuclear ribonucleoprotein F	lesion	naive	2.37745	3.02761	1.76265e-07	4.11295e-06	5.38585
A	gene1941:106560341	4-hydroxyphenylpyruvate dioxygenase-like protein	lesion	naive	2.15949	2.81035	1.85652e-07	4.28486e-06	5.36806
A	gene26580:106565911	mRNA turnover protein 4 homolog	lesion	naive	2.07668	4.53024	1.88017e-07	4.32681e-06	5.36383
A	gene20735:106613712	fibrillin-2-like	lesion	naive	-2.03111	5.29535	1.88639e-07	4.33025e-06	5.36349
A	gene23872:106563074	hyaluronan and proteoglycan link protein 1b	lesion	naive	-3.29684	1.71427	1.88634e-07	4.33025e-06	5.36349
A	gene4525:106586133	nidogen-1-like	lesion	naive	-2.51607	2.1818	1.91046e-07	4.37535e-06	5.35899
A	gene34859:106573613	A disintegrin and metalloproteinase with thrombospondin motifs 20-like	lesion	naive	-2.48464	1.04327	1.93993e-07	4.42918e-06	5.35368
A	gene28452:106567361	probable glutamate receptor	lesion	naive	-2.44298	1.0337	1.96098e-07	4.47037e-06	5.34966
A	gene38292:106577211	DNA damage-inducible transcript 4 protein-like	lesion	naive	3.42708	3.7214	1.98774e-07	4.52443e-06	5.34444
A	gene26446:106565540	oxytocin receptor-like	lesion	naive	-2.26248	1.88293	2.00864e-07	4.55455e-06	5.34155
A	gene1509:106609741	heparan sulfate glucosamine 3-O-sulfotransferase 6-like	lesion	naive	-2.32399	0.82047	2.06923e-07	4.65639e-06	5.33195
A	gene25202:106564350	uncharacterized LOC106564350	lesion	naive	-2.14263	2.3836	2.0783e-07	4.66974e-06	5.33071
A	gene9846:106603313	rho GTPase-activating protein 20-like	lesion	naive	-2.44721	1.64823	2.10089e-07	4.7027e-06	5.32765
A	gene21796:100380683	synaptic vesicle glycoprotein 2B	lesion	naive	-2.98801	-0.334429	2.13295e-07	4.74585e-06	5.32369
A	gene22952:106562130	UDP-glucuronosyltransferase 2A1 pseudogene	lesion	naive	-2.97704	0.931423	2.13242e-07	4.74585e-06	5.32369
A	gene1273:106607224	SH3 and PX domain-containing protein 2A-like	lesion	naive	-2.54172	1.46612	2.15246e-07	4.7821e-06	5.32038
A	gene51857:106590260	phosphoenolpyruvate carboxykinase 2, mitochondrial	lesion	naive	2.16991	4.83745	2.23711e-07	4.95165e-06	5.30525
A	gene1790:106612247	leucine-rich repeat-containing protein 59-like	lesion	naive	2.24517	3.85392	2.24827e-07	4.96525e-06	5.30406
A	gene25201:106564359	myopalladin-like	lesion	naive	-2.85113	1.69949	2.29454e-07	5.03748e-06	5.29779
A	gene44563:106583558	sodium- and chloride-dependent GABA transporter 2-like	lesion	naive	-2.08972	2.20002	2.3073e-07	5.06174e-06	5.2957
A	gene22195:106561431	uncharacterized LOC106561431	lesion	naive	-2.06551	2.06248	2.31813e-07	5.07427e-06	5.29463
A	gene46589:106585607	G-protein coupled receptor 124-like	lesion	naive	-2.58328	2.76664	2.38162e-07	5.1941e-06	5.28449
A	gene40698:106579596	cytochrome c oxidase subunit 4 isoform 1, mitochondrial-like	lesion	naive	2.24684	6.10212	2.50142e-07	5.41167e-06	5.26667
A	gene14996:106608165	prostaglandin E2 receptor EP2 subtype-like	lesion	naive	2.0252	2.39209	2.55453e-07	5.51051e-06	5.25881
A	gene12423:106605774	D-box binding PAR bZIP transcription factor	lesion	naive	-3.4628	3.32196	2.55799e-07	5.51396e-06	5.25854
A	gene41388:106580247	E3 ubiquitin-protein ligase NEURL3-like	lesion	naive	-2.49307	-0.800396	2.57634e-07	5.53746e-06	5.25669
A	gene12258:100380519	Splicing factor U2AF 65 kDa subunit	lesion	naive	2.52986	7.30953	2.6464e-07	5.67161e-06	5.24629
A	gene28336:100194884	CCAAT enhancer binding protein beta	lesion	naive	2.12829	7.55384	2.68742e-07	5.73972e-06	5.24111
A	gene7345:106601046	plexin domain-containing protein 1-like	lesion	naive	-2.10283	0.795555	2.70911e-07	5.77684e-06	5.23831
A	gene26127:106565122	G0/G1 switch protein 2-like	lesion	naive	5.0649	4.04187	2.72857e-07	5.81417e-06	5.23551
A	gene36812:106575722	collagen alpha-2 (V) chain-like	lesion	naive	-3.10174	1.12081	2.78085e-07	5.90862e-06	5.22851
A	gene42360:106581096	ATP-sensitive inward rectifier potassium channel 1-like	lesion	naive	-3.40359	2.31682	2.81434e-07	5.96696e-06	5.22425
A	gene52148:106590611	semaphorin-5A-like	lesion	naive	-2.25609	1.82615	2.82337e-07	5.97757e-06	5.22347
A	gene38174:106577049	serine protease HTRA1A-like	lesion	naive	-2.24766	1.56619	2.87662e-07	6.08164e-06	5.21598
A	gene6667:106600382	leukotriene B4 receptor 1-like	lesion	naive	2.75189	0.271731	2.95957e-07	6.20842e-06	5.20702
A	gene19126:106612112	serine/threonine-protein phosphatase 2B catalytic subunit alpha isoform-like	lesion	naive	-2.02422	3.81289	3.05324e-07	6.37788e-06	5.19532
A	gene14170:106607251	plexin domain-containing protein 1-like	lesion	naive	-3.14711	0.253847	3.06219e-07	6.38759e-06	5.19466
A	gene30598:106569487	carbonic anhydrase 4-like	lesion	naive	-2.47037	7.64645	3.09495e-07	6.43432e-06	5.1915
A	gene46640:106585556	dihydropyrimidinase-related protein 2-like	lesion	naive	-3.20801	0.690521	3.0938e-07	6.43432e-06	5.1915
A	gene22063:106561247	adrenomedullin 2	lesion	naive	-3.73701	-1.43628	3.24773e-07	6.68542e-06	5.17487
A	gene29627:106568549	TraB domain containing 2A	lesion	naive	-2.53079	0.345636	3.31827e-07	6.81645e-06	5.16644
A	gene28652:106567544	dapper homolog 3-like	lesion	naive	-2.09622	0.289598	3.34082e-07	6.84385e-06	5.1647
A	gene35360:106574337	A disintegrin and metalloproteinase with thrombospondin motifs 5-like	lesion	naive	-3.22707	3.01688	3.40567e-07	6.9575e-06	5.15755
A	gene32922:106571774	fibronectin type III domain-containing protein 1-like	lesion	naive	-3.04129	2.77129	3.41836e-07	6.97031e-06	5.15675
A	gene34917:106573557	neurturin-like	lesion	naive	-2.36789	0.196361	3.42695e-07	6.97031e-06	5.15675
A	gene4509:100217352	14 kDa transmembrane protein	lesion	naive	2.05332	8.99886	3.42753e-07	6.97031e-06	5.15675
A	gene15583:106608612	synaptopodin-2-like	lesion	naive	-2.43805	3.66044	3.46475e-07	7.02132e-06	5.15358
A	gene47268:106586015	interleukin-7 receptor subunit alpha-like	lesion	naive	3.41576	0.67075	3.50719e-07	7.089e-06	5.14941
A	gene30550:106569443	matrix metalloproteinase-14-like	lesion	naive	2.43711	5.43472	3.52816e-07	7.11477e-06	5.14784
A	gene11005:106604396	N-acetyllactosaminide beta-1,3-N-acetylglucosaminyltransferase 2-like	lesion	naive	2.48262	2.04418	3.55474e-07	7.1635e-06	5.14487
A	gene17234:106610332	hydroperoxide isomerase ALOXE3-like	lesion	naive	3.6887	3.26686	3.5926e-07	7.21533e-06	5.14174
A	gene46362:100306838	Beta-adducin	lesion	naive	-2.14133	3.06102	3.65782e-07	7.31171e-06	5.13598
A	gene1202:106606370	collagen alpha-1 (XIII) chain-like	lesion	naive	-2.00768	3.65643	3.68324e-07	7.35757e-06	5.13327
A	gene1103:106605019	cysteine sulfinic acid decarboxylase-like	lesion	naive	-2.12791	2.58355	3.73514e-07	7.43623e-06	5.12865
A	gene31571:106570442	uncharacterized LOC106570442	lesion	naive	-2.43914	-0.172847	3.78628e-07	7.52795e-06	5.12332
A	gene50185:106588620	collagen alpha-1 (XXII) chain-like	lesion	naive	-3.2457	2.52129	3.83737e-07	7.60408e-06	5.11895
A	gene5104:106591151	slit homolog 1 protein-like	lesion	naive	-2.43603	-0.203716	3.85247e-07	7.61914e-06	5.11809
A	gene20333:106613323	signal recognition particle receptor subunit beta-like	lesion	naive	2.02908	4.13543	3.91855e-07	7.72887e-06	5.11188
A	gene26578:106565913	multiple epidermal growth factor-like domains protein 6	lesion	naive	-2.86964	-0.0344227	3.92739e-07	7.73088e-06	5.11177
A	gene6826:100196719	uridine phosphorylase 1	lesion	naive	2.072	5.59829	3.96054e-07	7.78583e-06	5.10869
A	gene10101:106603480	fibroblast growth factor receptor 4-like	lesion	naive	-2.02653	3.50296	4.0761e-07	7.98131e-06	5.09793
A	gene27743:100196324	Cytosolic sulfotransferase 3	lesion	naive	-2.45269	5.10247	4.07086e-07	7.98131e-06	5.09793
A	gene14962:106608189	lactoylglutathione lyase-like	lesion	naive	2.0984	6.49986	4.16919e-07	8.15283e-06	5.08869
A	gene33961:106572811	G2/M phase-specific E3 ubiquitin-protein ligase-like	lesion	naive	-2.409	2.11147	4.19553e-07	8.19894e-06	5.08624
A	gene30029:100136456	prostaglandin G/H synthase 2	lesion	naive	2.62246	3.96299	4.209e-07	8.21447e-06	5.08542
A	gene47245:106585995	threonine--tRNA ligase, cytoplasmic pseudogene	lesion	naive	2.1604	5.46402	4.32278e-07	8.3924e-06	5.07611
A	gene9899:106603360	uncharacterized LOC106603360	lesion	naive	2.35646	0.371157	4.38829e-07	8.50586e-06	5.07028
A	gene45839:106584562	hyaluronidase PH-20-like	lesion	naive	4.04226	0.107513	4.40187e-07	8.51812e-06	5.06966
A	gene13825:106607032	40S ribosomal protein SA-like	lesion	naive	2.04168	5.03798	4.5036e-07	8.67543e-06	5.06171
A	gene34124:100286631	ubiquitin-conjugating enzyme E2T (putative)	lesion	naive	2.33525	3.52486	4.50884e-07	8.67989e-06	5.06149
A	gene51918:106590361	tomoregulin-1-like	lesion	naive	-2.28101	0.399575	4.54742e-07	8.74282e-06	5.05835
A	gene18163:106611226	egl nine homolog 3-like	lesion	naive	3.63544	2.42226	4.57774e-07	8.78405e-06	5.05631
A	gene17596:106610655	calcipressin-2-like	lesion	naive	-2.56692	-0.659698	4.58398e-07	8.79035e-06	5.05599
A	gene16797:106609886	bifunctional UDP-N-acetylglucosamine 2-epimerase/N-acetylmannosamine kinase-like	lesion	naive	2.04225	6.21033	4.58743e-07	8.79129e-06	5.05595
A	gene15686:106608811	perforin-1-like	lesion	naive	-2.93532	-0.419773	4.64893e-07	8.89194e-06	5.051
A	gene39575:100380776	collagen, type XI, alpha 1a	lesion	naive	-2.64285	4.99989	4.6735e-07	8.92169e-06	5.04955
A	gene6754:106600038	receptor-type tyrosine-protein phosphatase S-like	lesion	naive	-3.15599	-0.0824571	4.69403e-07	8.94938e-06	5.04821
A	gene1344:106607910	cytochrome P450 26A1-like	lesion	naive	-4.05361	2.93622	4.72474e-07	8.99639e-06	5.04593
A	gene9551:106602987	neurexin-2-like	lesion	naive	-2.27213	1.40204	4.86263e-07	9.21759e-06	5.03538
A	gene33232:106572213	ERBB receptor feedback inhibitor 1-like	lesion	naive	2.51316	-0.150852	4.86923e-07	9.22421e-06	5.03507
A	gene12294:106605609	TBC1 domain family member 15-like	lesion	naive	2.32635	3.01455	4.93389e-07	9.32292e-06	5.03045
A	gene33824:106572671	indian hedgehog protein-like	lesion	naive	-2.24005	1.24108	4.9515e-07	9.35024e-06	5.02918
A	gene26258:106565379	lysyl oxidase homolog 2A-like	lesion	naive	-2.11264	3.15468	5.028e-07	9.47663e-06	5.02335
A	gene17528:106610590	collagen alpha-1 (X) chain-like	lesion	naive	-3.13128	8.86277	5.06435e-07	9.52098e-06	5.02132
A	gene26519:100286497	neuroblastoma, suppression of tumorigenicity 1	lesion	naive	-2.28549	4.38324	5.10314e-07	9.58784e-06	5.01828
A	gene17462:106610507	prostaglandin D2 receptor 2-like	lesion	naive	2.19714	3.40249	5.16664e-07	9.68481e-06	5.01391
A	gene35149:106574039	T-cell acute lymphocytic leukemia protein 1 homolog	lesion	naive	-2.30034	1.84158	5.16217e-07	9.68481e-06	5.01391
A	gene38124:106577006	phosphatidylcholine:ceramide cholinephosphotransferase 1-like	lesion	naive	-2.54939	3.35844	5.23573e-07	9.78126e-06	5.00961
A	gene44107:106582936	inter-alpha-trypsin inhibitor heavy chain H3-like	lesion	naive	-3.93258	3.81427	5.33516e-07	9.92955e-06	5.00307
B	gene41902:106580755	cytochrome P450 2M1-like	lesion	distal to lesion	4.79309	4.98972	1.07331e-25	3.02415e-21	20.5194
B	gene6573:100136453	cathelicidin	lesion	distal to lesion	5.01764	9.21576	2.84128e-22	4.0028e-18	17.3976
B	gene15351:106608493	mucin-2-like	lesion	distal to lesion	-2.743	5.79166	1.64128e-20	1.54149e-16	15.8121
B	gene16082:106609239	aldose reductase-like	lesion	distal to lesion	3.04169	5.79399	2.13177e-19	1.50162e-15	14.8234
B	gene12536:100195957	Mannose-specific lectin	lesion	distal to lesion	6.30858	11.0719	3.29813e-19	1.85856e-15	14.7308
B	gene4733:106588495	uncharacterized LOC106588495	lesion	distal to lesion	8.57544	11.5302	8.64129e-19	4.05795e-15	14.3917
B	gene38918:106577847	cytosolic phospholipase A2 gamma-like	lesion	distal to lesion	3.92043	9.42172	1.30518e-15	5.25355e-12	11.2795
B	gene12292:100196525	chymotrypsin-like	lesion	distal to lesion	10.5552	-0.434593	5.70143e-15	2.00804e-11	10.6972
B	gene6300:100136560	transferrin-a	lesion	distal to lesion	4.79774	4.62856	2.23736e-14	6.33757e-11	10.1981
B	gene30349:106569169	cadherin-4-like	lesion	distal to lesion	2.38849	5.05061	2.24928e-14	6.33757e-11	10.1981
B	gene25949:106565281	transglutaminase 5, like	lesion	distal to lesion	5.41192	7.37502	4.27759e-14	1.09568e-10	9.96031
B	gene13872:106607099	G-protein coupled receptor family C group 5 member D-like	lesion	distal to lesion	2.97309	5.67949	1.51233e-13	3.55096e-10	9.44965
B	gene2245:106563402	uncharacterized LOC106563402	lesion	distal to lesion	7.97869	4.88137	1.88025e-13	4.07521e-10	9.38985
B	gene44913:106583714	protein-glutamine gamma-glutamyltransferase 2-like	lesion	distal to lesion	5.14157	5.82304	5.25802e-13	1.05821e-09	8.97543
B	gene8674:106602268	hydroperoxide isomerase ALOXE3-like	lesion	distal to lesion	4.26252	9.67246	9.85972e-13	1.85205e-09	8.73235
B	gene27626:106566534	complement C1q tumor necrosis factor-related protein 3-like	lesion	distal to lesion	11.0371	-0.0140549	1.43849e-12	2.53318e-09	8.59633
B	gene17230:100194745	Epidermis-type lipoxygenase 3	lesion	distal to lesion	3.24176	8.44	1.71163e-12	2.83688e-09	8.54716
B	gene9623:106603081	G-protein coupled receptor 64-like	lesion	distal to lesion	7.56313	1.06845	1.95545e-12	3.06093e-09	8.51415
B	gene15191:106608372	iodotyrosine deiodinase	lesion	distal to lesion	4.44151	1.16162	6.13507e-12	8.64308e-09	8.06333
B	gene31965:106570825	uncharacterized LOC106570825	lesion	distal to lesion	5.16857	6.11143	7.05658e-12	9.46791e-09	8.02375
B	gene33086:106571918	cadherin-13-like	lesion	distal to lesion	2.51265	9.52344	1.00625e-11	1.2327e-08	7.90914
B	gene20959:106613907	sterol O-acyltransferase 1	lesion	distal to lesion	3.58638	4.40554	9.81547e-12	1.2327e-08	7.90914
B	gene51820:106590245	C-C chemokine receptor type 3-like	lesion	distal to lesion	8.56429	0.107677	1.06853e-11	1.25445e-08	7.90155
B	gene25618:106564958	keratin, type I cytoskeletal 13-like	lesion	distal to lesion	2.62317	10.882	1.99526e-11	2.24874e-08	7.64806
B	gene48683:106587441	intestinal mucin-like protein	lesion	distal to lesion	6.77703	5.18408	2.86578e-11	3.10563e-08	7.50785
B	gene985:106602973	GTP cyclohydrolase 1-like	lesion	distal to lesion	2.36501	3.62285	3.60729e-11	3.7644e-08	7.4243
B	gene16623:106609709	complement C1q-like protein 2	lesion	distal to lesion	6.89164	-0.133053	8.7759e-11	8.83106e-08	7.05399
B	gene30348:106569170	desmocollin-2-like	lesion	distal to lesion	2.45568	6.52724	1.6116e-10	1.56581e-07	6.80526
B	gene43839:100286653	Cytidine deaminase	lesion	distal to lesion	4.62366	6.92531	4.38517e-10	3.86114e-07	6.41328
B	gene44914:106583715	protein-glutamine gamma-glutamyltransferase 2-like	lesion	distal to lesion	5.96137	-0.138364	4.35838e-10	3.86114e-07	6.41328
B	gene27351:106566304	laminin subunit alpha-5-like	lesion	distal to lesion	-2.26675	3.89795	5.97715e-10	4.9533e-07	6.30511
B	gene27926:106566866	tripartite motif-containing protein 16-like	lesion	distal to lesion	-2.10289	2.9663	6.88391e-10	5.54174e-07	6.25635
B	gene29859:106568806	V-type proton ATPase subunit d 1-like	lesion	distal to lesion	4.01951	1.39747	7.58798e-10	5.77835e-07	6.2382
B	gene6511:106599708	desmocollin-2-like	lesion	distal to lesion	2.02998	7.12331	7.55228e-10	5.77835e-07	6.2382
B	gene4683:106587847	keratin, type I cytoskeletal 13-like	lesion	distal to lesion	4.89354	9.52621	9.58012e-10	6.99886e-07	6.15497
B	gene14759:106607930	cGMP-dependent protein kinase 1-like	lesion	distal to lesion	9.24967	0.731909	9.68752e-10	6.99886e-07	6.15497
B	gene31457:100136469	anterior gradient-2-like protein 2	lesion	distal to lesion	2.73936	8.64021	1.00039e-09	7.04676e-07	6.15201
B	gene48702:106587462	mucin-5B-like	lesion	distal to lesion	6.01518	2.58275	1.09028e-09	7.49263e-07	6.12537
B	gene43071:106581925	major facilitator superfamily domain containing 6b	lesion	distal to lesion	3.00283	2.26324	1.16766e-09	7.83333e-07	6.10605
B	gene32727:106571706	kinesin light chain 1	lesion	distal to lesion	3.2633	1.26431	1.47138e-09	9.64133e-07	6.01586
B	gene4734:106588483	uncharacterized LOC106588483	lesion	distal to lesion	9.22722	9.37587	1.56444e-09	1.00181e-06	5.99921
B	gene38990:106577877	collagen alpha-5(IV) chain-like	lesion	distal to lesion	-2.19939	5.49844	1.62815e-09	1.01944e-06	5.99164
B	gene13771:106606987	cytoglobin-2-like	lesion	distal to lesion	2.25313	5.11347	1.88593e-09	1.15517e-06	5.93735
B	gene36722:106575637	intermediate filament protein ON3-like	lesion	distal to lesion	3.17515	4.50345	2.19595e-09	1.31645e-06	5.8806
B	gene44546:106583570	paxillin-like	lesion	distal to lesion	2.20325	3.64666	2.3482e-09	1.37839e-06	5.86063
B	gene2853:106569177	carboxyl-terminal PDZ ligand of neuronal nitric oxide synthase protein-like	lesion	distal to lesion	3.0318	1.7912	2.66791e-09	1.50342e-06	5.82292
B	gene45529:106584295	transglutaminase 1	lesion	distal to lesion	3.1816	7.27692	3.13232e-09	1.73051e-06	5.76182
B	gene27627:106566537	complement C1q tumor necrosis factor-related protein 3-like	lesion	distal to lesion	9.87257	-1.03697	3.35247e-09	1.81652e-06	5.74076
B	gene18345:106611397	uncharacterized LOC106611397	lesion	distal to lesion	6.0331	7.91175	3.44318e-09	1.83047e-06	5.73744
B	gene4111:106581409	SE-cephalotoxin-like	lesion	distal to lesion	5.79113	2.88087	3.79291e-09	1.97906e-06	5.70354
B	gene28052:106566950	angiopoietin-related protein 7-like	lesion	distal to lesion	5.47441	3.03416	4.56895e-09	2.29884e-06	5.63849
B	gene17286:106610362	dickkopf-related protein 2-like	lesion	distal to lesion	2.87695	2.6862	4.52645e-09	2.29884e-06	5.63849
B	gene36715:106575629	intermediate filament protein ON3-like	lesion	distal to lesion	3.83328	5.17643	5.191e-09	2.56599e-06	5.59074
B	gene44912:106583701	protein-glutamine gamma-glutamyltransferase 2-like	lesion	distal to lesion	5.70782	5.33614	5.46843e-09	2.65652e-06	5.57569
B	gene48712:106587473	plakophilin-3-like	lesion	distal to lesion	7.10293	2.84202	6.65983e-09	3.18047e-06	5.49751
B	gene14090:106607322	uncharacterized LOC106607322	lesion	distal to lesion	4.15709	9.28566	6.8378e-09	3.21103e-06	5.49336
B	gene623:106599441	creatine kinase, brain a	lesion	distal to lesion	3.37011	4.26729	6.97855e-09	3.2234e-06	5.49169
B	gene23489:106562634	uncharacterized LOC106562634	lesion	distal to lesion	3.60257	2.22233	7.13775e-09	3.24376e-06	5.48895
B	gene29021:106567873	asialoglycoprotein receptor 1-like	lesion	distal to lesion	3.55782	0.659804	7.6247e-09	3.41005e-06	5.46724
B	gene4092:106580834	protein S100-A1-like	lesion	distal to lesion	3.65077	1.63444	8.21419e-09	3.6163e-06	5.44174
C	gene10280:106603727	ubiquitin carboxyl-terminal hydrolase 2-like	distal to lesion	naive	-3.29609	4.2864	6.82322e-50	2.03482e-45	44.6915
C	gene14213:106607496	nuclear receptor subfamily 1 group D member 1-like	distal to lesion	naive	-3.62231	3.29146	3.24101e-29	4.83267e-25	24.3158
C	gene45732:100196572	Duodenase-1	distal to lesion	naive	3.10829	4.69287	2.11695e-21	2.10439e-17	16.6769
C	gene31486:106570356	serine/threonine-protein kinase Sgk1-like	distal to lesion	naive	-2.45267	4.69476	4.10678e-20	3.06181e-16	15.514
C	gene24233:106563389	period circadian protein homolog 1-like	distal to lesion	naive	-2.36116	5.37856	5.06216e-15	3.01927e-11	10.5201
C	gene19280:106612265	TSC22 domain family, member 3	distal to lesion	naive	-2.33467	7.38296	1.82603e-14	9.076e-11	10.0421
C	gene44299:106583079	potassium voltage-gated channel subfamily C member 1-like	distal to lesion	naive	-3.44426	2.04409	3.23259e-14	1.37717e-10	9.86101
C	gene12424:106605773	hepatic leukemia factor-like	distal to lesion	naive	-2.15936	5.80458	8.15882e-14	2.70347e-10	9.56808
C	gene6894:106600611	chemokine (C-C motif) ligand 20a, duplicate 3	distal to lesion	naive	2.51125	2.71695	7.35947e-13	1.99522e-09	8.70001
C	gene44423:106583303	nuclear receptor subfamily 1 group D member 1-like	distal to lesion	naive	-2.21732	5.52299	9.45709e-13	2.35024e-09	8.62889
C	gene35726:106574635	uncharacterized LOC106574635	distal to lesion	naive	-3.15744	4.53085	1.47678e-12	3.14575e-09	8.50228
C	gene5205:106591784	lysyl oxidase homolog 4-like	distal to lesion	naive	-2.92715	2.47718	1.45403e-12	3.14575e-09	8.50228
C	gene23530:106562679	zymogen granule membrane protein 16-like	distal to lesion	naive	-3.42053	8.78159	1.8111e-12	3.51874e-09	8.45361
C	gene27597:106566508	extracellular matrix protein 2-like	distal to lesion	naive	-4.83388	2.53354	1.88786e-12	3.51874e-09	8.45361
C	gene6530:106599739	forkhead box protein Q1-like	distal to lesion	naive	-3.14783	4.63943	2.67524e-12	4.199e-09	8.37685
C	gene11900:100136378	nuclear receptor subfamily 1 group D member 2	distal to lesion	naive	-3.11739	5.37255	2.99469e-12	4.46539e-09	8.35014
C	gene36729:106575647	filamin A-interacting protein 1-like	distal to lesion	naive	-3.49127	2.93833	6.55992e-12	9.31571e-09	8.03078
C	gene19628:106612644	putative uncharacterized protein DDB_G0292636	distal to lesion	naive	2.30147	3.48999	1.87031e-11	2.32401e-08	7.63376
C	gene25381:106564532	nuclear factor interleukin-3-regulated protein-like	distal to lesion	naive	-3.51844	1.395	2.63238e-11	3.14011e-08	7.50306
C	gene37891:106576803	cytochrome P450 1B1-like	distal to lesion	naive	-2.29193	3.22541	4.83426e-11	5.14883e-08	7.28829
C	gene6952:106600630	solute carrier family 26 member 6-like	distal to lesion	naive	-4.42494	3.28995	4.82623e-11	5.14883e-08	7.28829
C	gene38918:106577847	cytosolic phospholipase A2 gamma-like	distal to lesion	naive	2.43729	6.00588	8.50138e-11	7.92276e-08	7.10112
C	gene52204:106590667	uncharacterized LOC106590667	distal to lesion	naive	2.005	3.79469	9.58208e-11	8.40461e-08	7.07548
C	gene32042:106570903	granzyme A-like	distal to lesion	naive	2.32393	1.5529	1.33716e-10	1.13933e-07	6.94335
C	gene26178:106565325	uncharacterized LOC106565325	distal to lesion	naive	-2.36654	2.14118	3.05919e-10	2.17217e-07	6.66311
C	gene3198:100196181	DNA replication and sister chromatid cohesion 1	distal to lesion	naive	2.79069	1.74789	4.11255e-10	2.78737e-07	6.5548
C	gene45630:106584368	MAP kinase-interacting serine/threonine-protein kinase 2-like	distal to lesion	naive	-2.8282	6.30875	7.54411e-10	4.89088e-07	6.31061
C	gene14901:106608090	CLOCK-interacting pacemaker-like	distal to lesion	naive	-2.14859	4.02773	8.83061e-10	5.48639e-07	6.26071
C	gene30600:106569481	carbonic anhydrase 4-like	distal to lesion	naive	-3.55225	2.20486	1.70199e-09	9.39942e-07	6.0269
C	gene31453:106570319	sclerostin domain-containing protein 1-like	distal to lesion	naive	-2.92063	3.51516	1.73496e-09	9.40725e-07	6.02654
C	gene46876:106585349	annexin A1-like	distal to lesion	naive	2.86507	3.24787	2.15489e-09	1.12742e-06	5.94791
C	gene14540:100194970	connective tissue growth factor	distal to lesion	naive	-2.77222	7.09219	2.77394e-09	1.42629e-06	5.84579
C	gene4270:106583005	R-spondin-1-like	distal to lesion	naive	-4.19568	0.583217	3.46504e-09	1.72224e-06	5.76391
C	gene18953:106611950	gastrotropin-like	distal to lesion	naive	2.05639	6.69176	3.97619e-09	1.91255e-06	5.71839
C	gene35852:106574771	filamin A-interacting protein 1-like	distal to lesion	naive	-2.33861	3.69583	4.17203e-09	1.97489e-06	5.70446
C	gene6634:100380830	Angiopoietin-related protein 1	distal to lesion	naive	-2.61119	2.19412	4.44156e-09	2.03779e-06	5.69084
C	gene12777:106606123	collagen alpha-1(XIV) chain-like	distal to lesion	naive	-3.71993	-0.0577165	4.63371e-09	2.09373e-06	5.67908
C	gene42089:106580937	alpha-2-macroglobulin-like	distal to lesion	naive	-2.47373	2.31816	4.71784e-09	2.09993e-06	5.6778
C	gene26802:106565937	tumor necrosis factor receptor superfamily member 21-like	distal to lesion	naive	2.62153	0.241231	5.0004e-09	2.19297e-06	5.65897
C	gene15624:106608758	uncharacterized LOC106608758	distal to lesion	naive	-2.0226	4.88844	5.81464e-09	2.44231e-06	5.6122
C	gene13645:106606883	glycine-rich cell wall structural protein-like	distal to lesion	naive	-4.54267	4.11008	8.52755e-09	3.48368e-06	5.45796
C	gene30418:100136439	cathelicidin antimicrobial peptide	distal to lesion	naive	2.84899	6.29404	1.10703e-08	4.12672e-06	5.38439
C	gene19034:106612018	caspase 3, apoptosis-related cysteine peptidase b	distal to lesion	naive	2.63798	2.67927	1.4409e-08	5.17718e-06	5.28591
C	gene14228:106607486	homeobox protein Hox-B5a-like	distal to lesion	naive	-4.30838	-0.0171257	1.4636e-08	5.19614e-06	5.28432
C	gene19551:106612711	latent-transforming growth factor beta-binding protein 4-like	distal to lesion	naive	-2.09726	4.42834	1.61357e-08	5.53102e-06	5.25719
C	gene23207:100136926	cytochrome P450 1A	distal to lesion	naive	-2.62281	2.31328	1.83569e-08	6.0158e-06	5.22071
C	gene6444:106599321	junctophilin-1-like	distal to lesion	naive	-3.71442	1.74412	1.89377e-08	6.0727e-06	5.21662
C	gene1344:106607910	cytochrome P450 26A1-like	distal to lesion	naive	-3.28384	2.85648	2.96296e-08	9.01648e-06	5.04496
C	gene15839:106608947	plasminogen activator inhibitor 1-like	distal to lesion	naive	-2.39725	3.73243	3.00429e-08	9.0499e-06	5.04336
