# Supplementary material for: Host-Parasite Interaction of Atlantic salmon (Salmo salar) and the Ectoparasite Neoparamoeba perurans in Amoebic Gill Disease
Source: Front Immunol. 2021 May 31;12:672700. doi: 10.3389/fimmu.2021.672700 (PMC8202022; doi:10.3389/fimmu.2021.672700)
Supplement: Supplementary Table 3 — Enriched gene ontology (GO) terms for the local response to AGD at the gills of Atlantic salmon at the lesion, distal to the lesion and in naïve fish. [Excel table] [file Table_3.xlsx]

## Sheet: Sheet 1
Supplementary Table 3. Enriched gene ontology (GO) terms for the local response to AGD at the gills of Atlantic salmon at the lesion, distal to the lesion and in naïve fish.
Tissue/Condition	Regulation	Ontology	Gene Ontology ID	Description	GeneRatio	BgRatio	P-value	P-adjusted	Q-value	GeneID	Gene description
Gill_lesion	UP	Biological process	GO:0018149	peptide cross-linking	7/156	16/10474	1.45252e-09	7.29163e-07	6.69686e-07	100195068	transglutaminase 1 (K polypeptide epidermal type I, protein-glutamine-gamma-glutamyltransferase)
										106583714	protein-glutamine gamma-glutamyltransferase 2-like
										106565281	protein-glutamine gamma-glutamyltransferase 5-like
										106584295	transglutaminase 1
										106583701	protein-glutamine gamma-glutamyltransferase 2-like
										100196701	transglutaminase 2, C polypeptide
										106583715	protein-glutamine gamma-glutamyltransferase 2-like
Gill_lesion	UP	Biological process	GO:0002376	immune system process	18/156	340/10474	2.91977e-06	0.000732862	0.000673084	106587960	C-C motif chemokine 13-like
										106566399	matrix metalloproteinase-9-like
										100195428	matrix metalloproteinase 9
										106577833	interleukin-8-like
										100196613	78 kDa glucose-regulated protein
										106570815	interleukin-1 beta-like
										106590517	uncharacterized serine-rich protein C215.13-like
										106587939	C-C motif chemokine 13-like
										100136449	interleukin-1 beta
										106575194	phospholipase A2 inhibitor 31 kDa subunit-like
										106579494	C-C motif chemokine 20-like
										106560915	C-C motif chemokine 8-like
										106579499	uncharacterized serine-rich protein C215.13-like
										106588970	protein NDRG1-like
										100196393	Macrophage inflammatory protein 2-alpha
										106577834	growth-regulated alpha protein-like
										106585332	tumor necrosis factor ligand superfamily member 15-like
										106600447	C-C motif chemokine 4-like
Gill_lesion	UP	Biological process	GO:0032963	collagen metabolic process	4/156	10/10474	9.27421e-06	0.00155188	0.0014253	106566399	matrix metalloproteinase-9-like
										100195428	matrix metalloproteinase 9
										106613110	collagenase 3-like
										106581219	collagenase 3-like
Gill_lesion	UP	Biological process	GO:0006955	immune response	15/156	277/10474	1.57588e-05	0.00197773	0.00181641	106587960	C-C motif chemokine 13-like
										106577833	interleukin-8-like
										100196613	78 kDa glucose-regulated protein
										106570815	interleukin-1 beta-like
										106590517	uncharacterized serine-rich protein C215.13-like
										106587939	C-C motif chemokine 13-like
										100136449	interleukin-1 beta
										106575194	phospholipase A2 inhibitor 31 kDa subunit-like
										106579494	C-C motif chemokine 20-like
										106560915	C-C motif chemokine 8-like
										106579499	uncharacterized serine-rich protein C215.13-like
										100196393	Macrophage inflammatory protein 2-alpha
										106577834	growth-regulated alpha protein-like
										106585332	tumor necrosis factor ligand superfamily member 15-like
										106600447	C-C motif chemokine 4-like
Gill_lesion	UP	Biological process	GO:0006952	defense response	10/156	152/10474	8.82934e-05	0.00886465	0.00814158	100136456	prostaglandin G/H synthase 2
										106577833	interleukin-8-like
										100196613	78 kDa glucose-regulated protein
										106570815	interleukin-1 beta-like
										100136439	cathelicidin antimicrobial peptide
										100136449	interleukin-1 beta
										106575194	phospholipase A2 inhibitor 31 kDa subunit-like
										100196393	Macrophage inflammatory protein 2-alpha
										106577834	growth-regulated alpha protein-like
										100136453	cathelicidin
Gill_lesion	UP	Biological process	GO:0008277	regulation of G protein-coupled receptor signaling pathway	3/156	12/10474	0.000645998	0.0463592	0.0425777	106584149	regulator of G-protein signaling 21-like
										106560359	regulator of G-protein signaling 21-like
										106560302	regulator of G-protein signaling 21-like
Gill_lesion	UP	Biological process	GO:0040011	locomotion (wound healing)	9/156	163/10474	0.000727368	0.0463592	0.0425777	106566399	matrix metalloproteinase-9-like
										106575644	C-X-C chemokine receptor type 2-like
										100195428	matrix metalloproteinase 9
										106575635	C-X-C chemokine receptor type 1-like
										106590245	C-C chemokine receptor type 3-like
										106570839	coiled-coil domain containing 125
										106569443	matrix metalloproteinase-14-like
										106586805	C-X-C chemokine receptor type 1-like
										100196393	Macrophage inflammatory protein 2-alpha
Gill_lesion	UP	Biological process	GO:0009605	response to external stimulus	9/156	172/10474	0.00106619	0.0463592	0.0425777	106562433	cocaine- and amphetamine-regulated transcript protein-like
										106575644	C-X-C chemokine receptor type 2-like
										106575635	C-X-C chemokine receptor type 1-like
										106590245	C-C chemokine receptor type 3-like
										106584632	nucleobindin-2-like
										100136439	cathelicidin antimicrobial peptide
										106575194	phospholipase A2 inhibitor 31 kDa subunit-like
										106586805	C-X-C chemokine receptor type 1-like
										100136453	cathelicidin
Gill_lesion	UP	Biological process	GO:0006486	protein glycosylation	9/156	174/10474	0.00115659	0.0463592	0.0425777	106581795	polypeptide N-acetylgalactosaminyltransferase 3
										106581977	beta-galactoside alpha-2,6-sialyltransferase 2-like
										106586200	polypeptide N-acetylgalactosaminyltransferase 3-like
										106576759	alpha-2,8-sialyltransferase 8E-like
										106598820	UDP-GlcNAc:betaGal beta-1,3-N-acetylglucosaminyltransferase 5
										106571726	alpha-(1,3)-fucosyltransferase 9-like
										106604396	N-acetyllactosaminide beta-1,3-N-acetylglucosaminyltransferase 2-like
										106584966	alpha-(1,3)-fucosyltransferase 7-like
										106586169	polypeptide N-acetylgalactosaminyltransferase 5-like
Gill_lesion	UP	Biological process	GO:0043413	macromolecule glycosylation	9/156	174/10474	0.00115659	0.0463592	0.0425777	106581795	polypeptide N-acetylgalactosaminyltransferase 3
										106581977	beta-galactoside alpha-2,6-sialyltransferase 2-like
										106586200	polypeptide N-acetylgalactosaminyltransferase 3-like
										106576759	alpha-2,8-sialyltransferase 8E-like
										106598820	UDP-GlcNAc:betaGal beta-1,3-N-acetylglucosaminyltransferase 5
										106571726	alpha-(1,3)-fucosyltransferase 9-like
										106604396	N-acetyllactosaminide beta-1,3-N-acetylglucosaminyltransferase 2-like
										106584966	alpha-(1,3)-fucosyltransferase 7-like
										106586169	polypeptide N-acetylgalactosaminyltransferase 5-like
Gill_lesion	UP	Biological process	GO:0098609	cell-cell adhesion	8/156	141/10474	0.00120292	0.0463592	0.0425777	106599708	desmocollin-2-like
										106569169	cadherin-4-like
										106569242	cadherin-18-like
										106569170	desmocollin-2-like
										106566027	plakophilin-1-like
										106571918	cadherin-13-like
										106587473	plakophilin-3-like
										106600998	integrin beta-3-like
Gill_lesion	UP	Biological process	GO:0009101	glycoprotein biosynthetic process	9/156	176/10474	0.00125309	0.0463592	0.0425777	106581795	polypeptide N-acetylgalactosaminyltransferase 3
										106581977	beta-galactoside alpha-2,6-sialyltransferase 2-like
										106586200	polypeptide N-acetylgalactosaminyltransferase 3-like
										106576759	alpha-2,8-sialyltransferase 8E-like
										106598820	UDP-GlcNAc:betaGal beta-1,3-N-acetylglucosaminyltransferase 5
										106571726	alpha-(1,3)-fucosyltransferase 9-like
										106604396	N-acetyllactosaminide beta-1,3-N-acetylglucosaminyltransferase 2-like
										106584966	alpha-(1,3)-fucosyltransferase 7-like
										106586169	polypeptide N-acetylgalactosaminyltransferase 5-like
Gill_lesion	UP	Biological process	GO:0070085	glycosylation	9/156	176/10474	0.00125309	0.0463592	0.0425777	106581795	polypeptide N-acetylgalactosaminyltransferase 3
										106581977	beta-galactoside alpha-2,6-sialyltransferase 2-like
										106586200	polypeptide N-acetylgalactosaminyltransferase 3-like
										106576759	alpha-2,8-sialyltransferase 8E-like
										106598820	UDP-GlcNAc:betaGal beta-1,3-N-acetylglucosaminyltransferase 5
										106571726	alpha-(1,3)-fucosyltransferase 9-like
										106604396	N-acetyllactosaminide beta-1,3-N-acetylglucosaminyltransferase 2-like
										106584966	alpha-(1,3)-fucosyltransferase 7-like
										106586169	polypeptide N-acetylgalactosaminyltransferase 5-like
Gill_lesion	UP	Biological process	GO:0050900	leukocyte migration	3/156	15/10474	0.00129289	0.0463592	0.0425777	106566399	matrix metalloproteinase-9-like
										100195428	matrix metalloproteinase 9
										100196393	Macrophage inflammatory protein 2-alpha
Gill_lesion	UP	Cellular component	GO:0005882	intermediate filament	10/210	63/12790	6.88194e-08	4.23239e-06	3.87562e-06	106587847	keratin, type I cytoskeletal 13-like
										106600816	keratin, type I cytoskeletal 13-like
										106566972	keratin, type I cytoskeletal 18-like
										106575629	intermediate filament protein ON3-like
										106565226	keratin, type II cytoskeletal 8-like
										106575639	keratin, type I cytoskeletal 18-like
										106564757	keratin, type I cytoskeletal 19-like
										106572756	keratin, type I cytoskeletal 18
										106564958	keratin, type I cytoskeletal 13-like
										106575637	intermediate filament protein ON3-like
Gill_lesion	UP	Cellular component	GO:0045111	intermediate filament cytoskeleton	10/210	63/12790	6.88194e-08	4.23239e-06	3.87562e-06	106587847	keratin, type I cytoskeletal 13-like
										106600816	keratin, type I cytoskeletal 13-like
										106566972	keratin, type I cytoskeletal 18-like
										106575629	intermediate filament protein ON3-like
										106565226	keratin, type II cytoskeletal 8-like
										106575639	keratin, type I cytoskeletal 18-like
										106564757	keratin, type I cytoskeletal 19-like
										106572756	keratin, type I cytoskeletal 18
										106564958	keratin, type I cytoskeletal 13-like
										106575637	intermediate filament protein ON3-like
Gill_lesion	UP	Cellular component	GO:0044421	extracellular region part	14/210	285/12790	0.000260455	0.0106786	0.00977847	100195495	Collagenase 3
										106566399	matrix metalloproteinase-9-like
										106562433	cocaine- and amphetamine-regulated transcript protein-like
										106567924	collagenase 3-like
										100195428	matrix metalloproteinase 9
										106599435	laminin subunit gamma 2
										100136560	transferrin
										106613110	collagenase 3-like
										106581219	collagenase 3-like
										100196613	78 kDa glucose-regulated protein
										106570815	interleukin-1 beta-like
										106569443	matrix metalloproteinase-14-like
										100136449	interleukin-1 beta
										106585332	tumor necrosis factor ligand superfamily member 15-like
Gill_lesion	UP	Cellular component	GO:0031012	extracellular matrix	8/210	110/12790	0.000451729	0.0138907	0.0127197	100195495	Collagenase 3
										106566399	matrix metalloproteinase-9-like
										106567924	collagenase 3-like
										100195428	matrix metalloproteinase 9
										106599435	laminin subunit gamma 2
										106613110	collagenase 3-like
										106581219	collagenase 3-like
										106569443	matrix metalloproteinase-14-like
Gill_lesion	UP	Cellular component	GO:0099513	polymeric cytoskeletal fiber	11/210	218/12790	0.000953278	0.0226554	0.0207456	106587847	keratin, type I cytoskeletal 13-like
										106600816	keratin, type I cytoskeletal 13-like
										106566972	keratin, type I cytoskeletal 18-like
										106575629	intermediate filament protein ON3-like
										106565226	keratin, type II cytoskeletal 8-like
										100380588	Tubulin beta-2A chain
										106575639	keratin, type I cytoskeletal 18-like
										106564757	keratin, type I cytoskeletal 19-like
										106572756	keratin, type I cytoskeletal 18
										106564958	keratin, type I cytoskeletal 13-like
										106575637	intermediate filament protein ON3-like
Gill_lesion	UP	Cellular component	GO:0045095	keratin filament	3/210	13/12790	0.00110514	0.0226554	0.0207456	106575629	intermediate filament protein ON3-like
										106565226	keratin, type II cytoskeletal 8-like
										106575637	intermediate filament protein ON3-like
Gill_lesion	UP	Cellular component	GO:0099080	supramolecular complex	11/210	242/12790	0.00219509	0.0299995	0.0274707	106587847	keratin, type I cytoskeletal 13-like
										106600816	keratin, type I cytoskeletal 13-like
										106566972	keratin, type I cytoskeletal 18-like
										106575629	intermediate filament protein ON3-like
										106565226	keratin, type II cytoskeletal 8-like
										100380588	Tubulin beta-2A chain
										106575639	keratin, type I cytoskeletal 18-like
										106564757	keratin, type I cytoskeletal 19-like
										106572756	keratin, type I cytoskeletal 18
										106564958	keratin, type I cytoskeletal 13-like
										106575637	intermediate filament protein ON3-like
Gill_lesion	UP	Cellular component	GO:0099081	supramolecular polymer	11/210	242/12790	0.00219509	0.0299995	0.0274707	106587847	keratin, type I cytoskeletal 13-like
										106600816	keratin, type I cytoskeletal 13-like
										106566972	keratin, type I cytoskeletal 18-like
										106575629	intermediate filament protein ON3-like
										106565226	keratin, type II cytoskeletal 8-like
										100380588	Tubulin beta-2A chain
										106575639	keratin, type I cytoskeletal 18-like
										106564757	keratin, type I cytoskeletal 19-like
										106572756	keratin, type I cytoskeletal 18
										106564958	keratin, type I cytoskeletal 13-like
										106575637	intermediate filament protein ON3-like
Gill_lesion	UP	Cellular component	GO:0099512	supramolecular fiber	11/210	242/12790	0.00219509	0.0299995	0.0274707	106587847	keratin, type I cytoskeletal 13-like
										106600816	keratin, type I cytoskeletal 13-like
										106566972	keratin, type I cytoskeletal 18-like
										106575629	intermediate filament protein ON3-like
										106565226	keratin, type II cytoskeletal 8-like
										100380588	Tubulin beta-2A chain
										106575639	keratin, type I cytoskeletal 18-like
										106564757	keratin, type I cytoskeletal 19-like
										106572756	keratin, type I cytoskeletal 18
										106564958	keratin, type I cytoskeletal 13-like
										106575637	intermediate filament protein ON3-like
Gill_lesion	UP	Molecular function	GO:0048018	receptor ligand activity	19/257	185/17525	3.19358e-11	4.78595e-09	3.96786e-09	106587960	C-C motif chemokine 13-like
										106562433	cocaine- and amphetamine-regulated transcript protein-like
										106577833	interleukin-8-like
										106576235	ADM2-like
										106561227	uncharacterized LOC106561227
										106570815	interleukin-1 beta-like
										106590517	uncharacterized serine-rich protein C215.13-like
										106605015	vascular endothelial growth factor A-A-like
										106587939	C-C motif chemokine 13-like
										100136449	interleukin-1 beta
										106561075	ADM-like
										106579494	C-C motif chemokine 20-like
										106560915	C-C motif chemokine 8-like
										106579499	uncharacterized serine-rich protein C215.13-like
										106608814	VIP peptides-like
										100196393	Macrophage inflammatory protein 2-alpha
										106577834	growth-regulated alpha protein-like
										106585332	tumor necrosis factor ligand superfamily member 15-like
										106600447	C-C motif chemokine 4-like
Gill_lesion	UP	Molecular function	GO:0030545	receptor regulator activity	19/257	188/17525	4.23536e-11	4.78595e-09	3.96786e-09	106587960	C-C motif chemokine 13-like
										106562433	cocaine- and amphetamine-regulated transcript protein-like
										106577833	interleukin-8-like
										106576235	ADM2-like
										106561227	uncharacterized LOC106561227
										106570815	interleukin-1 beta-like
										106590517	uncharacterized serine-rich protein C215.13-like
										106605015	vascular endothelial growth factor A-A-like
										106587939	C-C motif chemokine 13-like
										100136449	interleukin-1 beta
										106561075	ADM-like
										106579494	C-C motif chemokine 20-like
										106560915	C-C motif chemokine 8-like
										106579499	uncharacterized serine-rich protein C215.13-like
										106608814	VIP peptides-like
										100196393	Macrophage inflammatory protein 2-alpha
										106577834	growth-regulated alpha protein-like
										106585332	tumor necrosis factor ligand superfamily member 15-like
										106600447	C-C motif chemokine 4-like
Gill_lesion	UP	Molecular function	GO:0005125	cytokine activity	13/257	84/17525	2.65852e-10	2.00275e-08	1.66041e-08	106587960	C-C motif chemokine 13-like
										106577833	interleukin-8-like
										106570815	interleukin-1 beta-like
										106590517	uncharacterized serine-rich protein C215.13-like
										106587939	C-C motif chemokine 13-like
										100136449	interleukin-1 beta
										106579494	C-C motif chemokine 20-like
										106560915	C-C motif chemokine 8-like
										106579499	uncharacterized serine-rich protein C215.13-like
										100196393	Macrophage inflammatory protein 2-alpha
										106577834	growth-regulated alpha protein-like
										106585332	tumor necrosis factor ligand superfamily member 15-like
										106600447	C-C motif chemokine 4-like
Gill_lesion	UP	Molecular function	GO:0008009	chemokine activity	10/257	51/17525	2.90965e-09	1.31516e-07	1.09035e-07	106587960	C-C motif chemokine 13-like
										106577833	interleukin-8-like
										106590517	uncharacterized serine-rich protein C215.13-like
										106587939	C-C motif chemokine 13-like
										106579494	C-C motif chemokine 20-like
										106560915	C-C motif chemokine 8-like
										106579499	uncharacterized serine-rich protein C215.13-like
										100196393	Macrophage inflammatory protein 2-alpha
										106577834	growth-regulated alpha protein-like
										106600447	C-C motif chemokine 4-like
Gill_lesion	UP	Molecular function	GO:0042379	chemokine receptor binding	10/257	51/17525	2.90965e-09	1.31516e-07	1.09035e-07	106587960	C-C motif chemokine 13-like
										106577833	interleukin-8-like
										106590517	uncharacterized serine-rich protein C215.13-like
										106587939	C-C motif chemokine 13-like
										106579494	C-C motif chemokine 20-like
										106560915	C-C motif chemokine 8-like
										106579499	uncharacterized serine-rich protein C215.13-like
										100196393	Macrophage inflammatory protein 2-alpha
										106577834	growth-regulated alpha protein-like
										106600447	C-C motif chemokine 4-like
Gill_lesion	UP	Molecular function	GO:0005126	cytokine receptor binding	13/257	114/17525	1.24638e-08	4.69469e-07	3.8922e-07	106587960	C-C motif chemokine 13-like
										106577833	interleukin-8-like
										106570815	interleukin-1 beta-like
										106590517	uncharacterized serine-rich protein C215.13-like
										106587939	C-C motif chemokine 13-like
										100136449	interleukin-1 beta
										106579494	C-C motif chemokine 20-like
										106560915	C-C motif chemokine 8-like
										106579499	uncharacterized serine-rich protein C215.13-like
										100196393	Macrophage inflammatory protein 2-alpha
										106577834	growth-regulated alpha protein-like
										106585332	tumor necrosis factor ligand superfamily member 15-like
										106600447	C-C motif chemokine 4-like
Gill_lesion	UP	Molecular function	GO:0003810	protein-glutamine gamma-glutamyltransferase activity	6/257	15/17525	4.20377e-08	1.35722e-06	1.12522e-06	100195068	transglutaminase 1 (K polypeptide epidermal type I, protein-glutamine-gamma-glutamyltransferase)
										106583714	protein-glutamine gamma-glutamyltransferase 2-like
										106565281	protein-glutamine gamma-glutamyltransferase 5-like
										106584295	transglutaminase 1
										106583701	protein-glutamine gamma-glutamyltransferase 2-like
										100196701	transglutaminase 2, C polypeptide
Gill_lesion	UP	Molecular function	GO:0001664	G protein-coupled receptor binding	10/257	68/17525	5.3203e-08	1.50298e-06	1.24607e-06	106587960	C-C motif chemokine 13-like
										106577833	interleukin-8-like
										106590517	uncharacterized serine-rich protein C215.13-like
										106587939	C-C motif chemokine 13-like
										106579494	C-C motif chemokine 20-like
										106560915	C-C motif chemokine 8-like
										106579499	uncharacterized serine-rich protein C215.13-like
										100196393	Macrophage inflammatory protein 2-alpha
										106577834	growth-regulated alpha protein-like
										106600447	C-C motif chemokine 4-like
Gill_lesion	UP	Molecular function	GO:0016755	transferase activity, transferring amino-acyl groups	6/257	19/17525	2.1692e-07	5.4471e-06	4.51599e-06	100195068	transglutaminase 1 (K polypeptide epidermal type I, protein-glutamine-gamma-glutamyltransferase)
										106583714	protein-glutamine gamma-glutamyltransferase 2-like
										106565281	protein-glutamine gamma-glutamyltransferase 5-like
										106584295	transglutaminase 1
										106583701	protein-glutamine gamma-glutamyltransferase 2-like
										100196701	transglutaminase 2, C polypeptide
Gill_lesion	UP	Molecular function	GO:0016701	oxidoreductase activity, acting on single donors with incorporation of molecular oxygen	7/257	34/17525	5.15655e-07	1.05944e-05	8.7834e-06	106610332	hydroperoxide isomerase ALOXE3-like
										106602285	hydroperoxide isomerase ALOXE3-like
										100194745	Epidermis-type lipoxygenase 3
										106560323	4-hydroxyphenylpyruvate dioxygenase-like protein
										106602268	hydroperoxide isomerase ALOXE3-like
										106560341	4-hydroxyphenylpyruvate dioxygenase-like protein
										106610315	arachidonate 12-lipoxygenase, 12S-type-like
Gill_lesion	UP	Molecular function	GO:0016702	oxidoreductase activity, acting on single donors with incorporation of molecular oxygen, incorporation of two atoms of oxygen	7/257	34/17525	5.15655e-07	1.05944e-05	8.7834e-06	106610332	hydroperoxide isomerase ALOXE3-like
										106602285	hydroperoxide isomerase ALOXE3-like
										100194745	Epidermis-type lipoxygenase 3
										106560323	4-hydroxyphenylpyruvate dioxygenase-like protein
										106602268	hydroperoxide isomerase ALOXE3-like
										106560341	4-hydroxyphenylpyruvate dioxygenase-like protein
										106610315	arachidonate 12-lipoxygenase, 12S-type-like
Gill_lesion	UP	Molecular function	GO:0005102	signaling receptor binding	20/257	372/17525	6.43693e-07	1.21229e-05	1.00506e-05	106587960	C-C motif chemokine 13-like
										106562433	cocaine- and amphetamine-regulated transcript protein-like
										106577833	interleukin-8-like
										106576235	ADM2-like
										106561227	uncharacterized LOC106561227
										106570815	interleukin-1 beta-like
										106590517	uncharacterized serine-rich protein C215.13-like
										106605015	vascular endothelial growth factor A-A-like
										106587939	C-C motif chemokine 13-like
										100136449	interleukin-1 beta
										106561075	ADM-like
										106579494	C-C motif chemokine 20-like
										106560915	C-C motif chemokine 8-like
										106579499	uncharacterized serine-rich protein C215.13-like
										106608814	VIP peptides-like
										100196393	Macrophage inflammatory protein 2-alpha
										106600998	integrin beta-3-like
										106577834	growth-regulated alpha protein-like
										106585332	tumor necrosis factor ligand superfamily member 15-like
										106600447	C-C motif chemokine 4-like
Gill_lesion	UP	Molecular function	GO:0004930	G protein-coupled receptor activity	20/257	388/17525	1.23937e-06	2.10528e-05	1.74541e-05	106603081	G-protein coupled receptor 64-like
										106569372	leukotriene B4 receptor 1-like
										106589684	G-protein coupled receptor 4-like
										106605185	free fatty acid receptor 2-like
										106600382	leukotriene B4 receptor 1-like
										106575644	C-X-C chemokine receptor type 2-like
										106575635	C-X-C chemokine receptor type 1-like
										106575937	C5a anaphylatoxin chemotactic receptor 1-like
										106607878	adhesion G protein-coupled receptor F5-like
										106590245	C-C chemokine receptor type 3-like
										106565372	cysteinyl leukotriene receptor 2-like
										106565959	taste receptor type 1 member 3-like
										106610507	prostaglandin D2 receptor 2-like
										106565880	vomeronasal type-1 receptor 4-like
										106581492	P2Y purinoceptor 13-like
										106586805	C-X-C chemokine receptor type 1-like
										106607099	G-protein coupled receptor family C group 5 member D-like
										106608165	prostaglandin E2 receptor EP2 subtype-like
										106605202	oxoeicosanoid receptor 1
										106562003	histamine H3 receptor-like
Gill_lesion	UP	Molecular function	GO:0030246	carbohydrate binding	14/257	197/17525	1.30416e-06	2.10528e-05	1.74541e-05	106610449	C-type lectin domain family 4 member E-like
										106585517	macrophage mannose receptor 1-like
										106581795	polypeptide N-acetylgalactosaminyltransferase 3
										106586200	polypeptide N-acetylgalactosaminyltransferase 3-like
										100195957	Mannose-specific lectin
										106567873	asialoglycoprotein receptor 1-like
										106561228	macrophage mannose receptor 1-like
										106611226	egl nine homolog 3-like
										100136446	C type lectin receptor A
										106596213	macrophage mannose receptor 1-like
										106602245	C-type lectin domain family 4 member M-like
										100136447	C type lectin receptor B
										106601984	egl-9 family hypoxia inducible factor 3
										106586169	polypeptide N-acetylgalactosaminyltransferase 5-like
Gill_lesion	UP	Molecular function	GO:0016746	transferase activity, transferring acyl groups	13/257	238/17525	5.20886e-05	0.000784802	0.000650651	106605973	diacylglycerol O-acyltransferase 1-like
										106613907	sterol O-acyltransferase 1
										100195068	transglutaminase 1 (K polypeptide epidermal type I, protein-glutamine-gamma-glutamyltransferase)
										106583714	protein-glutamine gamma-glutamyltransferase 2-like
										106563588	diamine acetyltransferase 1-like
										106580584	glycerol-3-phosphate acyltransferase 3-like
										106603062	spermidine/spermine N1-acetyltransferase 1
										106565281	protein-glutamine gamma-glutamyltransferase 5-like
										106584295	transglutaminase 1
										106583701	protein-glutamine gamma-glutamyltransferase 2-like
										106571543	hydroxymethylglutaryl-CoA synthase, cytoplasmic-like
										100196701	transglutaminase 2, C polypeptide
										106578238	2-acylglycerol O-acyltransferase 2-A-like
Gill_lesion	UP	Molecular function	GO:0051213	dioxygenase activity	7/257	69/17525	6.68266e-05	0.000915533	0.000759035	106610332	hydroperoxide isomerase ALOXE3-like
										106602285	hydroperoxide isomerase ALOXE3-like
										100194745	Epidermis-type lipoxygenase 3
										106560323	4-hydroxyphenylpyruvate dioxygenase-like protein
										106602268	hydroperoxide isomerase ALOXE3-like
										106560341	4-hydroxyphenylpyruvate dioxygenase-like protein
										106610315	arachidonate 12-lipoxygenase, 12S-type-like
Gill_lesion	UP	Molecular function	GO:0005179	hormone activity	5/257	30/17525	6.88675e-05	0.000915533	0.000759035	106562433	cocaine- and amphetamine-regulated transcript protein-like
										106576235	ADM2-like
										106561227	uncharacterized LOC106561227
										106561075	ADM-like
										106608814	VIP peptides-like
Gill_lesion	UP	Molecular function	GO:0005506	iron ion binding	10/257	153/17525	8.8323e-05	0.00110894	0.000919386	106610332	hydroperoxide isomerase ALOXE3-like
										106602285	hydroperoxide isomerase ALOXE3-like
										100194745	Epidermis-type lipoxygenase 3
										106606987	cytoglobin-2-like
										106611226	egl nine homolog 3-like
										106570209	lanosterol 14-alpha demethylase-like
										106602268	hydroperoxide isomerase ALOXE3-like
										106580755	cytochrome P450 2M1-like
										106601984	egl-9 family hypoxia inducible factor 3
										106583179	prostacyclin synthase-like
Gill_lesion	UP	Molecular function	GO:0001637	G protein-coupled chemoattractant receptor activity	4/257	35/17525	0.00165463	0.0186974	0.0155013	106575644	C-X-C chemokine receptor type 2-like
										106575635	C-X-C chemokine receptor type 1-like
										106590245	C-C chemokine receptor type 3-like
										106586805	C-X-C chemokine receptor type 1-like
Gill_lesion	UP	Molecular function	GO:0004950	chemokine receptor activity	4/257	35/17525	0.00165463	0.0186974	0.0155013	106575644	C-X-C chemokine receptor type 2-like
										106575635	C-X-C chemokine receptor type 1-like
										106590245	C-C chemokine receptor type 3-like
										106586805	C-X-C chemokine receptor type 1-like
Gill_lesion	UP	Molecular function	GO:0016829	lyase activity	8/257	164/17525	0.00293919	0.0308776	0.0255995	106585394	glycine dehydrogenase (decarboxylating), mitochondrial-like
										106590260	phosphoenolpyruvate carboxykinase 2, mitochondrial
										106573862	cystathionine gamma-lyase-like
										106572895	carbonic anhydrase 6-like
										106601890	adenylate cyclase type 9-like
										106599341	carbonic anhydrase-like
										106608189	lactoylglutathione lyase-like
										100194964	Cystathionine gamma-lyase
Gill_lesion	UP	Molecular function	GO:0004896	cytokine receptor activity	5/257	67/17525	0.00300578	0.0308776	0.0255995	106575644	C-X-C chemokine receptor type 2-like
										106575635	C-X-C chemokine receptor type 1-like
										106590245	C-C chemokine receptor type 3-like
										106563802	leukemia inhibitory factor receptor-like
										106586805	C-X-C chemokine receptor type 1-like
Gill_lesion	UP	Molecular function	GO:0004953	icosanoid receptor activity	3/257	21/17525	0.00340972	0.0335042	0.0277772	106569372	leukotriene B4 receptor 1-like
Gill_lesion	UP	Molecular function	GO:0004953	icosanoid receptor activity	3/257	21/17525	0.00340972	0.0335042	0.0277772	106600382	leukotriene B4 receptor 1-like
Gill_lesion	UP	Molecular function	GO:0004953	icosanoid receptor activity	3/257	21/17525	0.00340972	0.0335042	0.0277772	106608165	prostaglandin E2 receptor EP2 subtype-like
Gill_lesion	UP	Molecular function	GO:0004222	metalloendopeptidase activity	7/257	137/17525	0.00411262	0.0387272	0.0321073	100195495	Collagenase 3
Gill_lesion	UP	Molecular function	GO:0004222	metalloendopeptidase activity	7/257	137/17525	0.00411262	0.0387272	0.0321073	106566399	matrix metalloproteinase-9-like
Gill_lesion	UP	Molecular function	GO:0004222	metalloendopeptidase activity	7/257	137/17525	0.00411262	0.0387272	0.0321073	106567924	collagenase 3-like
Gill_lesion	UP	Molecular function	GO:0004222	metalloendopeptidase activity	7/257	137/17525	0.00411262	0.0387272	0.0321073	100195428	matrix metalloproteinase 9
Gill_lesion	UP	Molecular function	GO:0004222	metalloendopeptidase activity	7/257	137/17525	0.00411262	0.0387272	0.0321073	106613110	collagenase 3-like
Gill_lesion	UP	Molecular function	GO:0004222	metalloendopeptidase activity	7/257	137/17525	0.00411262	0.0387272	0.0321073	106581219	collagenase 3-like
Gill_lesion	UP	Molecular function	GO:0004222	metalloendopeptidase activity	7/257	137/17525	0.00411262	0.0387272	0.0321073	106569443	matrix metalloproteinase-14-like
Gill_distal	UP	Cellular component	GO:0005882	intermediate filament	2/14	63/12790	0.00209169	0.0156877	0.00990803	106587804	keratin, type I cytoskeletal 13-like
										106587783	keratin, type I cytoskeletal 13-like
Gill_distal	UP	Cellular component	GO:0045111	intermediate filament cytoskeleton	2/14	63/12790	0.00209169	0.0156877	0.00990803	106587804	keratin, type I cytoskeletal 13-like
										106587783	keratin, type I cytoskeletal 13-like
Gill_distal	UP	Molecular function	GO:0008009	chemokine activity	2/17	51/17525	0.00109812	0.0126283	0.00635752	106569679	C-C motif chemokine 20-like
										106600611	C-C motif chemokine 20-like
Gill_distal	UP	Molecular function	GO:0042379	chemokine receptor binding	2/17	51/17525	0.00109812	0.0126283	0.00635752	106569679	C-C motif chemokine 20-like
										106600611	C-C motif chemokine 20-like
Gill_distal	UP	Molecular function	GO:0001664	G protein-coupled receptor binding	2/17	68/17525	0.00194305	0.0148967	0.0074995	106569679	C-C motif chemokine 20-like
										106600611	C-C motif chemokine 20-like
Gill_distal	UP	Molecular function	GO:0005125	cytokine activity	2/17	84/17525	0.00294646	0.0169421	0.00852922	106569679	C-C motif chemokine 20-like
										106600611	C-C motif chemokine 20-like
Gill_distal	UP	Molecular function	GO:0004252	serine-type endopeptidase activity	2/17	110/17525	0.00499268	0.0205157	0.0103283	100196572	Duodenase-1
										106570903	granzyme A-like
Gill_distal	UP	Molecular function	GO:0005126	cytokine receptor binding	2/17	114/17525	0.00535192	0.0205157	0.0103283	106569679	C-C motif chemokine 20-like
										106600611	C-C motif chemokine 20-like
Gill_distal	UP	Molecular function	GO:0008236	serine-type peptidase activity	2/17	141/17525	0.00807616	0.023219	0.0116892	100196572	Duodenase-1
										106570903	granzyme A-like
Gill_distal	UP	Molecular function	GO:0017171	serine hydrolase activity	2/17	141/17525	0.00807616	0.023219	0.0116892	100196572	Duodenase-1
										106570903	granzyme A-like
Gill_distal	UP	Molecular function	GO:0048018	receptor ligand activity	2/17	185/17525	0.0135829	0.0322099	0.0162155	106569679	C-C motif chemokine 20-like
										106600611	C-C motif chemokine 20-like
Gill_distal	UP	Molecular function	GO:0030545	receptor regulator activity	2/17	188/17525	0.0140043	0.0322099	0.0162155	106569679	C-C motif chemokine 20-like
										106600611	C-C motif chemokine 20-like
Gill_distal	UP	Molecular function	GO:0004536	deoxyribonuclease activity	1/17	22/17525	0.0211375	0.0441966	0.02225	106611445	deoxyribonuclease gamma-like
Gill_distal	DOWN	Biological process	GO:0007275	multicellular organism development	36/224	495/10474	7.92907e-11	4.60679e-08	4.2817e-08	106579118	plexin domain-containing protein 1-like
										106607486	homeobox protein Hox-B5a-like
										106585786	disabled homolog 2-interacting protein-like
										106586153	protein Wnt-10a-like
										106608153	signal-induced proliferation-associated 1-like protein 1
										106589996	protein jagged-1b-like
										106613380	cell adhesion molecule-related/down-regulated by oncogenes-like
										106589749	thrombospondin 2
										106561641	contactin-1a-like
										106571097	thrombospondin-1-like
										106586625	atypical chemokine receptor 3-like
										106568856	uncharacterized protein C2orf82 homolog
										100196640	homeobox protein HoxD9aa
										106583123	protein Wnt-4a-like
										106613058	chordin-like
										106564278	polycystin-1-like
										106567440	early B-cell factor 1
										106562945	ectodermal-neural cortex 1
										106567132	adipolin-like
										106566351	laminin subunit alpha-5-like
										100196641	homeobox protein HoxD3ab
										106577235	secreted frizzled-related protein 5-like
										106561737	reelin-like
										106567921	DS cell adhesion molecule
										106568520	protein Shroom3-like
										106609811	protein Wnt-5b-like
										106610335	dickkopf WNT signaling pathway inhibitor 2
										106611257	thrombospondin-2-like
										106603883	transcription factor COE1-like
										106574559	xin actin-binding repeat-containing protein 2-like
										106602749	secreted frizzled-related protein 2-like
										106580469	armadillo repeat protein deleted in velo-cardio-facial syndrome homolog
										106572051	protein Shroom3-like
										106585130	secreted frizzled-related protein 1-like
										106584620	transcription factor SOX-6-like
										106575303	xin actin-binding repeat-containing protein 2-like
Gill_distal	DOWN	Biological process	GO:0007229	integrin-mediated signaling pathway	17/224	128/10474	1.6798e-09	4.8798e-07	4.53545e-07	106580029	integrin alpha-8-like
										106608525	disintegrin and metalloproteinase domain-containing protein 33-like
										106580930	A disintegrin and metalloproteinase with thrombospondin motifs 15-like
										106563762	A disintegrin and metalloproteinase with thrombospondin motifs 2-like
										106574337	A disintegrin and metalloproteinase with thrombospondin motifs 5-like
										106562591	A disintegrin and metalloproteinase with thrombospondin motifs 17-like
										106605814	integrin alpha-10-like
										106605385	integrin alpha-8-like
										106582201	integrin alpha-4-like
										106582202	integrin alpha-4-like
										106575116	ADAM metallopeptidase with thrombospondin type 1 motif 5
										106562225	A disintegrin and metalloproteinase with thrombospondin motifs 6-like
										106607266	integrin beta-3-like
										106583644	integrin alpha-5-like
										106583028	A disintegrin and metalloproteinase with thrombospondin motifs 9-like
										106611949	A disintegrin and metalloproteinase with thrombospondin motifs 2-like
										106583976	integrin beta-1-like
Gill_distal	DOWN	Biological process	GO:0007155	cell adhesion	27/224	352/10474	7.52721e-09	1.09333e-06	1.01617e-06	106580029	integrin alpha-8-like
										106563403	dentin sialophosphoprotein-like
										106586133	nidogen-1-like
										106561461	alpha-parvin-like
										106569478	uncharacterized LOC106569478
										106589749	thrombospondin 2
										106611807	vinculin
										106571097	thrombospondin-1-like
										106605814	integrin alpha-10-like
										106574913	protocadherin-17-like
										106602138	protocadherin-18-like
										106605385	integrin alpha-8-like
										106570450	alpha-catulin-like
										106566351	laminin subunit alpha-5-like
										106588311	brevican core protein-like
										106567921	DS cell adhesion molecule
										106607266	integrin beta-3-like
										106568264	versican core protein-like
										106566735	cadherin 4
										106587597	aggrecan core protein-like
										106611257	thrombospondin-2-like
										100380783	aggrecan core protein
										106561988	cadherin-11-like
										106580469	armadillo repeat protein deleted in velo-cardio-facial syndrome homolog
										106563074	hyaluronan and proteoglycan link protein 1
										106583976	integrin beta-1-like
										106562525	aggrecan core protein-like
Gill_distal	DOWN	Biological process	GO:0022610	biological adhesion	27/224	352/10474	7.52721e-09	1.09333e-06	1.01617e-06	106580029	integrin alpha-8-like
										106563403	dentin sialophosphoprotein-like
										106586133	nidogen-1-like
										106561461	alpha-parvin-like
										106569478	uncharacterized LOC106569478
										106589749	thrombospondin 2
										106611807	vinculin
										106571097	thrombospondin-1-like
										106605814	integrin alpha-10-like
										106574913	protocadherin-17-like
										106602138	protocadherin-18-like
										106605385	integrin alpha-8-like
										106570450	alpha-catulin-like
										106566351	laminin subunit alpha-5-like
										106588311	brevican core protein-like
										106567921	DS cell adhesion molecule
										106607266	integrin beta-3-like
										106568264	versican core protein-like
										106566735	cadherin 4
										106587597	aggrecan core protein-like
										106611257	thrombospondin-2-like
										100380783	aggrecan core protein
										106561988	cadherin-11-like
										106580469	armadillo repeat protein deleted in velo-cardio-facial syndrome homolog
										106563074	hyaluronan and proteoglycan link protein 1
										106583976	integrin beta-1-like
										106562525	aggrecan core protein-like
Gill_distal	DOWN	Biological process	GO:0035239	tube morphogenesis	8/224	51/10474	1.11356e-05	0.0010783	0.00100221	106579118	plexin domain-containing protein 1-like
										106585786	disabled homolog 2-interacting protein-like
										106589749	thrombospondin 2
										106571097	thrombospondin-1-like
										106586625	atypical chemokine receptor 3-like
										106568520	protein Shroom3-like
										106611257	thrombospondin-2-like
										106572051	protein Shroom3-like
Gill_distal	DOWN	Biological process	GO:0035295	tube development	8/224	51/10474	1.11356e-05	0.0010783	0.00100221	106579118	plexin domain-containing protein 1-like
										106585786	disabled homolog 2-interacting protein-like
										106589749	thrombospondin 2
										106571097	thrombospondin-1-like
										106586625	atypical chemokine receptor 3-like
										106568520	protein Shroom3-like
										106611257	thrombospondin-2-like
										106572051	protein Shroom3-like
Gill_distal	DOWN	Biological process	GO:0048646	anatomical structure formation involved in morphogenesis	8/224	59/10474	3.34787e-05	0.00277873	0.00258265	106579118	plexin domain-containing protein 1-like
										106585786	disabled homolog 2-interacting protein-like
										106589749	thrombospondin 2
										106571097	thrombospondin-1-like
										106586625	atypical chemokine receptor 3-like
										106568520	protein Shroom3-like
										106611257	thrombospondin-2-like
										106572051	protein Shroom3-like
Gill_distal	DOWN	Biological process	GO:0007623	circadian rhythm	5/224	19/10474	3.89453e-05	0.00282841	0.00262881	106587994	uncharacterized LOC106587994
										106588186	uncharacterized LOC106588186
										106608090	CLOCK-interacting pacemaker-like
										106589923	5-hydroxytryptamine receptor 7-like
										106575046	uncharacterized LOC106575046
Gill_distal	DOWN	Biological process	GO:0016525	negative regulation of angiogenesis	4/224	11/10474	5.97272e-05	0.00305027	0.00283502	106585786	disabled homolog 2-interacting protein-like
										106589749	thrombospondin 2
										106571097	thrombospondin-1-like
										106611257	thrombospondin-2-like
Gill_distal	DOWN	Biological process	GO:1901343	negative regulation of vasculature development	4/224	11/10474	5.97272e-05	0.00305027	0.00283502	106585786	disabled homolog 2-interacting protein-like
										106589749	thrombospondin 2
										106571097	thrombospondin-1-like
										106611257	thrombospondin-2-like
Gill_distal	DOWN	Biological process	GO:2000181	negative regulation of blood vessel morphogenesis	4/224	11/10474	5.97272e-05	0.00305027	0.00283502	106585786	disabled homolog 2-interacting protein-like
										106589749	thrombospondin 2
										106571097	thrombospondin-1-like
										106611257	thrombospondin-2-like
Gill_distal	DOWN	Biological process	GO:0009653	anatomical structure morphogenesis	12/224	145/10474	6.30003e-05	0.00305027	0.00283502	106579118	plexin domain-containing protein 1-like
										106585786	disabled homolog 2-interacting protein-like
										106608153	signal-induced proliferation-associated 1-like protein 1
										106613380	cell adhesion molecule-related/down-regulated by oncogenes-like
										106589749	thrombospondin 2
										106571097	thrombospondin-1-like
										106586625	atypical chemokine receptor 3-like
										106570484	CAP, adenylate cyclase-associated protein, 2 (yeast)
										106568520	protein Shroom3-like
										106611257	thrombospondin-2-like
										106568584	paralemmin-2-like
										106572051	protein Shroom3-like
Gill_distal	DOWN	Biological process	GO:0048511	rhythmic process	5/224	23/10474	0.000105095	0.00469694	0.00436549	106587994	uncharacterized LOC106587994
										106588186	uncharacterized LOC106588186
										106608090	CLOCK-interacting pacemaker-like
										106589923	5-hydroxytryptamine receptor 7-like
										106575046	uncharacterized LOC106575046
Gill_distal	DOWN	Biological process	GO:0048731	system development	18/224	312/10474	0.000126113	0.00523368	0.00486435	106579118	plexin domain-containing protein 1-like
										106585786	disabled homolog 2-interacting protein-like
										106608153	signal-induced proliferation-associated 1-like protein 1
										106613380	cell adhesion molecule-related/down-regulated by oncogenes-like
										106589749	thrombospondin 2
										106561641	contactin-1a-like
										106571097	thrombospondin-1-like
										106586625	atypical chemokine receptor 3-like
										106568856	uncharacterized protein C2orf82 homolog
										106564278	polycystin-1-like
										106562945	ectodermal-neural cortex 1
										106561737	reelin-like
										106567921	DS cell adhesion molecule
										106568520	protein Shroom3-like
										106611257	thrombospondin-2-like
										106574559	xin actin-binding repeat-containing protein 2-like
										106572051	protein Shroom3-like
										106575303	xin actin-binding repeat-containing protein 2-like
Gill_distal	DOWN	Biological process	GO:0072359	circulatory system development	8/224	75/10474	0.000189978	0.00735848	0.00683921	106579118	plexin domain-containing protein 1-like
										106585786	disabled homolog 2-interacting protein-like
										106589749	thrombospondin 2
										106571097	thrombospondin-1-like
										106586625	atypical chemokine receptor 3-like
										106611257	thrombospondin-2-like
										106574559	xin actin-binding repeat-containing protein 2-like
										106575303	xin actin-binding repeat-containing protein 2-like
Gill_distal	DOWN	Biological process	GO:0034762	regulation of transmembrane transport	7/224	65/10474	0.000452207	0.0154548	0.0143642	106611671	calcium-activated potassium channel subunit alpha-1-like
										106564881	voltage-dependent calcium channel gamma-5 subunit-like
										106561976	GTP-binding protein RAD-like
										106611875	inward rectifier potassium channel 16-like
										106583079	potassium voltage-gated channel subfamily C member 1-like
										106581096	ATP-sensitive inward rectifier potassium channel 1-like
										106581365	ATP-sensitive inward rectifier potassium channel 1-like
Gill_distal	DOWN	Biological process	GO:0034765	regulation of ion transmembrane transport	7/224	65/10474	0.000452207	0.0154548	0.0143642	106611671	calcium-activated potassium channel subunit alpha-1-like
										106564881	voltage-dependent calcium channel gamma-5 subunit-like
										106561976	GTP-binding protein RAD-like
										106611875	inward rectifier potassium channel 16-like
										106583079	potassium voltage-gated channel subfamily C member 1-like
										106581096	ATP-sensitive inward rectifier potassium channel 1-like
										106581365	ATP-sensitive inward rectifier potassium channel 1-like
Gill_distal	DOWN	Biological process	GO:0001525	angiogenesis	6/224	48/10474	0.000518338	0.0158502	0.0147317	106579118	plexin domain-containing protein 1-like
										106585786	disabled homolog 2-interacting protein-like
										106589749	thrombospondin 2
										106571097	thrombospondin-1-like
										106586625	atypical chemokine receptor 3-like
										106611257	thrombospondin-2-like
Gill_distal	DOWN	Biological process	GO:0048514	blood vessel morphogenesis	6/224	48/10474	0.000518338	0.0158502	0.0147317	106579118	plexin domain-containing protein 1-like
										106585786	disabled homolog 2-interacting protein-like
										106589749	thrombospondin 2
										106571097	thrombospondin-1-like
										106586625	atypical chemokine receptor 3-like
										106611257	thrombospondin-2-like
Gill_distal	DOWN	Biological process	GO:0001568	blood vessel development	6/224	50/10474	0.000647787	0.0186147	0.0173011	106579118	plexin domain-containing protein 1-like
										106585786	disabled homolog 2-interacting protein-like
										106589749	thrombospondin 2
										106571097	thrombospondin-1-like
										106586625	atypical chemokine receptor 3-like
										106611257	thrombospondin-2-like
Gill_distal	DOWN	Biological process	GO:0022603	regulation of anatomical structure morphogenesis	6/224	51/10474	0.000721242	0.0186147	0.0173011	106585786	disabled homolog 2-interacting protein-like
										106608153	signal-induced proliferation-associated 1-like protein 1
										106589749	thrombospondin 2
										106571097	thrombospondin-1-like
										106611257	thrombospondin-2-like
										106568584	paralemmin-2-like
Gill_distal	DOWN	Biological process	GO:0030198	extracellular matrix organization	4/224	20/10474	0.000753644	0.0186147	0.0173011	106597689	fibulin 5
										106566764	fibulin-2-like
										106609037	lumican-like
										106583845	uncharacterized LOC106583845
Gill_distal	DOWN	Biological process	GO:0051241	negative regulation of multicellular organismal process	4/224	20/10474	0.000753644	0.0186147	0.0173011	106585786	disabled homolog 2-interacting protein-like
										106589749	thrombospondin 2
										106571097	thrombospondin-1-like
										106611257	thrombospondin-2-like
Gill_distal	DOWN	Biological process	GO:0001944	vasculature development	6/224	52/10474	0.000800979	0.0186147	0.0173011	106579118	plexin domain-containing protein 1-like
										106585786	disabled homolog 2-interacting protein-like
										106589749	thrombospondin 2
										106571097	thrombospondin-1-like
										106586625	atypical chemokine receptor 3-like
										106611257	thrombospondin-2-like
Gill_distal	DOWN	Biological process	GO:0072358	cardiovascular system development	6/224	52/10474	0.000800979	0.0186147	0.0173011	106579118	plexin domain-containing protein 1-like
										106585786	disabled homolog 2-interacting protein-like
										106589749	thrombospondin 2
										106571097	thrombospondin-1-like
										106586625	atypical chemokine receptor 3-like
										106611257	thrombospondin-2-like
Gill_distal	DOWN	Biological process	GO:0043269	regulation of ion transport	7/224	74/10474	0.000993832	0.0206223	0.019167	106611671	calcium-activated potassium channel subunit alpha-1-like
										106564881	voltage-dependent calcium channel gamma-5 subunit-like
										106561976	GTP-binding protein RAD-like
										106611875	inward rectifier potassium channel 16-like
										106583079	potassium voltage-gated channel subfamily C member 1-like
										106581096	ATP-sensitive inward rectifier potassium channel 1-like
										106581365	ATP-sensitive inward rectifier potassium channel 1-like
Gill_distal	DOWN	Biological process	GO:0050793	regulation of developmental process	9/224	119/10474	0.00100513	0.0206223	0.019167	106576209	unique cartilage matrix-associated protein-like
										106585786	disabled homolog 2-interacting protein-like
										106608153	signal-induced proliferation-associated 1-like protein 1
										106613380	cell adhesion molecule-related/down-regulated by oncogenes-like
										106589749	thrombospondin 2
										106571097	thrombospondin-1-like
										106566351	laminin subunit alpha-5-like
										106611257	thrombospondin-2-like
										106568584	paralemmin-2-like
Gill_distal	DOWN	Biological process	GO:2000026	regulation of multicellular organismal development	7/224	75/10474	0.00107658	0.0206223	0.019167	106585786	disabled homolog 2-interacting protein-like
										106608153	signal-induced proliferation-associated 1-like protein 1
										106613380	cell adhesion molecule-related/down-regulated by oncogenes-like
										106589749	thrombospondin 2
										106571097	thrombospondin-1-like
										106566351	laminin subunit alpha-5-like
										106611257	thrombospondin-2-like
Gill_distal	DOWN	Biological process	GO:0043062	extracellular structure organization	4/224	22/10474	0.00110033	0.0206223	0.019167	106597689	fibulin 5
										106566764	fibulin-2-like
										106609037	lumican-like
										106583845	uncharacterized LOC106583845
Gill_distal	DOWN	Biological process	GO:0045765	regulation of angiogenesis	4/224	22/10474	0.00110033	0.0206223	0.019167	106585786	disabled homolog 2-interacting protein-like
										106589749	thrombospondin 2
										106571097	thrombospondin-1-like
										106611257	thrombospondin-2-like
Gill_distal	DOWN	Biological process	GO:1901342	regulation of vasculature development	4/224	22/10474	0.00110033	0.0206223	0.019167	106585786	disabled homolog 2-interacting protein-like
										106589749	thrombospondin 2
										106571097	thrombospondin-1-like
										106611257	thrombospondin-2-like
Gill_distal	DOWN	Biological process	GO:0051093	negative regulation of developmental process	4/224	23/10474	0.00130985	0.023782	0.0221037	106585786	disabled homolog 2-interacting protein-like
										106589749	thrombospondin 2
										106571097	thrombospondin-1-like
										106611257	thrombospondin-2-like
Gill_distal	DOWN	Biological process	GO:0007267	cell-cell signaling	11/224	176/10474	0.00139392	0.0239681	0.0222767	106586153	protein Wnt-10a-like
										106586352	inactive phospholipase C-like protein 1
										106589923	5-hydroxytryptamine receptor 7-like
										106583123	protein Wnt-4a-like
										106567132	adipolin-like
										106577235	secreted frizzled-related protein 5-like
										106609811	protein Wnt-5b-like
										106610335	dickkopf WNT signaling pathway inhibitor 2
										106602749	secreted frizzled-related protein 2-like
										106608042	otoferlin-like
										106585130	secreted frizzled-related protein 1-like
Gill_distal	DOWN	Biological process	GO:0032922	circadian regulation of gene expression	3/224	11/10474	0.00140261	0.0239681	0.0222767	106587994	uncharacterized LOC106587994
										106588186	uncharacterized LOC106588186
										106575046	uncharacterized LOC106575046
Gill_distal	DOWN	Biological process	GO:0009790	embryo development	4/224	24/10474	0.00154573	0.0256591	0.0238484	106613380	cell adhesion molecule-related/down-regulated by oncogenes-like
										106566351	laminin subunit alpha-5-like
										106568520	protein Shroom3-like
										106572051	protein Shroom3-like
Gill_distal	DOWN	Biological process	GO:0051239	regulation of multicellular organismal process	9/224	127/10474	0.00159012	0.0256627	0.0238517	106576209	unique cartilage matrix-associated protein-like
										106585786	disabled homolog 2-interacting protein-like
										106608153	signal-induced proliferation-associated 1-like protein 1
										106613380	cell adhesion molecule-related/down-regulated by oncogenes-like
										106589749	thrombospondin 2
										106571097	thrombospondin-1-like
										106602690	plasma protease C1 inhibitor-like
										106566351	laminin subunit alpha-5-like
										106611257	thrombospondin-2-like
Gill_distal	DOWN	Biological process	GO:0007596	blood coagulation	5/224	44/10474	0.00235566	0.0360169	0.0334752	106563034	proteinase-activated receptor 1-like
										106602690	plasma protease C1 inhibitor-like
										106607266	integrin beta-3-like
										100380501	Coagulation factor X
										106577836	coagulation factor XIII A chain-like
Gill_distal	DOWN	Biological process	GO:0007599	hemostasis	5/224	44/10474	0.00235566	0.0360169	0.0334752	106563034	proteinase-activated receptor 1-like
										106602690	plasma protease C1 inhibitor-like
										106607266	integrin beta-3-like
										100380501	Coagulation factor X
										106577836	coagulation factor XIII A chain-like
Gill_distal	DOWN	Biological process	GO:0050817	coagulation	5/224	45/10474	0.00260476	0.0377429	0.0350795	106563034	proteinase-activated receptor 1-like
										106602690	plasma protease C1 inhibitor-like
										106607266	integrin beta-3-like
										100380501	Coagulation factor X
										106577836	coagulation factor XIII A chain-like
Gill_distal	DOWN	Biological process	GO:0016055	Wnt signaling pathway	8/224	112/10474	0.0027284	0.0377429	0.0350795	106586153	protein Wnt-10a-like
										106583123	protein Wnt-4a-like
										106567132	adipolin-like
										106577235	secreted frizzled-related protein 5-like
										106609811	protein Wnt-5b-like
										106610335	dickkopf WNT signaling pathway inhibitor 2
										106602749	secreted frizzled-related protein 2-like
										106585130	secreted frizzled-related protein 1-like
Gill_distal	DOWN	Biological process	GO:0198738	cell-cell signaling by wnt	8/224	112/10474	0.0027284	0.0377429	0.0350795	106586153	protein Wnt-10a-like
										106583123	protein Wnt-4a-like
										106567132	adipolin-like
										106577235	secreted frizzled-related protein 5-like
										106609811	protein Wnt-5b-like
										106610335	dickkopf WNT signaling pathway inhibitor 2
										106602749	secreted frizzled-related protein 2-like
										106585130	secreted frizzled-related protein 1-like
Gill_distal	DOWN	Biological process	GO:1905114	cell surface receptor signaling pathway involved in cell-cell signaling	8/224	112/10474	0.0027284	0.0377429	0.0350795	106586153	protein Wnt-10a-like
										106583123	protein Wnt-4a-like
										106567132	adipolin-like
										106577235	secreted frizzled-related protein 5-like
										106609811	protein Wnt-5b-like
										106610335	dickkopf WNT signaling pathway inhibitor 2
										106602749	secreted frizzled-related protein 2-like
										106585130	secreted frizzled-related protein 1-like
Gill_distal	DOWN	Biological process	GO:0050878	regulation of body fluid levels	5/224	48/10474	0.00346651	0.0468383	0.043533	106563034	proteinase-activated receptor 1-like
										106602690	plasma protease C1 inhibitor-like
										106607266	integrin beta-3-like
										100380501	Coagulation factor X
										106577836	coagulation factor XIII A chain-like
Gill_distal	DOWN	Cellular component	GO:0005581	collagen trimer	24/326	153/12790	8.08913e-13	1.06777e-10	9.28122e-11	100195940	Collagen alpha-1XIV chain
										106582581	collagen alpha-2(VI) chain-like
										106612355	collagen alpha-5(IV) chain-like
										106613322	collagen alpha-1(XXVI) chain-like
										106607451	complement C1q tumor necrosis factor-related protein 1-like
										106577876	collagen alpha-6(IV) chain-like
										106581503	collagen alpha-1(XXVI) chain-like
										106606123	collagen alpha-1(XIV) chain-like
										106573054	collagen alpha-1(XIV) chain-like
										106570397	collagen alpha-1(XVI) chain-like
										106560409	collagen alpha-1(XXVII) chain A-like
										106569492	collagen alpha-1(XI) chain-like
										106575613	collagen alpha-1(XVIII) chain-like
										106596897	collagen alpha-1(XI) chain-like
										106564378	complement C1q tumor necrosis factor-related protein 1-like
										106581516	collagen alpha-1(XXVI) chain-like
										106574706	collagen alpha-1(XVIII) chain-like
										106570546	collagen alpha-1(XVI) chain-like
										100306725	Collagen alpha-1IV chain
										106568024	collagen alpha-1(XXVI) chain-like
										106586398	collagen alpha-1(IX) chain-like
										106570545	collagen alpha-1(XVI) chain-like
										106563133	collagen alpha-1(I) chain-like
										106561895	collagen alpha-1(X) chain-like
Gill_distal	DOWN	Cellular component	GO:0044459	plasma membrane part	30/326	398/12790	1.07911e-07	7.12215e-06	6.19071e-06	106580029	integrin alpha-8-like
										100136908	Na/K/2Cl co-transporter
										106611671	calcium-activated potassium channel subunit alpha-1-like
										106607720	EPH receptor A7
										106575078	gap junction alpha-5 protein-like
										106603489	delta-sarcoglycan-like
										106568728	discoidin domain-containing receptor 2-like
										106613380	cell adhesion molecule-related/down-regulated by oncogenes-like
										106584138	discoidin domain-containing receptor 2-like
										106608811	perforin-1-like
										106583790	solute carrier family 6 member 1
										106612321	vascular endothelial growth factor receptor 3-like
										106607253	voltage-dependent L-type calcium channel subunit beta-1-like
										106605814	integrin alpha-10-like
										106573210	matrix metalloproteinase-15-like
										106562987	ABC transporter G family member 20-like
										106582078	gap junction beta-2 protein-like
										106605385	integrin alpha-8-like
										106574979	dystrophin-like
										106583079	potassium voltage-gated channel subfamily C member 1-like
										106585059	clathrin heavy chain 1-like
										106586272	glypican-6-like
										106567921	DS cell adhesion molecule
										106560289	discoidin domain-containing receptor 2-like
										106607266	integrin beta-3-like
										100195568	Sodium/potassium-transporting ATPase subunit beta-233
										106573119	caveolin-1-like
										106580423	clathrin heavy chain 1-like
										106583976	integrin beta-1-like
										106600490	myelin protein P0-like
Gill_distal	DOWN	Cellular component	GO:0062023	collagen-containing extracellular matrix	12/326	75/12790	3.8034e-07	1.6735e-05	1.45463e-05	106574337	A disintegrin and metalloproteinase with thrombospondin motifs 5-like
										106566764	fibulin-2-like
										106587802	fibrillin-2-like
										106575116	ADAM metallopeptidase with thrombospondin type 1 motif 5
										106562459	fibrillin-1-like
										106575613	collagen alpha-1(XVIII) chain-like
										106586272	glypican-6-like
										106587805	fibrillin-1-like
										106609037	lumican-like
										106574706	collagen alpha-1(XVIII) chain-like
										106578652	vitrin-like
										106583845	uncharacterized LOC106583845
Gill_distal	DOWN	Cellular component	GO:0031012	extracellular matrix	14/326	110/12790	7.4777e-07	2.46764e-05	2.14492e-05	106574337	A disintegrin and metalloproteinase with thrombospondin motifs 5-like
										106580680	matrix metalloproteinase-28-like
										106566764	fibulin-2-like
										106587802	fibrillin-2-like
										106573210	matrix metalloproteinase-15-like
										106575116	ADAM metallopeptidase with thrombospondin type 1 motif 5
										106562459	fibrillin-1-like
										106575613	collagen alpha-1(XVIII) chain-like
										106586272	glypican-6-like
										106587805	fibrillin-1-like
										106609037	lumican-like
										106574706	collagen alpha-1(XVIII) chain-like
										106578652	vitrin-like
										106583845	uncharacterized LOC106583845
Gill_distal	DOWN	Cellular component	GO:0031226	intrinsic component of plasma membrane	20/326	239/12790	3.18664e-06	8.41273e-05	7.3125e-05	106580029	integrin alpha-8-like
										106611671	calcium-activated potassium channel subunit alpha-1-like
										106607720	EPH receptor A7
										106568728	discoidin domain-containing receptor 2-like
										106613380	cell adhesion molecule-related/down-regulated by oncogenes-like
										106584138	discoidin domain-containing receptor 2-like
										106608811	perforin-1-like
										106583790	solute carrier family 6 member 1
										106612321	vascular endothelial growth factor receptor 3-like
										106605814	integrin alpha-10-like
										106573210	matrix metalloproteinase-15-like
										106605385	integrin alpha-8-like
										106583079	potassium voltage-gated channel subfamily C member 1-like
										106586272	glypican-6-like
										106567921	DS cell adhesion molecule
										106560289	discoidin domain-containing receptor 2-like
										106607266	integrin beta-3-like
										100195568	Sodium/potassium-transporting ATPase subunit beta-233
										106583976	integrin beta-1-like
										106600490	myelin protein P0-like
Gill_distal	DOWN	Cellular component	GO:0044421	extracellular region part	22/326	285/12790	3.87707e-06	8.52955e-05	7.41404e-05	106597689	fibulin 5
										106586810	gremlin-1-like
										100136550	insulin-like growth factor II
										106580937	alpha-2-macroglobulin-like
										106574337	A disintegrin and metalloproteinase with thrombospondin motifs 5-like
										106580680	matrix metalloproteinase-28-like
										106570319	sclerostin domain-containing protein 1-like
										106571097	thrombospondin-1-like
										106566764	fibulin-2-like
										106587802	fibrillin-2-like
										106608297	transforming growth factor beta-3-like
										106602690	plasma protease C1 inhibitor-like
										106573210	matrix metalloproteinase-15-like
										106575116	ADAM metallopeptidase with thrombospondin type 1 motif 5
										106562459	fibrillin-1-like
										106575613	collagen alpha-1(XVIII) chain-like
										106586272	glypican-6-like
										106587805	fibrillin-1-like
										106609037	lumican-like
										106574706	collagen alpha-1(XVIII) chain-like
										106578652	vitrin-like
										106583845	uncharacterized LOC106583845
Gill_distal	DOWN	Cellular component	GO:0005887	integral component of plasma membrane	19/326	228/12790	5.9831e-06	0.000112824	9.80688e-05	106580029	integrin alpha-8-like
										106611671	calcium-activated potassium channel subunit alpha-1-like
										106607720	EPH receptor A7
										106568728	discoidin domain-containing receptor 2-like
										106613380	cell adhesion molecule-related/down-regulated by oncogenes-like
										106584138	discoidin domain-containing receptor 2-like
										106608811	perforin-1-like
										106583790	solute carrier family 6 member 1
										106612321	vascular endothelial growth factor receptor 3-like
										106605814	integrin alpha-10-like
										106573210	matrix metalloproteinase-15-like
										106605385	integrin alpha-8-like
										106583079	potassium voltage-gated channel subfamily C member 1-like
										106567921	DS cell adhesion molecule
										106560289	discoidin domain-containing receptor 2-like
										106607266	integrin beta-3-like
										100195568	Sodium/potassium-transporting ATPase subunit beta-233
										106583976	integrin beta-1-like
										106600490	myelin protein P0-like
Gill_distal	DOWN	Cellular component	GO:0098797	plasma membrane protein complex	16/326	206/12790	7.6291e-05	0.0012588	0.00109417	106580029	integrin alpha-8-like
										106611671	calcium-activated potassium channel subunit alpha-1-like
										106575078	gap junction alpha-5 protein-like
										106603489	delta-sarcoglycan-like
										106608811	perforin-1-like
										106607253	voltage-dependent L-type calcium channel subunit beta-1-like
										106605814	integrin alpha-10-like
										106562987	ABC transporter G family member 20-like
										106582078	gap junction beta-2 protein-like
										106605385	integrin alpha-8-like
										106583079	potassium voltage-gated channel subfamily C member 1-like
										106585059	clathrin heavy chain 1-like
										106607266	integrin beta-3-like
										100195568	Sodium/potassium-transporting ATPase subunit beta-233
										106580423	clathrin heavy chain 1-like
										106583976	integrin beta-1-like
Gill_distal	DOWN	Molecular function	GO:0005102	signaling receptor binding	28/379	372/17525	1.11523e-08	3.35685e-06	2.78221e-06	106573447	hepatocyte growth factor-like
										106570967	bone morphogenetic protein 3-like
										106586153	protein Wnt-10a-like
										106586810	gremlin-1-like
										100136550	insulin-like growth factor II
										106561247	adrenomedullin 2
										106574064	ephrin-A2-like
										106608297	transforming growth factor beta-3-like
										106586352	inactive phospholipase C-like protein 1
										106579629	bone morphogenetic protein 7-like
										106604355	vascular endothelial growth factor A-A-like
										106583123	protein Wnt-4a-like
										106607631	nuclear receptor coactivator 1-like
										106575127	insulin receptor substrate 2
										106577651	tumor necrosis factor ligand superfamily member 12-like
										106567132	adipolin-like
										106608552	S100 calcium binding protein P
										106566351	laminin subunit alpha-5-like
										106561737	reelin-like
										106607266	integrin beta-3-like
										106609811	protein Wnt-5b-like
										106574268	neuroligin-4, X-linked-like
										106576870	C-X-C motif chemokine ligand 12
										106611529	apelin
										100195758	Stromal cell-derived factor 1
										106608616	peroxisome proliferator-activated receptor gamma coactivator 1-alpha-like
										106582130	insulin receptor substrate 2-like
										106586431	inhibin beta B chain-like
Gill_distal	DOWN	Molecular function	GO:0003779	actin binding	24/379	410/17525	1.07923e-05	0.00157451	0.00130498	106589129	protein spire homolog 1-like
										106578042	protein Shroom2-like
										106562195	unconventional myosin-Ie-like
										106561461	alpha-parvin-like
										106609299	filamin-C-like
										106608569	actin binding LIM protein family member 2
										106611807	vinculin
										100286446	calponin 1
										106570484	CAP, adenylate cyclase-associated protein, 2 (yeast)
										106589147	myosin-11-like
										106570450	alpha-catulin-like
										106574979	dystrophin-like
										106562945	ectodermal-neural cortex 1
										106602627	spectrin beta chain, erythrocytic-like
										106613097	unconventional myosin-XVIIIa-like
										106568520	protein Shroom3-like
										106585805	drebrin-like protein B
										106574559	xin actin-binding repeat-containing protein 2-like
										106561477	protein-methionine sulfoxide oxidase MICAL2-like
										106581013	unconventional myosin-VIIa-like
										106586401	unconventional myosin-Ib-like
										106572051	protein Shroom3-like
										106575303	xin actin-binding repeat-containing protein 2-like
										106573284	MTSS1-like protein
Gill_distal	DOWN	Molecular function	GO:0005540	hyaluronic acid binding	6/379	26/17525	1.56928e-05	0.00157451	0.00130498	106588311	brevican core protein-like
										106568264	versican core protein-like
										106587597	aggrecan core protein-like
										100380783	aggrecan core protein
										106563074	hyaluronan and proteoglycan link protein 1
										106562525	aggrecan core protein-like
Gill_distal	DOWN	Molecular function	GO:0004222	metalloendopeptidase activity	12/379	137/17525	4.31315e-05	0.00324565	0.00269005	106608525	disintegrin and metalloproteinase domain-containing protein 33-like
										106580930	A disintegrin and metalloproteinase with thrombospondin motifs 15-like
										106575861	kell blood group glycoprotein-like
										106563762	A disintegrin and metalloproteinase with thrombospondin motifs 2-like
										106574337	A disintegrin and metalloproteinase with thrombospondin motifs 5-like
										106580680	matrix metalloproteinase-28-like
										106562591	A disintegrin and metalloproteinase with thrombospondin motifs 17-like
										106573210	matrix metalloproteinase-15-like
										106575116	ADAM metallopeptidase with thrombospondin type 1 motif 5
										106562225	A disintegrin and metalloproteinase with thrombospondin motifs 6-like
										106583028	A disintegrin and metalloproteinase with thrombospondin motifs 9-like
										106611949	A disintegrin and metalloproteinase with thrombospondin motifs 2-like
Gill_distal	DOWN	Molecular function	GO:0008237	metallopeptidase activity	15/379	214/17525	6.8011e-05	0.00409426	0.00339339	106608525	disintegrin and metalloproteinase domain-containing protein 33-like
										106580930	A disintegrin and metalloproteinase with thrombospondin motifs 15-like
										106575861	kell blood group glycoprotein-like
										106563762	A disintegrin and metalloproteinase with thrombospondin motifs 2-like
										106574337	A disintegrin and metalloproteinase with thrombospondin motifs 5-like
										106580680	matrix metalloproteinase-28-like
										106568549	TraB domain containing 2A
										106562591	A disintegrin and metalloproteinase with thrombospondin motifs 17-like
										106573210	matrix metalloproteinase-15-like
										106602098	carboxypeptidase Z-like
										106575116	ADAM metallopeptidase with thrombospondin type 1 motif 5
										106562225	A disintegrin and metalloproteinase with thrombospondin motifs 6-like
										106611569	probable carboxypeptidase X1
										106583028	A disintegrin and metalloproteinase with thrombospondin motifs 9-like
										106611949	A disintegrin and metalloproteinase with thrombospondin motifs 2-like
Gill_distal	DOWN	Molecular function	GO:0005539	glycosaminoglycan binding	7/379	51/17525	0.000106773	0.00535646	0.00443952	106571097	thrombospondin-1-like
										106588311	brevican core protein-like
										106568264	versican core protein-like
										106587597	aggrecan core protein-like
										100380783	aggrecan core protein
										106563074	hyaluronan and proteoglycan link protein 1
										106562525	aggrecan core protein-like
Gill_distal	DOWN	Molecular function	GO:0043565	sequence-specific DNA binding	24/379	487/17525	0.000164087	0.00705575	0.00584792	106563077	myocyte-specific enhancer factor 2C-like
										106607486	homeobox protein Hox-B5a-like
										106587994	uncharacterized LOC106587994
										106565962	forkhead box protein J3-like
										106574163	nuclear receptor subfamily 5 group A member 2-like
										100136428	androgen receptor
										106588186	uncharacterized LOC106588186
										106613316	homeobox protein cut-like 1
										106581100	homeobox protein BarH-like 2
										100196640	homeobox protein HoxD9aa
										106599739	forkhead box protein Q1-like
										106561716	LIM/homeobox protein Lhx6-like
										100196641	homeobox protein HoxD3ab
										106607496	nuclear receptor subfamily 1 group D member 1-like
										106568385	LIM/homeobox protein Lhx6-like
										106575046	uncharacterized LOC106575046
										106576393	ETS domain-containing transcription factor ERF-like
										106578547	homeobox protein Mohawk-like
										106604182	serum response factor-like
										106574458	nuclear receptor subfamily 4 group A member 3-like
										106586021	short stature homeobox protein-like
										100136378	nuclear receptor subfamily 1 group D member 2
										106609599	forkhead box protein J1-B-like
										106568324	myocyte-specific enhancer factor 2C-like
Gill_distal	DOWN	Molecular function	GO:0004867	serine-type endopeptidase inhibitor activity	6/379	45/17525	0.000392691	0.014775	0.0122458	106582936	inter-alpha-trypsin inhibitor heavy chain H3-like
										106601300	cysteine-rich motor neuron 1 protein
										106602690	plasma protease C1 inhibitor-like
										106609269	inter-alpha-trypsin inhibitor heavy chain family member 5
										106610846	cysteine-rich motor neuron 1 protein-like
										106582002	papilin-like
Gill_distal	DOWN	Molecular function	GO:0048018	receptor ligand activity	12/379	185/17525	0.000717319	0.023286	0.0192998	106573447	hepatocyte growth factor-like
										106570967	bone morphogenetic protein 3-like
										106586810	gremlin-1-like
										100136550	insulin-like growth factor II
										106561247	adrenomedullin 2
										106608297	transforming growth factor beta-3-like
										106579629	bone morphogenetic protein 7-like
										106604355	vascular endothelial growth factor A-A-like
										106576870	C-X-C motif chemokine ligand 12
										106611529	apelin
										100195758	Stromal cell-derived factor 1
										106586431	inhibin beta B chain-like
Gill_distal	DOWN	Molecular function	GO:0030545	receptor regulator activity	12/379	188/17525	0.000826248	0.023286	0.0192998	106573447	hepatocyte growth factor-like
										106570967	bone morphogenetic protein 3-like
										106586810	gremlin-1-like
										100136550	insulin-like growth factor II
										106561247	adrenomedullin 2
										106608297	transforming growth factor beta-3-like
										106579629	bone morphogenetic protein 7-like
										106604355	vascular endothelial growth factor A-A-like
										106576870	C-X-C motif chemokine ligand 12
										106611529	apelin
										100195758	Stromal cell-derived factor 1
										106586431	inhibin beta B chain-like
Gill_distal	DOWN	Molecular function	GO:0030414	peptidase inhibitor activity	8/379	92/17525	0.000850984	0.023286	0.0192998	106582936	inter-alpha-trypsin inhibitor heavy chain H3-like
										106580937	alpha-2-macroglobulin-like
										106601300	cysteine-rich motor neuron 1 protein
										106602690	plasma protease C1 inhibitor-like
										106609269	inter-alpha-trypsin inhibitor heavy chain family member 5
										106560544	anosmin-1-like
										106610846	cysteine-rich motor neuron 1 protein-like
										106582002	papilin-like
Gill_distal	DOWN	Molecular function	GO:0000976	transcription regulatory region sequence-specific DNA binding	6/379	53/17525	0.000957418	0.0240152	0.0199042	106563077	myocyte-specific enhancer factor 2C-like
										106587994	uncharacterized LOC106587994
										106588186	uncharacterized LOC106588186
										106575046	uncharacterized LOC106575046
										106604182	serum response factor-like
										106568324	myocyte-specific enhancer factor 2C-like
Gill_distal	DOWN	Molecular function	GO:0008083	growth factor activity	7/379	77/17525	0.00137261	0.0252659	0.0209408	106573447	hepatocyte growth factor-like
										106570967	bone morphogenetic protein 3-like
										100136550	insulin-like growth factor II
										106608297	transforming growth factor beta-3-like
										106579629	bone morphogenetic protein 7-like
										106604355	vascular endothelial growth factor A-A-like
										106586431	inhibin beta B chain-like
Gill_distal	DOWN	Molecular function	GO:0005244	voltage-gated ion channel activity	8/379	99/17525	0.00137384	0.0252659	0.0209408	106611671	calcium-activated potassium channel subunit alpha-1-like
										106564881	voltage-dependent calcium channel gamma-5 subunit-like
										106611875	inward rectifier potassium channel 16-like
										106607253	voltage-dependent L-type calcium channel subunit beta-1-like
										106583079	potassium voltage-gated channel subfamily C member 1-like
										106613063	chloride channel protein 2-like
										106581096	ATP-sensitive inward rectifier potassium channel 1-like
										106581365	ATP-sensitive inward rectifier potassium channel 1-like
Gill_distal	DOWN	Molecular function	GO:0022832	voltage-gated channel activity	8/379	99/17525	0.00137384	0.0252659	0.0209408	106611671	calcium-activated potassium channel subunit alpha-1-like
										106564881	voltage-dependent calcium channel gamma-5 subunit-like
										106611875	inward rectifier potassium channel 16-like
										106607253	voltage-dependent L-type calcium channel subunit beta-1-like
										106583079	potassium voltage-gated channel subfamily C member 1-like
										106613063	chloride channel protein 2-like
										106581096	ATP-sensitive inward rectifier potassium channel 1-like
										106581365	ATP-sensitive inward rectifier potassium channel 1-like
Gill_distal	DOWN	Molecular function	GO:0005249	voltage-gated potassium channel activity	5/379	39/17525	0.00144881	0.0252659	0.0209408	106611671	calcium-activated potassium channel subunit alpha-1-like
										106611875	inward rectifier potassium channel 16-like
										106583079	potassium voltage-gated channel subfamily C member 1-like
										106581096	ATP-sensitive inward rectifier potassium channel 1-like
										106581365	ATP-sensitive inward rectifier potassium channel 1-like
Gill_distal	DOWN	Molecular function	GO:0061134	peptidase regulator activity	8/379	101/17525	0.00156253	0.0252659	0.0209408	106582936	inter-alpha-trypsin inhibitor heavy chain H3-like
										106580937	alpha-2-macroglobulin-like
										106601300	cysteine-rich motor neuron 1 protein
										106602690	plasma protease C1 inhibitor-like
										106609269	inter-alpha-trypsin inhibitor heavy chain family member 5
										106560544	anosmin-1-like
										106610846	cysteine-rich motor neuron 1 protein-like
										106582002	papilin-like
Gill_distal	DOWN	Molecular function	GO:0004866	endopeptidase inhibitor activity	7/379	79/17525	0.00159486	0.0252659	0.0209408	106582936	inter-alpha-trypsin inhibitor heavy chain H3-like
										106580937	alpha-2-macroglobulin-like
										106601300	cysteine-rich motor neuron 1 protein
										106602690	plasma protease C1 inhibitor-like
										106609269	inter-alpha-trypsin inhibitor heavy chain family member 5
										106610846	cysteine-rich motor neuron 1 protein-like
										106582002	papilin-like
Gill_distal	DOWN	Molecular function	GO:0061135	endopeptidase regulator activity	7/379	79/17525	0.00159486	0.0252659	0.0209408	106582936	inter-alpha-trypsin inhibitor heavy chain H3-like
										106580937	alpha-2-macroglobulin-like
										106601300	cysteine-rich motor neuron 1 protein
										106602690	plasma protease C1 inhibitor-like
										106609269	inter-alpha-trypsin inhibitor heavy chain family member 5
										106610846	cysteine-rich motor neuron 1 protein-like
										106582002	papilin-like
Gill_distal	DOWN	Molecular function	GO:1990837	sequence-specific double-stranded DNA binding	6/379	59/17525	0.00168596	0.0253737	0.0210301	106563077	myocyte-specific enhancer factor 2C-like
										106587994	uncharacterized LOC106587994
										106588186	uncharacterized LOC106588186
										106575046	uncharacterized LOC106575046
										106604182	serum response factor-like
										106568324	myocyte-specific enhancer factor 2C-like
Gill_distal	DOWN	Molecular function	GO:0005201	extracellular matrix structural constituent	6/379	62/17525	0.00217908	0.0312335	0.0258868	106612355	collagen alpha-5(IV) chain-like
										106577876	collagen alpha-6(IV) chain-like
										106587802	fibrillin-2-like
										106562459	fibrillin-1-like
										106596897	collagen alpha-1(XI) chain-like
										106587805	fibrillin-1-like
Gill_distal	DOWN	Molecular function	GO:0051015	actin filament binding	9/379	134/17525	0.00256058	0.0335489	0.0278058	106578042	protein Shroom2-like
										106609299	filamin-C-like
										106611807	vinculin
										106589147	myosin-11-like
										106570450	alpha-catulin-like
										106613097	unconventional myosin-XVIIIa-like
										106568520	protein Shroom3-like
										106581013	unconventional myosin-VIIa-like
										106572051	protein Shroom3-like
Gill_distal	DOWN	Molecular function	GO:0022843	voltage-gated cation channel activity	6/379	64/17525	0.00256353	0.0335489	0.0278058	106611671	calcium-activated potassium channel subunit alpha-1-like
										106611875	inward rectifier potassium channel 16-like
										106607253	voltage-dependent L-type calcium channel subunit beta-1-like
										106583079	potassium voltage-gated channel subfamily C member 1-like
										106581096	ATP-sensitive inward rectifier potassium channel 1-like
										106581365	ATP-sensitive inward rectifier potassium channel 1-like
Gill_distal	DOWN	Molecular function	GO:0031406	carboxylic acid binding	6/379	66/17525	0.00299678	0.034102	0.0282643	106588311	brevican core protein-like
										106568264	versican core protein-like
										106587597	aggrecan core protein-like
										100380783	aggrecan core protein
										106563074	hyaluronan and proteoglycan link protein 1
										106562525	aggrecan core protein-like
Gill_distal	DOWN	Molecular function	GO:0043177	organic acid binding	6/379	66/17525	0.00299678	0.034102	0.0282643	106588311	brevican core protein-like
										106568264	versican core protein-like
										106587597	aggrecan core protein-like
										100380783	aggrecan core protein
										106563074	hyaluronan and proteoglycan link protein 1
										106562525	aggrecan core protein-like
Gill_distal	DOWN	Molecular function	GO:0005520	insulin-like growth factor binding	5/379	46/17525	0.00304928	0.034102	0.0282643	106572617	connective tissue growth factor-like
										106601300	cysteine-rich motor neuron 1 protein
										100194498	insulin-like growth factor binding protein 4
										101448058	insulin-like growth factor binding protein 5 paralog B1
										106610846	cysteine-rich motor neuron 1 protein-like
Gill_distal	DOWN	Molecular function	GO:0005242	inward rectifier potassium channel activity	3/379	14/17525	0.00305898	0.034102	0.0282643	106611875	inward rectifier potassium channel 16-like
										106581096	ATP-sensitive inward rectifier potassium channel 1-like
										106581365	ATP-sensitive inward rectifier potassium channel 1-like
Gill_lesion	DOWN	Biological process	GO:0007267	cell-cell signaling	14/166	176/10474	7.28964e-07	0.000172696	0.000136155	106610025	secreted frizzled-related protein 2-like
										106567714	frizzled-9
										106590283	reversion-inducing cysteine-rich protein with Kazal motifs-like
										106612985	secreted frizzled related protein 5
										106590104	sonic hedgehog
										106566524	protein Wnt-5a-like
										106587514	synaptotagmin-7-like
										106573123	protein Wnt-2-like
										106603626	frizzled-9-like
										106579676	reversion-inducing cysteine-rich protein with Kazal motifs-like
										106572671	indian hedgehog protein-like
										106579570	regulating synaptic membrane exocytosis protein 2-like
										100380683	synaptic vesicle glycoprotein 2B
										106561551	protein Wnt-2
Gill_lesion	DOWN	Biological process	GO:0007275	multicellular organism development	24/166	495/10474	9.02562e-07	0.000172696	0.000136155	106587655	thrombospondin-1-like
										106568818	noelin-like
										106610025	secreted frizzled-related protein 2-like
										106573085	contactin-1a-like
										106567714	frizzled-9
										106607251	plexin domain-containing protein 1-like
										106587779	neogenin-like
										106610834	thrombospondin-1-like
										106590283	reversion-inducing cysteine-rich protein with Kazal motifs-like
										106590027	neuropilin-1a-like
										106612985	secreted frizzled related protein 5
										106590104	sonic hedgehog
										106601046	plexin domain-containing protein 1-like
										106566524	protein Wnt-5a-like
										106612147	transcription factor COE1-like
										106579424	brain-specific angiogenesis inhibitor 1-like
										106578852	myocardin-like
										106573123	protein Wnt-2-like
										106603626	frizzled-9-like
										106579676	reversion-inducing cysteine-rich protein with Kazal motifs-like
										106572671	indian hedgehog protein-like
										106585556	dihydropyrimidinase-related protein 2-like
										106578326	noggin-2-like
										106561551	protein Wnt-2
Gill_lesion	DOWN	Biological process	GO:0001944	vasculature development	8/166	52/10474	1.39835e-06	0.000172696	0.000136155	106587655	thrombospondin-1-like
										106607251	plexin domain-containing protein 1-like
										106610834	thrombospondin-1-like
										106590283	reversion-inducing cysteine-rich protein with Kazal motifs-like
										106590027	neuropilin-1a-like
										106601046	plexin domain-containing protein 1-like
										106579424	brain-specific angiogenesis inhibitor 1-like
										106579676	reversion-inducing cysteine-rich protein with Kazal motifs-like
Gill_lesion	DOWN	Biological process	GO:0072358	cardiovascular system development	8/166	52/10474	1.39835e-06	0.000172696	0.000136155	106587655	thrombospondin-1-like
										106607251	plexin domain-containing protein 1-like
										106610834	thrombospondin-1-like
										106590283	reversion-inducing cysteine-rich protein with Kazal motifs-like
										106590027	neuropilin-1a-like
										106601046	plexin domain-containing protein 1-like
										106579424	brain-specific angiogenesis inhibitor 1-like
										106579676	reversion-inducing cysteine-rich protein with Kazal motifs-like
Gill_lesion	DOWN	Biological process	GO:0072359	circulatory system development	9/166	75/10474	2.60429e-06	0.000205884	0.00016232	106587655	thrombospondin-1-like
										106607251	plexin domain-containing protein 1-like
										106610834	thrombospondin-1-like
										106590283	reversion-inducing cysteine-rich protein with Kazal motifs-like
										106590027	neuropilin-1a-like
										106601046	plexin domain-containing protein 1-like
										106579424	brain-specific angiogenesis inhibitor 1-like
										106578852	myocardin-like
										106579676	reversion-inducing cysteine-rich protein with Kazal motifs-like
Gill_lesion	DOWN	Biological process	GO:0007155	cell adhesion	19/166	352/10474	2.91738e-06	0.000205884	0.00016232	106590195	cadherin-7-like
										106579677	collagen alpha-1(XVIII) chain-like
										106587655	thrombospondin-1-like
										106579089	alpha-tectorin-like
										106610834	thrombospondin-1-like
										106560760	integrin subunit alpha 11
										106580533	tenascin-like
										106599706	cadherin-2-like
										100380751	tenascin
										106560363	desmoglein-2-like
										106580063	thrombospondin 3
										106562707	integrin alpha-11-like
										106590196	cadherin-7-like
										106590054	cadherin-10-like
										106613563	FRAS1-related extracellular matrix protein 1-like
										106611628	protocadherin Fat 4-like
										106584192	cadherin-2-like
										106604622	protocadherin Fat 4-like
										106566304	laminin subunit alpha-5-like
Gill_lesion	DOWN	Biological process	GO:0022610	biological adhesion	19/166	352/10474	2.91738e-06	0.000205884	0.00016232	106590195	cadherin-7-like
										106579677	collagen alpha-1(XVIII) chain-like
										106587655	thrombospondin-1-like
										106579089	alpha-tectorin-like
										106610834	thrombospondin-1-like
										106560760	integrin subunit alpha 11
										106580533	tenascin-like
										106599706	cadherin-2-like
										100380751	tenascin
										106560363	desmoglein-2-like
										106580063	thrombospondin 3
										106562707	integrin alpha-11-like
										106590196	cadherin-7-like
										106590054	cadherin-10-like
										106613563	FRAS1-related extracellular matrix protein 1-like
										106611628	protocadherin Fat 4-like
										106584192	cadherin-2-like
										106604622	protocadherin Fat 4-like
										106566304	laminin subunit alpha-5-like
Gill_lesion	DOWN	Biological process	GO:0006936	muscle contraction	6/166	36/10474	1.90167e-05	0.00117428	0.000925815	106611928	alpha-1A adrenergic receptor-like
										106566054	leiomodin-1-like
										106582746	leiomodin-1-like
										106604929	alpha-1A adrenergic receptor-like
										106572474	leiomodin-1-like
										106566662	sarcolemmal membrane-associated protein-like
Gill_lesion	DOWN	Biological process	GO:0003012	muscle system process	6/166	38/10474	2.62559e-05	0.00144116	0.00113622	106611928	alpha-1A adrenergic receptor-like
										106566054	leiomodin-1-like
										106582746	leiomodin-1-like
										106604929	alpha-1A adrenergic receptor-like
										106572474	leiomodin-1-like
										106566662	sarcolemmal membrane-associated protein-like
Gill_lesion	DOWN	Biological process	GO:0007156	homophilic cell adhesion via plasma membrane adhesion molecules	8/166	85/10474	5.74088e-05	0.00262555	0.00207001	106590195	cadherin-7-like
										106599706	cadherin-2-like
										106560363	desmoglein-2-like
										106590196	cadherin-7-like
										106590054	cadherin-10-like
										106611628	protocadherin Fat 4-like
										106584192	cadherin-2-like
										106604622	protocadherin Fat 4-like
Gill_lesion	DOWN	Biological process	GO:0016055	Wnt signaling pathway	9/166	112/10474	6.90934e-05	0.00262555	0.00207001	106610025	secreted frizzled-related protein 2-like
										106567714	frizzled-9
										106590283	reversion-inducing cysteine-rich protein with Kazal motifs-like
										106612985	secreted frizzled related protein 5
										106566524	protein Wnt-5a-like
										106573123	protein Wnt-2-like
										106603626	frizzled-9-like
										106579676	reversion-inducing cysteine-rich protein with Kazal motifs-like
										106561551	protein Wnt-2
Gill_lesion	DOWN	Biological process	GO:0198738	cell-cell signaling by wnt	9/166	112/10474	6.90934e-05	0.00262555	0.00207001	106610025	secreted frizzled-related protein 2-like
										106567714	frizzled-9
										106590283	reversion-inducing cysteine-rich protein with Kazal motifs-like
										106612985	secreted frizzled related protein 5
										106566524	protein Wnt-5a-like
										106573123	protein Wnt-2-like
										106603626	frizzled-9-like
										106579676	reversion-inducing cysteine-rich protein with Kazal motifs-like
										106561551	protein Wnt-2
Gill_lesion	DOWN	Biological process	GO:1905114	cell surface receptor signaling pathway involved in cell-cell signaling	9/166	112/10474	6.90934e-05	0.00262555	0.00207001	106610025	secreted frizzled-related protein 2-like
										106567714	frizzled-9
										106590283	reversion-inducing cysteine-rich protein with Kazal motifs-like
										106612985	secreted frizzled related protein 5
										106566524	protein Wnt-5a-like
										106573123	protein Wnt-2-like
										106603626	frizzled-9-like
										106579676	reversion-inducing cysteine-rich protein with Kazal motifs-like
										106561551	protein Wnt-2
Gill_lesion	DOWN	Biological process	GO:0001525	angiogenesis	6/166	48/10474	0.000102394	0.00337216	0.00265864	106587655	thrombospondin-1-like
										106607251	plexin domain-containing protein 1-like
										106610834	thrombospondin-1-like
										106590027	neuropilin-1a-like
										106601046	plexin domain-containing protein 1-like
										106579424	brain-specific angiogenesis inhibitor 1-like
Gill_lesion	DOWN	Biological process	GO:0048514	blood vessel morphogenesis	6/166	48/10474	0.000102394	0.00337216	0.00265864	106587655	thrombospondin-1-like
										106607251	plexin domain-containing protein 1-like
										106610834	thrombospondin-1-like
										106590027	neuropilin-1a-like
										106601046	plexin domain-containing protein 1-like
										106579424	brain-specific angiogenesis inhibitor 1-like
Gill_lesion	DOWN	Biological process	GO:0098742	cell-cell adhesion via plasma-membrane adhesion molecules	8/166	94/10474	0.000117707	0.00363421	0.00286524	106590195	cadherin-7-like
										106599706	cadherin-2-like
										106560363	desmoglein-2-like
										106590196	cadherin-7-like
										106590054	cadherin-10-like
										106611628	protocadherin Fat 4-like
										106584192	cadherin-2-like
										106604622	protocadherin Fat 4-like
Gill_lesion	DOWN	Biological process	GO:0001568	blood vessel development	6/166	50/10474	0.000129171	0.00375356	0.00295934	106587655	thrombospondin-1-like
										106607251	plexin domain-containing protein 1-like
										106610834	thrombospondin-1-like
										106590027	neuropilin-1a-like
										106601046	plexin domain-containing protein 1-like
										106579424	brain-specific angiogenesis inhibitor 1-like
Gill_lesion	DOWN	Biological process	GO:0035239	tube morphogenesis	6/166	51/10474	0.000144494	0.00375684	0.00296192	106587655	thrombospondin-1-like
										106607251	plexin domain-containing protein 1-like
										106610834	thrombospondin-1-like
										106590027	neuropilin-1a-like
										106601046	plexin domain-containing protein 1-like
										106579424	brain-specific angiogenesis inhibitor 1-like
Gill_lesion	DOWN	Biological process	GO:0035295	tube development	6/166	51/10474	0.000144494	0.00375684	0.00296192	106587655	thrombospondin-1-like
										106607251	plexin domain-containing protein 1-like
										106610834	thrombospondin-1-like
										106590027	neuropilin-1a-like
										106601046	plexin domain-containing protein 1-like
										106579424	brain-specific angiogenesis inhibitor 1-like
Gill_lesion	DOWN	Biological process	GO:0003008	system process	8/166	106/10474	0.000271599	0.00670849	0.00528903	106611928	alpha-1A adrenergic receptor-like
										106579496	otospiralin-like
										106566054	leiomodin-1-like
										106582746	leiomodin-1-like
										106600514	glutamyl aminopeptidase-like
										106604929	alpha-1A adrenergic receptor-like
										106572474	leiomodin-1-like
										106566662	sarcolemmal membrane-associated protein-like
Gill_lesion	DOWN	Biological process	GO:0048646	anatomical structure formation involved in morphogenesis	6/166	59/10474	0.000325666	0.00766091	0.00603992	106587655	thrombospondin-1-like
										106607251	plexin domain-containing protein 1-like
										106610834	thrombospondin-1-like
										106590027	neuropilin-1a-like
										106601046	plexin domain-containing protein 1-like
										106579424	brain-specific angiogenesis inhibitor 1-like
Gill_lesion	DOWN	Biological process	GO:0051093	negative regulation of developmental process	4/166	23/10474	0.000425847	0.00930688	0.00733762	106587655	thrombospondin-1-like
										106610834	thrombospondin-1-like
										106579424	brain-specific angiogenesis inhibitor 1-like
										106578326	noggin-2-like
Gill_lesion	DOWN	Biological process	GO:0048731	system development	14/166	312/10474	0.000433316	0.00930688	0.00733762	106587655	thrombospondin-1-like
										106568818	noelin-like
										106573085	contactin-1a-like
										106607251	plexin domain-containing protein 1-like
										106587779	neogenin-like
										106610834	thrombospondin-1-like
										106590283	reversion-inducing cysteine-rich protein with Kazal motifs-like
										106590027	neuropilin-1a-like
										106601046	plexin domain-containing protein 1-like
										106579424	brain-specific angiogenesis inhibitor 1-like
										106578852	myocardin-like
										106579676	reversion-inducing cysteine-rich protein with Kazal motifs-like
										106585556	dihydropyrimidinase-related protein 2-like
										106578326	noggin-2-like
Gill_lesion	DOWN	Biological process	GO:0009653	anatomical structure morphogenesis	9/166	145/10474	0.000488592	0.0100569	0.00792891	106587655	thrombospondin-1-like
										106607251	plexin domain-containing protein 1-like
										106587779	neogenin-like
										106610834	thrombospondin-1-like
										106590027	neuropilin-1a-like
										106601046	plexin domain-containing protein 1-like
										106572665	formin-like protein 3
										106579424	brain-specific angiogenesis inhibitor 1-like
										106585556	dihydropyrimidinase-related protein 2-like
Gill_lesion	DOWN	Biological process	GO:0016525	negative regulation of angiogenesis	3/166	11/10474	0.000587499	0.0103652	0.00817198	106587655	thrombospondin-1-like
										106610834	thrombospondin-1-like
										106579424	brain-specific angiogenesis inhibitor 1-like
Gill_lesion	DOWN	Biological process	GO:0051694	pointed-end actin filament capping	3/166	11/10474	0.000587499	0.0103652	0.00817198	106566054	leiomodin-1-like
										106582746	leiomodin-1-like
										106572474	leiomodin-1-like
Gill_lesion	DOWN	Biological process	GO:1901343	negative regulation of vasculature development	3/166	11/10474	0.000587499	0.0103652	0.00817198	106587655	thrombospondin-1-like
										106610834	thrombospondin-1-like
										106579424	brain-specific angiogenesis inhibitor 1-like
Gill_lesion	DOWN	Biological process	GO:2000181	negative regulation of blood vessel morphogenesis	3/166	11/10474	0.000587499	0.0103652	0.00817198	106587655	thrombospondin-1-like
										106610834	thrombospondin-1-like
										106579424	brain-specific angiogenesis inhibitor 1-like
Gill_lesion	DOWN	Biological process	GO:0030510	regulation of BMP signaling pathway	3/166	12/10474	0.000774239	0.0131888	0.0103981	106587779	neogenin-like
										106612985	secreted frizzled related protein 5
										106578326	noggin-2-like
Gill_lesion	DOWN	Biological process	GO:0022603	regulation of anatomical structure morphogenesis	5/166	51/10474	0.00122741	0.0202114	0.0159348	106587655	thrombospondin-1-like
										106610834	thrombospondin-1-like
										106572665	formin-like protein 3
										106579424	brain-specific angiogenesis inhibitor 1-like
										106585556	dihydropyrimidinase-related protein 2-like
Gill_lesion	DOWN	Biological process	GO:0043547	positive regulation of GTPase activity	3/166	15/10474	0.00154623	0.0246399	0.0194263	106561770	ras-GEF domain-containing family member 1B-B-like
										106607078	ral guanine nucleotide dissociation stimulator-like 1
										106585945	ras-GEF domain-containing family member 1B-A-like
Gill_lesion	DOWN	Biological process	GO:0098609	cell-cell adhesion	8/166	141/10474	0.00178752	0.0275948	0.0217559	106590195	cadherin-7-like
										106599706	cadherin-2-like
										106560363	desmoglein-2-like
										106590196	cadherin-7-like
										106590054	cadherin-10-like
										106611628	protocadherin Fat 4-like
										106584192	cadherin-2-like
										106604622	protocadherin Fat 4-like
Gill_lesion	DOWN	Biological process	GO:0030509	BMP signaling pathway	3/166	18/10474	0.00267792	0.0377969	0.0297994	106587779	neogenin-like
										106612985	secreted frizzled related protein 5
										106578326	noggin-2-like
Gill_lesion	DOWN	Biological process	GO:0071772	response to BMP	3/166	18/10474	0.00267792	0.0377969	0.0297994	106587779	neogenin-like
										106612985	secreted frizzled related protein 5
										106578326	noggin-2-like
Gill_lesion	DOWN	Biological process	GO:0071773	cellular response to BMP stimulus	3/166	18/10474	0.00267792	0.0377969	0.0297994	106587779	neogenin-like
										106612985	secreted frizzled related protein 5
										106578326	noggin-2-like
Gill_lesion	DOWN	Biological process	GO:0050793	regulation of developmental process	7/166	119/10474	0.00280644	0.0383705	0.0302516	106587655	thrombospondin-1-like
										106610834	thrombospondin-1-like
										106572665	formin-like protein 3
										106579424	brain-specific angiogenesis inhibitor 1-like
										106578852	myocardin-like
										106585556	dihydropyrimidinase-related protein 2-like
										106578326	noggin-2-like
Gill_lesion	DOWN	Biological process	GO:0051336	regulation of hydrolase activity	5/166	62/10474	0.00294073	0.0383705	0.0302516	106590283	reversion-inducing cysteine-rich protein with Kazal motifs-like
										106561770	ras-GEF domain-containing family member 1B-B-like
										106607078	ral guanine nucleotide dissociation stimulator-like 1
										106579676	reversion-inducing cysteine-rich protein with Kazal motifs-like
										106585945	ras-GEF domain-containing family member 1B-A-like
Gill_lesion	DOWN	Biological process	GO:0051693	actin filament capping	4/166	38/10474	0.00295158	0.0383705	0.0302516	106566054	leiomodin-1-like
										106582746	leiomodin-1-like
										106581858	villin 1
										106572474	leiomodin-1-like
Gill_lesion	DOWN	Biological process	GO:0051345	positive regulation of hydrolase activity	3/166	19/10474	0.00314331	0.0398152	0.0313907	106561770	ras-GEF domain-containing family member 1B-B-like
										106607078	ral guanine nucleotide dissociation stimulator-like 1
										106585945	ras-GEF domain-containing family member 1B-A-like
Gill_lesion	DOWN	Biological process	GO:0051241	negative regulation of multicellular organismal process	3/166	20/10474	0.00365534	0.0451434	0.0355914	106587655	thrombospondin-1-like
										106610834	thrombospondin-1-like
										106579424	brain-specific angiogenesis inhibitor 1-like
Gill_lesion	DOWN	Biological process	GO:0030834	regulation of actin filament depolymerization	4/166	41/10474	0.00390329	0.0457669	0.036083	106566054	leiomodin-1-like
										106582746	leiomodin-1-like
										106581858	villin 1
										106572474	leiomodin-1-like
Gill_lesion	DOWN	Biological process	GO:0030835	negative regulation of actin filament depolymerization	4/166	41/10474	0.00390329	0.0457669	0.036083	106566054	leiomodin-1-like
										106582746	leiomodin-1-like
										106581858	villin 1
										106572474	leiomodin-1-like
Gill_lesion	DOWN	Biological process	GO:0051239	regulation of multicellular organismal process	7/166	127/10474	0.00403055	0.0457669	0.036083	106587655	thrombospondin-1-like
										106611928	alpha-1A adrenergic receptor-like
										106610834	thrombospondin-1-like
										106579424	brain-specific angiogenesis inhibitor 1-like
										106578852	myocardin-like
										106585556	dihydropyrimidinase-related protein 2-like
										106604929	alpha-1A adrenergic receptor-like
Gill_lesion	DOWN	Biological process	GO:0090092	regulation of transmembrane receptor protein serine/threonine kinase signaling pathway	3/166	21/10474	0.00421539	0.0457669	0.036083	106587779	neogenin-like
										106612985	secreted frizzled related protein 5
										106578326	noggin-2-like
Gill_lesion	DOWN	Biological process	GO:0030837	negative regulation of actin filament polymerization	4/166	42/10474	0.0042617	0.0457669	0.036083	106566054	leiomodin-1-like
										106582746	leiomodin-1-like
										106581858	villin 1
										106572474	leiomodin-1-like
Gill_lesion	DOWN	Biological process	GO:0032272	negative regulation of protein polymerization	4/166	42/10474	0.0042617	0.0457669	0.036083	106566054	leiomodin-1-like
										106582746	leiomodin-1-like
										106581858	villin 1
										106572474	leiomodin-1-like
Gill_lesion	DOWN	Biological process	GO:0043242	negative regulation of protein complex disassembly	4/166	43/10474	0.00464168	0.0476684	0.0375822	106566054	leiomodin-1-like
										106582746	leiomodin-1-like
										106581858	villin 1
										106572474	leiomodin-1-like
Gill_lesion	DOWN	Biological process	GO:1901880	negative regulation of protein depolymerization	4/166	43/10474	0.00464168	0.0476684	0.0375822	106566054	leiomodin-1-like
										106582746	leiomodin-1-like
										106581858	villin 1
										106572474	leiomodin-1-like
Gill_lesion	DOWN	Biological process	GO:0045765	regulation of angiogenesis	3/166	22/10474	0.00482474	0.0476684	0.0375822	106587655	thrombospondin-1-like
										106610834	thrombospondin-1-like
										106579424	brain-specific angiogenesis inhibitor 1-like
Gill_lesion	DOWN	Biological process	GO:1901342	regulation of vasculature development	3/166	22/10474	0.00482474	0.0476684	0.0375822	106587655	thrombospondin-1-like
										106610834	thrombospondin-1-like
										106579424	brain-specific angiogenesis inhibitor 1-like
Gill_lesion	DOWN	Biological process	GO:0031333	negative regulation of protein complex assembly	4/166	44/10474	0.00504381	0.0488558	0.0385183	106566054	leiomodin-1-like
										106582746	leiomodin-1-like
										106581858	villin 1
										106572474	leiomodin-1-like
Gill_lesion	DOWN	Cellular component	GO:0005581	collagen trimer	35/320	153/12790	4.07268e-24	4.27632e-22	3.94407e-22	106579784	somatostatin-2-like
										106566732	collagen alpha-3(IX) chain-like
										106608923	collagen alpha-6(IV) chain-like
										106579677	collagen alpha-1(XVIII) chain-like
										106575722	collagen alpha-2(V) chain-like
										106573748	collagen alpha-1(XII) chain-like
										106577877	collagen alpha-5(IV) chain-like
										106588620	collagen alpha-1(XXII) chain-like
										106610773	collagen alpha-1(XII) chain-like
										106564737	collagen alpha-1(IX) chain-like
										106606370	collagen alpha-1(XIII) chain-like
										106586824	collagen alpha-2(V) chain-like
										106588396	collagen alpha-2(XI) chain-like
										106583712	collagen alpha-1(II) chain
										106588834	collagen alpha-2(IX) chain-like
										106610590	collagen alpha-1(X) chain-like
										106563132	collagen alpha-2(V) chain-like
										106607727	collagen alpha-1(X) chain-like
										106578543	collagen triple helix repeat-containing protein 1-like
										106569795	collagen alpha-1(XI) chain-like
										106570216	collagen alpha-1(XXII) chain-like
										106607687	collagen type XII alpha 1 chain
										106566709	collagen alpha-1(II) chain-like
										106562962	collagen alpha-1(V) chain-like
										106608922	collagen alpha-5(IV) chain-like
										106603471	collagen alpha-1(XXVI) chain-like
										106569953	collagen alpha-1(XI) chain-like
										106570460	collagen alpha-2(I) chain
										106568813	collagen alpha-1(XI) chain-like
										106600882	C1q and tumor necrosis factor related protein 6
										106579782	collagen alpha-4(IV) chain-like
										106585224	collagen alpha-1(XXVII) chain B-like
										106570550	collagen alpha-2(VIII) chain-like
										106588826	collagen alpha-2(VIII) chain-like
										100380776	collagen type XI alpha 1 chain
Gill_lesion	DOWN	Cellular component	GO:0062023	collagen-containing extracellular matrix	10/320	75/12790	1.63817e-05	0.000860042	0.000793221	106579677	collagen alpha-1(XVIII) chain-like
										106587722	fibrillin-2-like
										106612831	elastin-like
										100195997	matrix Gla protein
										106580533	tenascin-like
										100380751	tenascin
										106571798	fibrillin 2
										106613563	FRAS1-related extracellular matrix protein 1-like
										106613712	fibrillin-2-like
										100136434	matrix Gla protein
Gill_lesion	DOWN	Cellular component	GO:0044421	extracellular region part	20/320	285/12790	3.27538e-05	0.00114638	0.00105731	106579677	collagen alpha-1(XVIII) chain-like
										106587655	thrombospondin-1-like
										106612106	transforming growth factor beta-2-like
										106587722	fibrillin-2-like
										106612831	elastin-like
										100195997	matrix Gla protein
										106610834	thrombospondin-1-like
										106580533	tenascin-like
										100380751	tenascin
										106568023	matrix metalloproteinase-28-like
										106590104	sonic hedgehog
										106571798	fibrillin 2
										106613563	FRAS1-related extracellular matrix protein 1-like
										106613712	fibrillin-2-like
										106608515	procollagen C-endopeptidase enhancer
										106590795	transforming growth factor beta-3-like
										106572671	indian hedgehog protein-like
										106608947	plasminogen activator inhibitor 1-like
										100136434	matrix Gla protein
										106612126	interleukin-12 subunit beta-like
Gill_lesion	DOWN	Cellular component	GO:0031012	extracellular matrix	11/320	110/12790	9.51739e-05	0.00249831	0.00230421	106579677	collagen alpha-1(XVIII) chain-like
										106587722	fibrillin-2-like
										106612831	elastin-like
										100195997	matrix Gla protein
										106580533	tenascin-like
										100380751	tenascin
										106568023	matrix metalloproteinase-28-like
										106571798	fibrillin 2
										106613563	FRAS1-related extracellular matrix protein 1-like
										106613712	fibrillin-2-like
										100136434	matrix Gla protein
Gill_lesion	DOWN	Molecular function	GO:0005201	extracellular matrix structural constituent	22/332	62/17525	1.09625e-22	2.88314e-20	2.22712e-20	106579784	somatostatin-2-like
										106608923	collagen alpha-6(IV) chain-like
										106575722	collagen alpha-2(V) chain-like
										106587722	fibrillin-2-like
										106577877	collagen alpha-5(IV) chain-like
										106612831	elastin-like
										106586824	collagen alpha-2(V) chain-like
										106588396	collagen alpha-2(XI) chain-like
										106583712	collagen alpha-1(II) chain
										106571798	fibrillin 2
										106563132	collagen alpha-2(V) chain-like
										106569795	collagen alpha-1(XI) chain-like
										106613712	fibrillin-2-like
										106566709	collagen alpha-1(II) chain-like
										106562962	collagen alpha-1(V) chain-like
										106608922	collagen alpha-5(IV) chain-like
										106569953	collagen alpha-1(XI) chain-like
										106570460	collagen alpha-2(I) chain
										106568813	collagen alpha-1(XI) chain-like
										106579782	collagen alpha-4(IV) chain-like
										106585224	collagen alpha-1(XXVII) chain B-like
										100380776	collagen type XI alpha 1 chain
Gill_lesion	DOWN	Molecular function	GO:0019838	growth factor binding	9/332	56/17525	9.76218e-07	0.000128373	9.91632e-05	106570673	connective tissue growth factor-like
										100194948	CEF-10
										106571301	connective tissue growth factor-like
										106577049	serine protease HTRA1A-like
										106569355	protein CYR61-like
										100194970	connective tissue growth factor
										106590027	neuropilin-1a-like
										106577909	serine protease HTRA3-like
										106608957	HtrA serine peptidase 3
Gill_lesion	DOWN	Molecular function	GO:0005230	extracellular ligand-gated ion channel activity	7/332	32/17525	1.84118e-06	0.000139736	0.000107941	106576347	glutamate receptor ionotropic, kainate 5-like
										106567361	probable glutamate receptor
										106604681	neuronal acetylcholine receptor subunit alpha-7-like
										106566882	gamma-aminobutyric acid receptor subunit delta-like
										106610930	gamma-aminobutyric acid receptor subunit alpha-2-like
										106602060	zinc-activated ligand-gated ion channel-like
										106587222	neuronal acetylcholine receptor subunit alpha-5-like
Gill_lesion	DOWN	Molecular function	GO:0005520	insulin-like growth factor binding	8/332	46/17525	2.12526e-06	0.000139736	0.000107941	106570673	connective tissue growth factor-like
										100194948	CEF-10
										106571301	connective tissue growth factor-like
										106577049	serine protease HTRA1A-like
										106569355	protein CYR61-like
										100194970	connective tissue growth factor
										106577909	serine protease HTRA3-like
										106608957	HtrA serine peptidase 3
Gill_lesion	DOWN	Molecular function	GO:0030594	neurotransmitter receptor activity	6/332	28/17525	1.17063e-05	0.000615752	0.000475646	106576347	glutamate receptor ionotropic, kainate 5-like
										106567361	probable glutamate receptor
										106576100	D(4) dopamine receptor-like
										106609138	D(4) dopamine receptor-like
										106604681	neuronal acetylcholine receptor subunit alpha-7-like
										106587222	neuronal acetylcholine receptor subunit alpha-5-like
Gill_lesion	DOWN	Molecular function	GO:0015276	ligand-gated ion channel activity	8/332	66/17525	3.36717e-05	0.00126509	0.000977238	106576347	glutamate receptor ionotropic, kainate 5-like
										106567361	probable glutamate receptor
										106604681	neuronal acetylcholine receptor subunit alpha-7-like
										106566882	gamma-aminobutyric acid receptor subunit delta-like
										106610930	gamma-aminobutyric acid receptor subunit alpha-2-like
										106581095	G protein-activated inward rectifier potassium channel 4-like
										106602060	zinc-activated ligand-gated ion channel-like
										106587222	neuronal acetylcholine receptor subunit alpha-5-like
Gill_lesion	DOWN	Molecular function	GO:0022834	ligand-gated channel activity	8/332	66/17525	3.36717e-05	0.00126509	0.000977238	106576347	glutamate receptor ionotropic, kainate 5-like
										106567361	probable glutamate receptor
										106604681	neuronal acetylcholine receptor subunit alpha-7-like
										106566882	gamma-aminobutyric acid receptor subunit delta-like
										106610930	gamma-aminobutyric acid receptor subunit alpha-2-like
										106581095	G protein-activated inward rectifier potassium channel 4-like
										106602060	zinc-activated ligand-gated ion channel-like
										106587222	neuronal acetylcholine receptor subunit alpha-5-like
Gill_lesion	DOWN	Molecular function	GO:0004252	serine-type endopeptidase activity	10/332	110/17525	4.56462e-05	0.00150062	0.00115917	106577049	serine protease HTRA1A-like
										106611944	serine protease 27-like
										106583947	inactive serine protease 35-like
										106577909	serine protease HTRA3-like
										106607613	serine protease 27-like
										106563698	complement factor B-like
										106573563	transmembrane protease, serine 9
										106605048	inactive serine protease 35-like
										106606783	neurotrypsin-like
										106608957	HtrA serine peptidase 3
Gill_lesion	DOWN	Molecular function	GO:0022836	gated channel activity	12/332	164/17525	7.00265e-05	0.00186251	0.00143872	106569567	piezo-type mechanosensitive ion channel component 2-like
										106576347	glutamate receptor ionotropic, kainate 5-like
										106563134	voltage-dependent N-type calcium channel subunit alpha-1B-like
										106567361	probable glutamate receptor
										106604681	neuronal acetylcholine receptor subunit alpha-7-like
										106566882	gamma-aminobutyric acid receptor subunit delta-like
										106567011	voltage-dependent L-type calcium channel subunit beta-4-like
										106610930	gamma-aminobutyric acid receptor subunit alpha-2-like
										106581095	G protein-activated inward rectifier potassium channel 4-like
										106568959	small conductance calcium-activated potassium channel protein 2-like
										106602060	zinc-activated ligand-gated ion channel-like
										106587222	neuronal acetylcholine receptor subunit alpha-5-like
Gill_lesion	DOWN	Molecular function	GO:0015267	channel activity	15/332	247/17525	7.78997e-05	0.00186251	0.00143872	106569567	piezo-type mechanosensitive ion channel component 2-like
										106576347	glutamate receptor ionotropic, kainate 5-like
										106563134	voltage-dependent N-type calcium channel subunit alpha-1B-like
										106567361	probable glutamate receptor
										106567539	aquaporin-3-like
										106604681	neuronal acetylcholine receptor subunit alpha-7-like
										106566882	gamma-aminobutyric acid receptor subunit delta-like
										106567011	voltage-dependent L-type calcium channel subunit beta-4-like
										106610930	gamma-aminobutyric acid receptor subunit alpha-2-like
										106578467	transient receptor potential cation channel subfamily C member 1
										106581095	G protein-activated inward rectifier potassium channel 4-like
										106568959	small conductance calcium-activated potassium channel protein 2-like
										106602060	zinc-activated ligand-gated ion channel-like
										106569231	transient receptor potential cation channel subfamily A member 1-like
										106587222	neuronal acetylcholine receptor subunit alpha-5-like
Gill_lesion	DOWN	Molecular function	GO:0022803	passive transmembrane transporter activity	15/332	247/17525	7.78997e-05	0.00186251	0.00143872	106569567	piezo-type mechanosensitive ion channel component 2-like
										106576347	glutamate receptor ionotropic, kainate 5-like
										106563134	voltage-dependent N-type calcium channel subunit alpha-1B-like
										106567361	probable glutamate receptor
										106567539	aquaporin-3-like
										106604681	neuronal acetylcholine receptor subunit alpha-7-like
										106566882	gamma-aminobutyric acid receptor subunit delta-like
										106567011	voltage-dependent L-type calcium channel subunit beta-4-like
										106610930	gamma-aminobutyric acid receptor subunit alpha-2-like
										106578467	transient receptor potential cation channel subfamily C member 1
										106581095	G protein-activated inward rectifier potassium channel 4-like
										106568959	small conductance calcium-activated potassium channel protein 2-like
										106602060	zinc-activated ligand-gated ion channel-like
										106569231	transient receptor potential cation channel subfamily A member 1-like
										106587222	neuronal acetylcholine receptor subunit alpha-5-like
Gill_lesion	DOWN	Molecular function	GO:0022839	ion gated channel activity	11/332	159/17525	0.000228625	0.00465275	0.00359408	106576347	glutamate receptor ionotropic, kainate 5-like
										106563134	voltage-dependent N-type calcium channel subunit alpha-1B-like
										106567361	probable glutamate receptor
										106604681	neuronal acetylcholine receptor subunit alpha-7-like
										106566882	gamma-aminobutyric acid receptor subunit delta-like
										106567011	voltage-dependent L-type calcium channel subunit beta-4-like
										106610930	gamma-aminobutyric acid receptor subunit alpha-2-like
										106581095	G protein-activated inward rectifier potassium channel 4-like
										106568959	small conductance calcium-activated potassium channel protein 2-like
										106602060	zinc-activated ligand-gated ion channel-like
										106587222	neuronal acetylcholine receptor subunit alpha-5-like
Gill_lesion	DOWN	Molecular function	GO:0022824	transmitter-gated ion channel activity	4/332	17/17525	0.000247675	0.00465275	0.00359408	106576347	glutamate receptor ionotropic, kainate 5-like
										106567361	probable glutamate receptor
										106604681	neuronal acetylcholine receptor subunit alpha-7-like
										106587222	neuronal acetylcholine receptor subunit alpha-5-like
Gill_lesion	DOWN	Molecular function	GO:0022835	transmitter-gated channel activity	4/332	17/17525	0.000247675	0.00465275	0.00359408	106576347	glutamate receptor ionotropic, kainate 5-like
										106567361	probable glutamate receptor
										106604681	neuronal acetylcholine receptor subunit alpha-7-like
										106587222	neuronal acetylcholine receptor subunit alpha-5-like
Gill_lesion	DOWN	Molecular function	GO:0008235	metalloexopeptidase activity	6/332	50/17525	0.000347889	0.00493477	0.00381193	106568484	inactive carboxypeptidase-like protein X2
										106573055	methionine aminopeptidase 2-like
										106600514	glutamyl aminopeptidase-like
										106580579	AE binding protein 1
										106584939	adipocyte enhancer-binding protein 1-like
										106562983	inactive carboxypeptidase-like protein X2
Gill_lesion	DOWN	Molecular function	GO:0008236	serine-type peptidase activity	10/332	141/17525	0.00035886	0.00493477	0.00381193	106577049	serine protease HTRA1A-like
										106611944	serine protease 27-like
										106583947	inactive serine protease 35-like
										106577909	serine protease HTRA3-like
										106607613	serine protease 27-like
										106563698	complement factor B-like
										106573563	transmembrane protease, serine 9
										106605048	inactive serine protease 35-like
										106606783	neurotrypsin-like
										106608957	HtrA serine peptidase 3
Gill_lesion	DOWN	Molecular function	GO:0017171	serine hydrolase activity	10/332	141/17525	0.00035886	0.00493477	0.00381193	106577049	serine protease HTRA1A-like
										106611944	serine protease 27-like
										106583947	inactive serine protease 35-like
										106577909	serine protease HTRA3-like
										106607613	serine protease 27-like
										106563698	complement factor B-like
										106573563	transmembrane protease, serine 9
										106605048	inactive serine protease 35-like
										106606783	neurotrypsin-like
										106608957	HtrA serine peptidase 3
Gill_lesion	DOWN	Molecular function	GO:0020037	heme binding	9/332	116/17525	0.000363794	0.00493477	0.00381193	106607112	hemoglobin subunit beta-1
										100136926	cytochrome P450 1A
										106587531	vitamin D 25-hydroxylase-like
										100380664	cytoglobin-2
										106569335	5-beta-cholestane-3-alpha,7-alpha-diol 12-alpha-hydroxylase-like
										106576803	cytochrome P450 1B1-like
										106607236	hemoglobin subunit beta-1-like
										106572795	eosinophil peroxidase-like
										106607383	hemoglobin subunit alpha-like
Gill_lesion	DOWN	Molecular function	GO:0005216	ion channel activity	13/332	225/17525	0.000375267	0.00493477	0.00381193	106576347	glutamate receptor ionotropic, kainate 5-like
										106563134	voltage-dependent N-type calcium channel subunit alpha-1B-like
										106567361	probable glutamate receptor
										106604681	neuronal acetylcholine receptor subunit alpha-7-like
										106566882	gamma-aminobutyric acid receptor subunit delta-like
										106567011	voltage-dependent L-type calcium channel subunit beta-4-like
										106610930	gamma-aminobutyric acid receptor subunit alpha-2-like
										106578467	transient receptor potential cation channel subfamily C member 1
										106581095	G protein-activated inward rectifier potassium channel 4-like
										106568959	small conductance calcium-activated potassium channel protein 2-like
										106602060	zinc-activated ligand-gated ion channel-like
										106569231	transient receptor potential cation channel subfamily A member 1-like
										106587222	neuronal acetylcholine receptor subunit alpha-5-like
Gill_lesion	DOWN	Molecular function	GO:0022838	substrate-specific channel activity	13/332	225/17525	0.000375267	0.00493477	0.00381193	106576347	glutamate receptor ionotropic, kainate 5-like
										106563134	voltage-dependent N-type calcium channel subunit alpha-1B-like
										106567361	probable glutamate receptor
										106604681	neuronal acetylcholine receptor subunit alpha-7-like
										106566882	gamma-aminobutyric acid receptor subunit delta-like
										106567011	voltage-dependent L-type calcium channel subunit beta-4-like
										106610930	gamma-aminobutyric acid receptor subunit alpha-2-like
										106578467	transient receptor potential cation channel subfamily C member 1
										106581095	G protein-activated inward rectifier potassium channel 4-like
										106568959	small conductance calcium-activated potassium channel protein 2-like
										106602060	zinc-activated ligand-gated ion channel-like
										106569231	transient receptor potential cation channel subfamily A member 1-like
										106587222	neuronal acetylcholine receptor subunit alpha-5-like
Gill_lesion	DOWN	Molecular function	GO:0046906	tetrapyrrole binding	9/332	120/17525	0.000467176	0.00585082	0.00451954	106607112	hemoglobin subunit beta-1
										100136926	cytochrome P450 1A
										106587531	vitamin D 25-hydroxylase-like
										100380664	cytoglobin-2
										106569335	5-beta-cholestane-3-alpha,7-alpha-diol 12-alpha-hydroxylase-like
										106576803	cytochrome P450 1B1-like
										106607236	hemoglobin subunit beta-1-like
										106572795	eosinophil peroxidase-like
										106607383	hemoglobin subunit alpha-like
Gill_lesion	DOWN	Molecular function	GO:0030545	receptor regulator activity	11/332	188/17525	0.000940947	0.0109142	0.00843083	106579784	somatostatin-2-like
										106589349	growth/differentiation factor 10-like
										106612106	transforming growth factor beta-2-like
										106612672	bone morphogenetic protein 5-like
										106573557	neurturin-like
										106612354	somatostatin-2-like
										106590795	transforming growth factor beta-3-like
										106582406	ly6/PLAUR domain-containing protein 6-like
										106571724	vascular endothelial growth factor A-like
										106587204	ADM-like
										106612126	interleukin-12 subunit beta-like
Gill_lesion	DOWN	Molecular function	GO:0005523	tropomyosin binding	3/332	11/17525	0.000992998	0.0109142	0.00843083	106566054	leiomodin-1-like
										106582746	leiomodin-1-like
										106572474	leiomodin-1-like
Gill_lesion	DOWN	Molecular function	GO:0008201	heparin binding	4/332	24/17525	0.000995974	0.0109142	0.00843083	106587655	thrombospondin-1-like
										106610834	thrombospondin-1-like
										106580063	thrombospondin 3
										106608515	procollagen C-endopeptidase enhancer
Gill_lesion	DOWN	Molecular function	GO:0005344	oxygen carrier activity	4/332	25/17525	0.00116814	0.0113743	0.00878627	106607112	hemoglobin subunit beta-1
										100380664	cytoglobin-2
										106607236	hemoglobin subunit beta-1-like
										106607383	hemoglobin subunit alpha-like
Gill_lesion	DOWN	Molecular function	GO:0016638	oxidoreductase activity, acting on the CH-NH2 group of donors	4/332	25/17525	0.00116814	0.0113743	0.00878627	106613011	lysyl oxidase like 4
										106583572	lysyl oxidase homolog 2A-like
										106565379	lysyl oxidase homolog 2A-like
										106580033	glycine dehydrogenase (decarboxylating), mitochondrial-like
Gill_lesion	DOWN	Molecular function	GO:0019825	oxygen binding	4/332	25/17525	0.00116814	0.0113743	0.00878627	106607112	hemoglobin subunit beta-1
										100380664	cytoglobin-2
										106607236	hemoglobin subunit beta-1-like
										106607383	hemoglobin subunit alpha-like
Gill_lesion	DOWN	Molecular function	GO:0008146	sulfotransferase activity	6/332	63/17525	0.00121096	0.0113743	0.00878627	106589565	heparan sulfate glucosamine 3-O-sulfotransferase 6-like
										106609741	heparan sulfate glucosamine 3-O-sulfotransferase 6-like
										106585654	galactosylceramide sulfotransferase-like
										100196324	Cytosolic sulfotransferase 3
										106608097	sulfotransferase 6B1-like
										106566634	cytosolic sulfotransferase 3-like
Gill_lesion	DOWN	Molecular function	GO:0004383	guanylate cyclase activity	3/332	12/17525	0.00130549	0.0118394	0.00914553	106603596	retinal guanylyl cyclase 2-like
										106580330	atrial natriuretic peptide receptor 1-like
										106602763	atrial natriuretic peptide receptor 1-like
Gill_lesion	DOWN	Molecular function	GO:0004181	metallocarboxypeptidase activity	4/332	26/17525	0.00136012	0.0119237	0.00921063	106568484	inactive carboxypeptidase-like protein X2
										106580579	AE binding protein 1
										106584939	adipocyte enhancer-binding protein 1-like
										106562983	inactive carboxypeptidase-like protein X2
Gill_lesion	DOWN	Molecular function	GO:0005102	signaling receptor binding	16/332	372/17525	0.00204883	0.017382	0.013427	106579784	somatostatin-2-like
										106585765	EGF-like repeat and discoidin I-like domain-containing protein 3
										106589349	growth/differentiation factor 10-like
										106612106	transforming growth factor beta-2-like
										106566524	protein Wnt-5a-like
										106563375	neuroligin-2-like
										106612672	bone morphogenetic protein 5-like
										106573557	neurturin-like
										106612354	somatostatin-2-like
										106573123	protein Wnt-2-like
										106590795	transforming growth factor beta-3-like
										106571724	vascular endothelial growth factor A-like
										106587204	ADM-like
										106609048	tumor necrosis factor ligand superfamily member 10-like
										106612126	interleukin-12 subunit beta-like
										106561551	protein Wnt-2
Gill_lesion	DOWN	Molecular function	GO:0016782	transferase activity, transferring sulfur-containing groups	6/332	72/17525	0.00241635	0.0198593	0.0153406	106589565	heparan sulfate glucosamine 3-O-sulfotransferase 6-like
										106609741	heparan sulfate glucosamine 3-O-sulfotransferase 6-like
										106585654	galactosylceramide sulfotransferase-like
										100196324	Cytosolic sulfotransferase 3
										106608097	sulfotransferase 6B1-like
										106566634	cytosolic sulfotransferase 3-like
Gill_lesion	DOWN	Molecular function	GO:0004089	carbonate dehydratase activity	3/332	15/17525	0.00258854	0.0203805	0.0157432	106569486	carbonic anhydrase 12-like
										100195656	Carbonic anhydrase 12
										106569487	carbonic anhydrase 4-like
Gill_lesion	DOWN	Molecular function	GO:0008237	metallopeptidase activity	11/332	214/17525	0.00263474	0.0203805	0.0157432	106568484	inactive carboxypeptidase-like protein X2
										106568023	matrix metalloproteinase-28-like
										106577034	ADAM metallopeptidase domain 12
										106573055	methionine aminopeptidase 2-like
										106600514	glutamyl aminopeptidase-like
										106573613	A disintegrin and metalloproteinase with thrombospondin motifs 20-like
										106580579	AE binding protein 1
										106585164	A disintegrin and metalloproteinase with thrombospondin motifs 12-like
										106584939	adipocyte enhancer-binding protein 1-like
										106565842	A disintegrin and metalloproteinase with thrombospondin motifs 9-like
										106562983	inactive carboxypeptidase-like protein X2
Gill_lesion	DOWN	Molecular function	GO:0048018	receptor ligand activity	10/332	185/17525	0.00283647	0.0213141	0.0164643	106579784	somatostatin-2-like
										106589349	growth/differentiation factor 10-like
										106612106	transforming growth factor beta-2-like
										106612672	bone morphogenetic protein 5-like
										106573557	neurturin-like
										106612354	somatostatin-2-like
										106590795	transforming growth factor beta-3-like
										106571724	vascular endothelial growth factor A-like
										106587204	ADM-like
										106612126	interleukin-12 subunit beta-like
Gill_lesion	DOWN	Molecular function	GO:0008083	growth factor activity	6/332	77/17525	0.00338968	0.0247635	0.0191289	106589349	growth/differentiation factor 10-like
										106612106	transforming growth factor beta-2-like
										106612672	bone morphogenetic protein 5-like
										106573557	neurturin-like
										106590795	transforming growth factor beta-3-like
										106571724	vascular endothelial growth factor A-like
Gill_lesion	DOWN	Molecular function	GO:0004175	endopeptidase activity	16/332	401/17525	0.00427245	0.030369	0.023459	106577049	serine protease HTRA1A-like
										106611944	serine protease 27-like
										106594268	uncharacterized LOC106594268
										106583947	inactive serine protease 35-like
										106577909	serine protease HTRA3-like
										106568023	matrix metalloproteinase-28-like
										106577034	ADAM metallopeptidase domain 12
										106607613	serine protease 27-like
										106563698	complement factor B-like
										106573563	transmembrane protease, serine 9
										106573613	A disintegrin and metalloproteinase with thrombospondin motifs 20-like
										106605048	inactive serine protease 35-like
										106585164	A disintegrin and metalloproteinase with thrombospondin motifs 12-like
										106606783	neurotrypsin-like
										106565842	A disintegrin and metalloproteinase with thrombospondin motifs 9-like
										106608957	HtrA serine peptidase 3
Gill_lesion	DOWN	Molecular function	GO:0016641	oxidoreductase activity, acting on the CH-NH2 group of donors, oxygen as acceptor	3/332	19/17525	0.00521244	0.0360756	0.027867	106613011	lysyl oxidase like 4
										106583572	lysyl oxidase homolog 2A-like
										106565379	lysyl oxidase homolog 2A-like
Gill_lesion	DOWN	Molecular function	GO:0004879	nuclear receptor activity	5/332	60/17525	0.00551787	0.03628	0.028025	106561150	nuclear receptor ROR-alpha
										106588672	retinoic acid receptor beta-like
										106600825	nuclear receptor subfamily 1 group D member 1-like
										106582110	nuclear receptor subfamily 1 group D member 2-like
										106583303	nuclear receptor subfamily 1 group D member 1-like
Gill_lesion	DOWN	Molecular function	GO:0098531	transcription factor activity, direct ligand regulated sequence-specific DNA binding	5/332	60/17525	0.00551787	0.03628	0.028025	106561150	nuclear receptor ROR-alpha
										106588672	retinoic acid receptor beta-like
										106600825	nuclear receptor subfamily 1 group D member 1-like
										106582110	nuclear receptor subfamily 1 group D member 2-like
										106583303	nuclear receptor subfamily 1 group D member 1-like
Gill_lesion	DOWN	Molecular function	GO:0004180	carboxypeptidase activity	4/332	40/17525	0.0067564	0.0433398	0.0334784	106568484	inactive carboxypeptidase-like protein X2
										106580579	AE binding protein 1
										106584939	adipocyte enhancer-binding protein 1-like
										106562983	inactive carboxypeptidase-like protein X2
Gill_lesion	DOWN	Molecular function	GO:0004930	G protein-coupled receptor activity	15/332	388/17525	0.00738041	0.0462154	0.0356997	106572203	G protein-coupled receptor 153
										106574553	2-oxoglutarate receptor 1-like
										106611928	alpha-1A adrenergic receptor-like
[truncated: 12 more rows]
