# Supplementary material for: Host-Parasite Interaction of Atlantic salmon (Salmo salar) and the Ectoparasite Neoparamoeba perurans in Amoebic Gill Disease
Source: Front Immunol. 2021 May 31;12:672700. doi: 10.3389/fimmu.2021.672700 (PMC8202022; doi:10.3389/fimmu.2021.672700)
Supplement: Supplementary Table 4 — Top differentially expressed genes (-log10FDR > 5) in the head kidney of an AGD-affected fish (A) compared to a naïve (C) Atlantic salmon. [Excel table]. [file Table_4.xlsx]

## Sheet: Sheet 1
Supplementary Table 4. Top differentially expressed genes (-log10FDR > 5) in the head kidney of an AGD-affected fish (A) compared to a naïve (C) Atlantic salmon.
GeneID	Description	sampleA	sampleB	Log fold change	Log counts per million	P Value	False discovery rate	False discovery rate gene (log10)
gene46279:100136492	steroidogenic acute regulatory protein, mitochondrial	A	C	-10.7108	7.86726	1.17829e-18	3.34117e-14	13.4761
gene37126:106576030	uncharacterized LOC106576030	A	C	-12.0141	7.44838	7.85721e-18	1.11399e-13	12.9531
gene9847:106603406	adrenodoxin-like	A	C	-15.6155	5.87884	5.27019e-17	4.98138e-13	12.3026
gene12740:106606086	steroid 21-hydroxylase	A	C	-10.1912	6.61681	3.68277e-15	2.61071e-11	10.5832
gene22686:106561846	cholesterol side-chain cleavage enzyme, mitochondrial	A	C	-10.8147	4.30923	1.96533e-14	1.04996e-10	9.97883
gene37906:106576919	uncharacterized LOC106576919	A	C	-11.2076	3.7362	2.22167e-14	1.04996e-10	9.97883
gene3306:100136945	testicular cytochrome P45011beta	A	C	-14.1853	4.45141	8.03383e-14	3.25439e-10	9.48753
gene26145:106565112	cryptochrome-1-like	A	C	-2.1978	6.14939	1.25894e-13	4.46233e-10	9.35044
gene38491:106577395	DNA damage-inducible transcript 4 protein-like	A	C	-3.56264	4.91267	8.67689e-12	2.7338e-08	7.56323
gene1093:106605336	uncharacterized LOC106605336	A	C	-9.82551	1.74479	1.0129e-11	2.87218e-08	7.54179
gene52227:100196225	Carboxypeptidase B	A	C	-5.95296	-0.571169	3.2349e-11	7.64406e-08	7.11668
gene46770:106585443	nuclear receptor subfamily 5 group A member 2-like	A	C	-12.3923	2.6687	3.08854e-11	7.64406e-08	7.11668
gene41212:106579988	nuclear receptor subfamily 5 group A member 2-like	A	C	-12.0135	2.29373	4.23575e-11	9.23914e-08	7.03437
gene49789:106588456	C3a anaphylatoxin chemotactic receptor-like	A	C	-2.4805	2.95998	8.87235e-10	1.79703e-06	5.74544
gene27653:106566560	tumor protein p53 inducible nuclear protein 2	A	C	1.88225	5.39374	1.37919e-09	2.60722e-06	5.58382
gene25476:106564629	glial fibrillary acidic protein-like	A	C	-6.36186	3.20927	1.94561e-09	3.3131e-06	5.47977
gene34092:106572941	neuropeptides B/W receptor type 2-like	A	C	-10.661	0.955863	1.98627e-09	3.3131e-06	5.47977
gene20362:106613352	melanocortin 2 receptor accessory protein	A	C	-9.22861	1.77691	2.76736e-09	4.35952e-06	5.36056
gene47822:106586600	3 beta-hydroxysteroid dehydrogenase/Delta 5-->4-isomerase-like	A	C	-6.24595	7.4246	3.86306e-09	5.76531e-06	5.23918
gene26222:106565354	saxiphilin-like	A	C	-8.37767	3.5894	5.16421e-09	7.32182e-06	5.13538
gene19280:106612265	TSC22 domain family protein 3-like	A	C	-1.79751	6.99588	6.91522e-09	9.33753e-06	5.02977
