# Supplementary material for: Host-Parasite Interaction of Atlantic salmon (Salmo salar) and the Ectoparasite Neoparamoeba perurans in Amoebic Gill Disease
Source: Front Immunol. 2021 May 31;12:672700. doi: 10.3389/fimmu.2021.672700 (PMC8202022; doi:10.3389/fimmu.2021.672700)
Supplement: Supplementary Table 5 — Top differentially expressed genes (-log10FDR > 5) in the spleen of an AGD-affected fish (A) compared to a naïve (C) Atlantic salmon. [Excel table]. [file Table_5.xlsx]

## Sheet: Sheet 1
Supplementary Table 5. Top differentially expressed genes (-log10FDR > 5) in the spleen of an AGD-affected fish (A) compared to a naïve (C) Atlantic salmon.
GeneID	Description	sampleA	sampleB	Log fold change	Log counts per million	P Value	False discovery rate	False discovery rate gene (log10)
gene31486:106570356	serine/threonine-protein kinase Sgk1-like	A	C	-2.5122	4.65041	5.84458e-20	1.54069e-15	14.8123
gene2090:106561770	ras-GEF domain-containing family member 1B-B-like	A	C	-2.68837	3.39987	4.87431e-19	6.42458e-15	14.1922
gene12003:106605357	uncharacterized LOC106605357	A	C	1.59464	4.87522	1.02301e-17	8.98921e-14	13.0463
gene44423:106583303	nuclear receptor subfamily 1 group D member 1-like	A	C	-2.04663	4.76664	1.45429e-16	9.5841e-13	12.0184
gene2040:106561364	Krueppel-like factor 4	A	C	-5.76175	1.09829	1.40667e-15	7.41625e-12	11.1298
gene7694:106601355	filaggrin-like	A	C	-1.6469	3.88945	1.7436e-13	7.66049e-10	9.11574
gene36228:106575072	cyclin-dependent kinase inhibitor 1B-like	A	C	-1.53538	4.07935	3.32075e-12	1.25055e-08	7.9029
gene21822:106560921	SNF-related serine/threonine-protein kinase-like	A	C	-2.47644	3.19871	9.91903e-12	3.26844e-08	7.48566
gene15405:106608520	period circadian protein homolog 1-like	A	C	-1.30334	5.02328	1.37164e-11	4.01753e-08	7.39604
gene11342:106604696	saxitoxin and tetrodotoxin-binding protein 2-like	A	C	4.02391	0.741189	1.09283e-10	2.88081e-07	6.54049
gene42905:106581841	C-X-C chemokine receptor type 4-like	A	C	-2.43036	6.66056	1.5071e-10	3.6117e-07	6.44229
gene15999:106609100	cyclin-dependent kinase inhibitor 1B-like	A	C	-1.8637	4.54094	2.31855e-10	5.09327e-07	6.293
gene38491:106577395	DNA damage-inducible transcript 4 protein-like	A	C	-3.76202	4.91679	7.61854e-10	1.54486e-06	5.81111
gene9739:106603198	period circadian protein homolog 1-like	A	C	-1.55475	3.5212	9.72948e-10	1.83199e-06	5.73708
gene42081:106580931	A disintegrin and metalloproteinase with thrombospondin motifs 8-like	A	C	-2.58247	3.49517	1.07206e-09	1.88403e-06	5.72491
gene47375:100306754	C-X-C chemokine receptor type 4	A	C	-1.83377	6.65045	1.62985e-09	2.52732e-06	5.59734
gene14213:106607496	nuclear receptor subfamily 1 group D member 1-like	A	C	-1.88581	3.26103	1.56922e-09	2.52732e-06	5.59734
gene27292:106566237	5-aminolevulinate synthase, nonspecific, mitochondrial-like	A	C	1.32953	5.77711	1.84716e-09	2.70517e-06	5.56781
gene37284:106576185	hemagglutinin/amebocyte aggregation factor-like	A	C	2.45213	1.71427	2.58495e-09	3.58642e-06	5.44534
gene35096:106573949	sphingosine 1-phosphate receptor 1-like	A	C	-2.16473	2.99306	5.64023e-09	7.4341e-06	5.12877
