# Supplementary material for: Host-Parasite Interaction of Atlantic salmon (Salmo salar) and the Ectoparasite Neoparamoeba perurans in Amoebic Gill Disease
Source: Front Immunol. 2021 May 31;12:672700. doi: 10.3389/fimmu.2021.672700 (PMC8202022; doi:10.3389/fimmu.2021.672700)
Supplement: Supplementary Table 8 — Key transcription factors (TFs) and their regulatory impact factor (RIF) score in amoebic gill disease in Atlantic salmon. [Excel table]. [file Table_8.xlsx]

## Sheet: Sheet1
Supplementary Table 8. Key transcription factors (TFs) and their regulatory impact factor (RIF) score in amoebic gill disease in Atlantic salmon.
Gill TFs (174)	RIF1	RIF2		Head kidney TFs (111)	RIF1	RIF2		Spleen TFs (118)	RIF1	RIF2
106578055	-0.38874	-3.12077		106578385	-2.95174	-0.31277		106566109	-1.68139	-2.64858
106591110	-0.98455	-3.07617		106564743	-3.11179	-0.45881		106607658	-1.39542	-2.74
106576424	3.353	-0.18583		106576260	-2.94643	-0.55613		106608403	-3.17083	-2.19393
106608930	3.06808	0.36562		106608467	1.76984	2.65736		106567276	-1.41049	-2.59261
106567065	-0.90718	-3.96441		106564566	-2.89706	-0.84703		106569606	3.22437	1.55314
106580011	0.85731	-2.78085		106565590	-3.07521	-0.63496		106565752	2.75078	0.62815
106567074	-0.77185	-2.59283		106576184	1.54794	2.69138		106571211	-1.59597	-2.59687
106596749	4.33026	0.55878		106587399	1.59076	2.65582		106584850	-0.93985	-2.67019
106611499	-0.1539	-3.01796		106579653	-2.64737	-1.06572		106582110	2.69188	0.36912
106564051	-1.09513	-3.36023		106566470	-3.02188	-0.76012		106613963	-1.80549	-2.61581
106611175	-1.38854	-4.01004		106579503	1.65778	2.88552		106609242	2.77847	1.17843
106580642	3.32053	0.9074		106607015	1.8461	2.62431		106565477	-1.447	-2.70892
106566470	4.27036	0.16549		106611131	1.85541	2.72231		106614009	-1.20784	-2.75919
106581869	-0.49203	-3.20538		106572223	1.39224	2.62285		106588407	-2.59	-2.37644
106608403	4.83202	0.96266		106576052	1.5547	2.81657		106606529	-2.59446	-1.63117
106583167	-0.60304	-2.72312		106582904	-3.04874	-0.79422		100194692	2.82763	1.23311
106601356	4.94643	0.74648		106573250	1.61099	2.65764		106574873	-3.07124	-1.40364
106575835	3.36477	0.80655		106604703	1.72367	2.58642		106606907	-2.62013	-2.27842
106604738	-1.1556	-2.631		106576373	1.76902	2.79438		106600628	2.82711	0.60059
106585096	-0.82043	-2.93173		106584705	1.27786	2.61779		106582895	-1.29935	-2.87191
100136371	-0.64011	-3.36369		106607658	1.64065	2.66067		106575085	-1.27857	-2.70101
106570933	-1.26988	-3.03546		106586145	1.6381	2.79915		106566843	-2.78858	-1.38018
106587979	-0.83442	-2.58643		106585613	1.22124	2.6533		106565584	2.68794	1.10666
106568908	2.87983	0.81563		106600390	-3.02077	-0.52837		106608294	-1.77768	-2.59842
106613090	-0.53121	-2.91015		106561665	-2.67974	-0.35965		106610046	3.1114	1.38487
106576231	3.36145	0.31825		106601236	-2.70367	-0.70681		106576288	3.56087	0.8895
100380719	3.08986	0.28795		106601088	-2.89258	-1.09103		106590112	2.64353	0.75345
106607010	3.96205	0.96316		106565434	1.37173	2.71605		106610535	-1.36344	-2.82517
106600902	2.68292	-1.01445		106589085	1.4597	2.75613		106578102	-1.05879	-2.68275
106568088	-0.42851	-2.62738		106605866	1.39117	2.78302		106610118	2.85489	0.43545
106606907	3.26758	-0.58268		106603353	1.57403	2.76137		106610101	3.59551	1.69008
106588850	0.06068	-3.30132		106562238	-2.63705	-0.93937		106610303	-1.61739	-2.83148
106600811	5.03143	0.90864		106583600	1.94132	2.66985		106561252	3.22342	1.08481
106573588	-1.63651	-3.10075		106577710	1.82271	2.66295		106589830	-1.74772	-2.68101
100136415	-0.84727	-3.22169		106599909	1.51203	2.63291		106613630	3.10915	1.13101
106562578	-1.07037	-2.96683		106602470	-2.83798	-0.55012		106574519	-3.08747	-1.79787
106584850	-1.22344	-2.65411		106597103	1.4719	2.60182		106607083	-2.76732	-1.66874
106605316	3.96641	1.06694		106610073	1.72016	2.6961		106583940	-2.84105	-1.43529
106585063	-1.14581	-2.9469		106600747	1.55611	2.63093		106602299	-3.02651	-1.94215
106578123	2.82769	0.35943		106564128	-2.82866	-0.84611		106605866	-0.35227	-2.61729
106588446	-0.5919	-3.11259		106571972	1.44918	2.69783		106582097	-1.67221	-2.64652
106571116	5.01552	0.60929		106611372	1.0519	2.57436		106564095	-3.43077	-2.52447
106585180	-1.18401	-2.74976		106603880	1.62525	2.76667		106583208	3.4671	0.66838
106601088	1.06077	-2.65271		106605446	-2.88923	-0.89978		106606296	-2.67157	-2.23019
106568509	2.82366	-0.35102		106587589	-2.99304	-0.74581		106604975	2.61841	-0.49794
106582110	-1.0977	-2.9378		106610056	-3.03695	-0.64785		106599548	-3.27916	-1.52604
106578312	2.60969	-0.79173		106608192	-3.14631	-0.787		106575847	-1.94088	-2.61787
106584126	-1.05858	-3.32632		106568458	-2.94884	-0.80513		106568470	2.86847	0.72117
106607083	3.47134	-1.38096		106605697	-2.67452	-0.80309		106568859	-1.70935	-2.6783
106575131	-0.37913	-2.89303		106602254	-2.7342	-0.70773		106576547	-1.01881	-2.64401
106610781	-1.04562	-3.80095		106603771	1.48674	2.74599		106571971	2.81411	0.83975
106576390	3.07894	-0.85175		106610678	1.56733	2.7064		106584675	-2.93357	-2.17639
106608749	4.20954	-0.51084		106608560	-3.43743	-0.73772		106564900	-3.30129	-1.95158
106576588	3.32979	-0.55839		106582895	-2.99748	-0.58902		106610127	2.92956	1.0639
106593417	-0.2419	-2.74878		106583208	1.95629	2.83897		106610963	2.63754	-0.14009
106607504	2.77989	-0.39608		106569316	1.29456	2.60176		106578124	-0.78916	-2.61007
106605133	-0.50125	-3.36255		106585443	1.55621	2.92768		106605572	-3.46751	-2.31743
106573037	2.67065	-0.52754		106585438	1.79364	2.65991		106564406	-2.42429	-2.64226
106579074	2.96589	-1.25398		106602444	1.79079	2.60263		106610093	3.58386	1.25714
106566009	-1.04138	-2.71341		106583695	-3.14605	-0.85031		106578115	-2.88143	-0.8961
106564112	-0.99409	-2.59435		106564014	1.82897	2.5828		106611894	-1.11921	-2.70428
106610621	2.89068	-1.14799		106608821	1.50527	2.70544		106578120	-3.00103	-1.76485
106564401	3.43488	-0.18547		106579687	1.5418	2.76322		106564035	-1.15588	-2.57418
106607429	3.55127	0.46586		106579988	1.49382	2.93959		106573407	-1.97195	-2.75002
106564490	2.81991	-0.82438		106576211	-3.0628	-0.77359		106602501	2.8098	0.66679
106580564	-1.26216	-2.67538		106603444	-3.34838	-1.0387		106564397	-1.36107	-2.73459
106570518	-0.7347	-2.69423		106611045	1.62684	2.75001		106564042	3.23681	0.93619
106573015	0.00799	-2.98273		106594873	2.07933	2.64128		106610831	-1.09745	-2.72357
106584461	-1.12068	-2.79224		106568088	-2.93291	-0.92229		106594873	-2.05108	-2.67041
106575393	4.63399	0.12736		106590997	-2.57308	-0.39157		106594372	-2.93709	-2.06406
106578889	5.1522	0.64697		106583637	-2.78236	-1.21221		106560369	-2.85891	-0.43308
106605860	-0.8151	-3.21462		106584528	1.50773	2.64343		106595126	-2.9452	-2.33175
106568641	5.1598	0.09163		106562393	-3.29778	-0.60197		106601473	-2.94078	-1.6707
106594097	5.6245	0.83237		106605986	-2.84242	-1.19648		106564008	-1.699	-2.84022
106607543	3.64868	1.10501		106607159	1.4984	2.69641		106589107	-2.86301	-1.72662
106575378	4.63732	0.41594		106584356	1.86504	2.62367		106574949	-2.81981	-2.30582
106600398	3.51444	0.58005		106609599	-3.28938	-0.73282		106586704	3.15298	1.11562
106606293	3.16711	0.24592		106585003	1.59507	2.62508		106608853	-1.55557	-2.74717
106595514	2.58254	0.58501		106594195	1.70509	2.67686		106608466	-3.75078	-1.63686
106588371	2.76926	0.04103		106562516	-2.72248	-0.23837		106593767	-3.41403	-2.15181
106597103	4.1076	0.26		106576710	-3.11218	-0.58966		106588232	-1.27444	-2.75867
106575353	2.7649	-0.09416		106567548	1.7282	2.6064		106588860	2.72807	0.50367
106578070	-0.97488	-3.00664		106571827	-2.69152	-0.73951		106572800	-3.47439	-2.41779
106573410	3.14737	1.15354		106610050	1.8582	2.66291		106602460	-3.10019	-2.03327
106570461	2.91728	0.60657		106595616	1.90625	2.81334		106565262	-2.58734	-2.22823
106587083	-0.73761	-3.10231		106570956	1.65371	3.1691		106564487	-3.13403	-2.23929
106578239	3.52914	1.04501		106595148	1.69825	2.84949		106562933	-1.718	-2.74408
106574517	4.05377	0.13445		106566139	-2.85386	-1.02167		106560322	2.96675	0.50764
106594299	4.56764	1.00422		106572206	-2.76254	-0.88845		106581968	2.89714	0.48379
106564555	3.95804	0.67996		106607767	-2.59202	-0.60847		106600289	2.80146	0.85972
106583941	-0.93287	-2.73255		106612136	1.55577	2.60641		106592788	-3.318	-1.23112
106611896	3.09407	-0.8		106611217	1.69004	2.60199		106578601	-2.09481	-2.69328
106574981	3.59322	0.61189		106574361	1.62705	2.86661		106595305	-1.34622	-2.699
106577602	2.68444	0.67723		106600649	1.45232	2.76043		106595177	2.60969	0.88392
106602444	4.09577	0.33024		106599787	-2.65388	-1.02448		106602630	-2.68848	-2.50579
106603771	3.35046	-0.44511		106566514	1.77963	2.67497		106575856	-0.91332	-2.58095
106602250	3.12314	-0.48553		106603991	1.72318	2.61711		106578125	-3.04538	-2.05201
106604975	4.14276	0.07347		106610947	1.72158	2.78139		106600724	-2.74914	-2.3787
106576520	2.96293	-0.43888		106561440	-3.15337	-0.62766		106566964	-2.82188	-2.0373
106564202	2.73858	-0.15745		106577043	-2.64362	-0.55086		106600479	3.1416	0.719
106575980	2.92861	-0.47179		106581220	-2.68726	-1.21476		106562514	-2.91331	-1.92149
106604251	3.4285	-0.7028		106563253	-3.19725	-1.09515		106595616	-3.14747	-2.28952
106601259	2.91795	0.54431		106602519	1.53586	2.75116		106583071	-2.57441	-1.75828
106602502	2.59638	0.42626		106560283	1.981	2.85208		106605111	-1.27971	-2.69616
106602437	3.52912	0.81192		106567073	-2.68235	-1.03486		106585809	-2.94961	-2.07827
106601476	2.95626	-0.65344		106571784	1.60214	2.8086		106577904	-1.96401	-2.64105
106608466	3.84636	1.02282		106607037	-2.8207	-0.90014		106575795	-2.71099	-2.00899
106575322	-0.68713	-3.35596		106579895	-3.37663	-0.89675		106564025	-3.18747	-1.57037
106562393	-0.47767	-2.72534		106610959	-3.4963	-0.933		106604653	3.0227	1.54997
106585907	3.09009	0.67859		106588094	1.35155	2.60017		106594978	-4.05239	-2.16924
106570515	-0.23583	-2.67125		106603339	-2.68852	-0.46722		106564412	-2.4984	-2.60139
106600836	0.07627	-3.01702						106564029	-1.19622	-2.72917
106594703	3.56707	0.72143						106602158	3.12491	1.11133
106610091	2.79716	-0.05744						106576480	-0.91046	-2.72214
106594343	3.50496	0.2229						106564026	-3.10341	-2.34968
106564042	4.54193	0.37376						106560803	3.19989	0.75151
106602433	3.83204	-0.0837						106581631	-0.51839	-2.61952
106564164	4.1266	-0.24106						106572415	-2.72835	-1.82429
106595670	3.76669	1.02755
106564397	3.54018	0.63952
106602495	2.99081	-0.5061
106599673	-0.99805	-3.17112
106583350	2.80301	-0.14265
106595623	2.74021	0.57513
106579017	3.14369	0.75053
106569392	5.73067	0.71673
106601473	3.16432	0.35665
106564008	-0.10705	-2.82406
106564079	2.65031	1.58047
106595183	5.22284	0.75964
106595217	3.80654	1.06403
106564032	2.92777	-0.17819
106574441	3.14638	0.16902
106573838	3.67695	0.72127
106595152	2.92623	-0.33181
106563980	4.06255	0.34231
106569419	4.08665	0.42482
106572132	-0.76568	-3.59792
106608853	-0.91188	-2.66182
106595305	2.82011	0.68472
106595726	2.58642	-0.44621
106593849	3.92406	0.38349
106576814	4.91693	-0.2115
106595148	4.24006	0.8474
106612291	3.19479	0.44275
106564484	3.66755	0.45176
106572179	-1.27357	-2.60453
106564404	2.88193	0.05529
106607540	3.09715	1.40994
106578599	3.88729	0.71995
106593232	3.64537	0.73112
106613535	4.29157	0.96882
106564059	2.69745	0.63359
106565244	3.03385	-0.16138
106564022	4.02011	-0.06095
106594712	2.80371	-0.12728
106566807	2.92302	0.17543
106603805	4.96205	-0.10063
106595023	2.76634	0.79717
106612237	-1.13277	-4.18263
106602630	4.70955	0.58171
106582792	2.69518	0.70208
106578626	3.09119	0.41262
106564017	2.87906	0.32638
106607608	4.39461	0.34668
106564507	4.0327	0.74323
106599967	3.07439	0.5417
106606983	4.05091	0.70618
106602519	3.78394	0.07658
106578634	4.12121	0.8159
106593224	2.99025	0.33347
106590578	2.62266	0.70466
106564000	3.78013	-0.29641
106595142	4.03277	0.61006
106594470	5.37218	0.96202
