# Supplementary material for: Host-Parasite Interaction of Atlantic salmon (Salmo salar) and the Ectoparasite Neoparamoeba perurans in Amoebic Gill Disease
Source: Front Immunol. 2021 May 31;12:672700. doi: 10.3389/fimmu.2021.672700 (PMC8202022; doi:10.3389/fimmu.2021.672700)
Supplement: Supplementary Table 9 — Differential expression of host transcription factors (TFs) (fold change > 2; P < 0.05) in response to amoebic gill disease pathology in Atlantic salmon. [Excel table]. [file Table_9.xlsx]

## Sheet: Sheet1
Supplementary Table 9. Differential expression of host transcription factors (TFs) (fold change > 2; P < 0.05) in response to amoebic gill disease pathology in Atlantic salmon.
Expression	Tissue	GeneID	Naïve	AGD	Difference	Mean	Description
Upregulated	Head kidney	106583637	55	493	438	1.29614	Krueppel-like factor 15
Upregulated	Spleen	106579920	217	652	435	2.90162	filamin-interacting protein FAM101A-like
Upregulated	Spleen	100136415	103	439	336	2.73808	peroxisome proliferator-activated receptor alpha
Upregulated	Gill	106579855	318	579	261	3.05698	egr3 early growth response 3
Upregulated	Spleen	106574840	145	277	132	1.44614	DNA-binding protein SATB2-like
Upregulated	Spleen	106613039	135	266	131	1.68989	hypermethylated in cancer 1 protein-like
Upregulated	Spleen	106579988	257	381	124	2.24777	nuclear receptor subfamily 5 group A member 2-like
Upregulated	Head kidney	106572415	262	312	50	1.2298	microphthalmia-associated transcription factor-like
Upregulated	Head kidney	106583570	205	235	30	1.52225	paxillin-like
Upregulated	Gill	106568458	595	622	27	3.25825	Krueppel-like factor 4
Upregulated	Gill	106607486	278	286	8	1.49815	homeobox protein Hox-B5a-like
Upregulated	Spleen	106564305	72	79	7	6.02574	lipopolysaccharide-induced tumor necrosis factor-alpha factor homolog
Downregulated	Spleen	106582110	196	148	-48	3.73077	nuclear receptor subfamily 1 group D member 2-like
Downregulated	Gill	106605357	149	95	-54	4.68088	uncharacterized LOC106605357
Downregulated	Spleen	106604170	279	212	-67	7.66019	uncharacterized
Downregulated	Gill	106576710	784	599	-185	3.30563	uncharacterized LOC106576710
Downregulated	Spleen	106583071	238	45	-193	2.59531	interferon regulatory factor 6-like
Downregulated	Spleen	106584850	237	33	-204	3.86436	dnaJ homolog subfamily A member 4-like
Downregulated	Head kidney	106574843	362	153	-209	3.80182	transcription factor Dp-1-like
Downregulated	Head kidney	106576052	837	619	-218	3.36701	transcription factor EC-like
Downregulated	Gill	106564529	859	629	-230	2.44789	zinc finger protein 120-like
Downregulated	Gill	106561953	622	387	-235	1.883	cyclic AMP-responsive element-binding protein 3-like protein 1
Downregulated	Head kidney	106609599	579	315	-264	1.63173	forkhead box protein J1-B-like
Downregulated	Gill	106583303	455	175	-280	4.40857	nuclear receptor subfamily 1 group D member 1-like [ Salmo salar
Downregulated	Spleen	106608192	418	74	-344	1.46231	fos-related antigen 2-like
Downregulated	Gill	106584280	889	448	-441	4.30733	transcription factor AP-1-like
Downregulated	Gill	106611736	822	314	-508	1.22207	transcription factor Sox-3
Downregulated	Gill	106576547	814	276	-538	2.12031	dnaJ homolog subfamily C member 2-like
Downregulated	Head kidney	106607773	846	266	-580	1.33058	protein kinase (cAMP-dependent, catalytic) inhibitor beta
Downregulated	Gill	106564532	892	306	-586	1.24007	nuclear factor interleukin-3-regulated protein-like
