# Supplementary material for: Host-Parasite Interaction of Atlantic salmon (Salmo salar) and the Ectoparasite Neoparamoeba perurans in Amoebic Gill Disease
Source: Front Immunol. 2021 May 31;12:672700. doi: 10.3389/fimmu.2021.672700 (PMC8202022; doi:10.3389/fimmu.2021.672700)
Supplement: Supplementary Table 11 — Differential expression of Neoparamoeba perurans genes (fold change < 2; P < 0.05) in the lesion of an amoebic gill disease affected fish in comparison to cultured trophozoites. [Excel table]. [file Table_11.xlsx]

## Sheet: Sheet1
Supplementary Table 11. Differential expression of Neoparamoeba perurans genes (fold change < 2; P < 0.05) in the lesion of an amoebic gill disease affected fish in comparison to cultured trophozoites.
Expression	ContigID	Fold Change	log FC	logCPM	P-Value	FDR	Identity(%)	e-value	GenBank ID	Description	Species
Downregulated	TRINITY_DN62509_c0_g1_i1	-1972.01	-10.9455	7.65647	0.00601587	0.0357301	63.4	0	KNH07500.1	26S proteasome regulatory non-ATPase subunit	Perkinsela sp. CCAP 1560/4
Downregulated	TRINITY_DN10467_c0_g1_i2	-3163.85	-11.6275	8.23551	0.00257543	0.0180632	34.4	2.5e-50	XP_004350176.1	ankyrin repeat-containing protein	Cavenderia fasciculata
Downregulated	TRINITY_DN1873_c0_g1_i1	-6807.75	-12.733	9.18504	0.000281334	0.00278731	44	1.8e-84	XP_004339518.1	aspartate-tRNA ligase	Acanthamoeba castellanii str. Neff
Downregulated	TRINITY_DN42222_c0_g1_i1	-1803.57	-10.8166	7.54722	0.00772235	0.0437175	71.3	1.7e-222	KNH06582.1	carboxyl transferase domain protein	Perkinsela sp. CCAP 1560/4
Downregulated	TRINITY_DN38401_c0_g1_i4	-14221.7	-13.7958	10.1272	5.67893e-05	0.0010982	43.5	4.5e-48	XP_002677623.1	cathepsin B	Naegleria gruberi
Downregulated	TRINITY_DN16897_c1_g2_i2	-1796.63	-10.8111	7.54244	0.00624764	0.0367877	59.3	2e-09	XP_004346535.1	chain a, 4ank: a designed ankyrin repeat protein	Acanthamoeba castellanii str. Neff
Downregulated	TRINITY_DN11473_c0_g1_i1	-2511.1	-11.2941	7.95236	0.0034503	0.0227986	66.3	5.3e-111	KNH09376.1	chaperone protein DNAj	Perkinsela sp. CCAP 1560/4
Downregulated	TRINITY_DN10050_c1_g1_i1	-3059.43	-11.579	8.19434	0.0029716	0.0202207	37.5	1.7e-66	XP_004334913.1	cytochrome p450 superfamily protein	Acanthamoeba castellanii str. Neff
Downregulated	TRINITY_DN47105_c0_g1_i1	-5024.46	-12.2948	8.80589	0.000938833	0.00777944	37.6	1.7e-73	ADD51570.1	delta-8 fatty acid desaturase	Euglena gracilis
Downregulated	TRINITY_DN5940_c0_g1_i2	-8847.25	-13.111	9.51619	0.000258086	0.00261686	30.4	4.6e-181	XP_004347742.1	DOCK family protein	Acanthamoeba castellanii str. Neff
Downregulated	TRINITY_DN38296_c3_g1_i4	-4399.46	-12.1031	8.64136	0.00158965	0.011966	41.6	3.5e-25	XP_004353936.1	dual specificity phosphatase, catalytic domain containing protein	Acanthamoeba castellanii str. Neff
Downregulated	TRINITY_DN10316_c0_g2_i2	-8720.55	-13.0902	9.49782	0.0001751	0.00195913	29.4	1.2e-42	XP_004338711.1	Dual specificity protein kinase	Acanthamoeba castellanii str. Neff
Downregulated	TRINITY_DN9530_c0_g1_i1	-4122.33	-12.0092	8.56104	0.00151899	0.0116041	29	5.1e-66	XP_004333200.1	EGFlike domain containing protein	Acanthamoeba castellanii str. Neff
Downregulated	TRINITY_DN29594_c0_g2_i3	-7070.7	-12.7876	9.23265	0.000523457	0.00465673	33.7	3.7e-38	XP_004340580.1	Fbox domain containing protein	Acanthamoeba castellanii str. Neff
Downregulated	TRINITY_DN62518_c0_g1_i1	-2072.83	-11.0174	7.71755	0.00545015	0.0332346	34.9	1.7e-52	XP_004334712.1	FYVEtype Zn finger-containing protein	Acanthamoeba castellanii str. Neff
Downregulated	TRINITY_DN2083_c4_g1_i2	-13775.9	-13.7499	10.0856	0.000356692	0.00327233	47.7	5.6e-129	XP_004339055.1	glutaminase	Acanthamoeba castellanii str. Neff
Downregulated	TRINITY_DN22665_c0_g1_i2	-2890.41	-11.4971	8.12467	0.00256749	0.0180632	30.4	2.7e-23	XP_004334952.1	GTPaseactivator protein for Ras-like GTPase	Acanthamoeba castellanii str. Neff
Downregulated	TRINITY_DN31745_c0_g1_i3	-4162.87	-12.0234	8.57308	0.00218363	0.0157451	26.6	2.5e-26	ANM86116.1	guanine nucleotide-binding protein alpha-1 subunit	Stygiella incarcerata
Downregulated	TRINITY_DN9111_c0_g1_i4	-1621.18	-10.6628	7.41652	0.0083764	0.0461488	46.7	1e-106	XP_001732970.1	HD phosphohydrolase domain-containing protein	Dictyostelium discoideum AX4
Downregulated	TRINITY_DN664_c0_g1_i5	-4413.32	-12.1076	8.64525	0.00155694	0.0118063	93.7	7.3e-65	KNH04236.1	histone H3	Perkinsela sp. CCAP 1560/4
Downregulated	TRINITY_DN10193_c0_g1_i2	-3392.66	-11.7282	8.32125	0.00282402	0.0194093	91.5	0	KNH04828.1	hsp70	Perkinsela sp. CCAP 1560/4
Downregulated	TRINITY_DN10595_c1_g1_i2	-1826.36	-10.8348	7.56259	0.00783695	0.044073	26.2	4.5e-35	XP_004337905.1	IPT/TIG domain containing protein	Acanthamoeba castellanii str. Neff
Downregulated	TRINITY_DN57368_c0_g1_i2	-1733.66	-10.7596	7.49863	0.00737027	0.0421891	50.8	9.3e-126	KYQ92011.1	kynurenine-oxoglutarate transaminase	Tieghemostelium lacteum
Downregulated	TRINITY_DN24743_c2_g1_i1	-3000.31	-11.5509	8.1704	0.00267582	0.018628	31.3	8.1e-77	XP_004353012.1	leucinerich repeat kinase	Acanthamoeba castellanii str. Neff
Downregulated	TRINITY_DN6272_c0_g2_i1	-1684.34	-10.718	7.46319	0.00810681	0.0452703	42.1	1.8e-10	KNH06897.1	leucine-rich repeat protein	Perkinsela sp. CCAP 1560/4
Downregulated	TRINITY_DN35807_c0_g1_i1	-2457.18	-11.2628	7.92576	0.00323582	0.0215896	45.5	5.2e-14	KNH07707.1	leucine-rich repeat protein	Perkinsela sp. CCAP 1560/4
Downregulated	TRINITY_DN2478_c0_g2_i2	-2092.54	-11.031	7.72906	0.00514831	0.0317711	29	9.2e-06	KNH07831.1	leucine-rich repeat protein	Perkinsela sp. CCAP 1560/4
Downregulated	TRINITY_DN12109_c0_g1_i1	-1497.82	-10.5487	7.31912	0.00813372	0.0452728	31.4	8.8e-06	KNH02448.1	leucine-rich repeat protein	Perkinsela sp. CCAP 1560/4
Downregulated	TRINITY_DN2066_c0_g1_i8	-4659.78	-12.186	8.7125	0.000706012	0.00609603	42.3	1.7e-80	KYR01054.1	LIM-type zinc finger-containing protein	Tieghemostelium lacteum
Downregulated	TRINITY_DN11820_c0_g1_i1	-3004.6	-11.553	8.17217	0.00308839	0.0208087	30.6	1.5e-47	CUI15294.1	membrane-associated protein, putative	Bodo saltans
Downregulated	TRINITY_DN15231_c0_g1_i1	-2326.33	-11.1838	7.85878	0.00369301	0.0240925	71.1	1.4e-270	KNH09002.1	mitochondrial exoribonuclease DSS-1	Perkinsela sp. CCAP 1560/4
Downregulated	TRINITY_DN23642_c0_g1_i1	-3497.34	-11.772	8.35866	0.00449548	0.0286013	23	2.7e-35	XP_004334239.1	MYC binding protein 2, putative	Acanthamoeba castellanii str. Neff
Downregulated	TRINITY_DN45462_c0_g1_i2	-2015.74	-10.9771	7.68332	0.00606525	0.0359196	82.7	4e-214	KNH04221.1	nucleolar protein	Perkinsela sp. CCAP 1560/4
Downregulated	TRINITY_DN14892_c0_g1_i1	-10385	-13.3422	9.72074	0.000152687	0.00175291	57.5	2.1e-163	XP_004351292.1	p21-activated protein kinase	Cavenderia fasciculata
Downregulated	TRINITY_DN48068_c0_g1_i1	-1522.88	-10.5726	7.33954	0.00718683	0.0414857	58.4	0	KNH03959.1	periodic tryptophan protein	Perkinsela sp. CCAP 1560/4
Downregulated	TRINITY_DN58580_c0_g1_i1	-2032.69	-10.9892	7.69359	0.00619518	0.0365836	27.4	8.2e-21	XP_004340567.1	PH domain containing protein	Acanthamoeba castellanii str. Neff
Downregulated	TRINITY_DN13252_c4_g1_i1	-6009.78	-12.5531	9.0289	0.000746285	0.00631118	28.8	8.7e-14	XP_004341410.1	PH domain containing protein	Acanthamoeba castellanii str. Neff
Downregulated	TRINITY_DN17070_c2_g1_i1	-30.4177	-4.92684	10.5753	0.00201585	0.0147422	38.3	6e-90	XP_004362351.1	PhoPQ-activated pathogenicity-related protein	Cavenderia fasciculata
Downregulated	TRINITY_DN64702_c0_g1_i2	-6854.54	-12.7428	9.19368	0.000429937	0.00389216	56.9	8.1e-255	XP_004337195.1	phosphoenolpyruvate carboxykinase (GTP), putative	Acanthamoeba castellanii str. Neff
Downregulated	TRINITY_DN4123_c2_g1_i1	-2397.74	-11.2275	7.89576	0.00374726	0.024369	31.1	6.9e-46	KYQ90575.1	Phox domain-containing protein	Tieghemostelium lacteum
Downregulated	TRINITY_DN13426_c0_g1_i1	-4087.91	-11.9971	8.55068	0.00145002	0.0112022	83.7	0	KNH08494.1	Piwi/Aubergine-like protein	Perkinsela sp. CCAP 1560/4
Downregulated	TRINITY_DN12452_c1_g1_i5	-3322.52	-11.6981	8.29563	0.00502574	0.0311808	27.3	2.4e-30	KYQ90938.1	pleckstrin (PH) domain-containing protein	Tieghemostelium lacteum
Downregulated	TRINITY_DN3224_c7_g1_i1	-2048.1	-11.0001	7.70278	0.00594838	0.0354317	22.9	1.2e-12	XP_004352043.1	pleckstrin domain-containing protein	Cavenderia fasciculata
Downregulated	TRINITY_DN47352_c0_g1_i1	-1757.66	-10.7794	7.51556	0.0074597	0.0425825	28.7	1.4e-85	XP_002677384.1	predicted protein	Naegleria gruberi
Downregulated	TRINITY_DN122_c4_g1_i3	-3480.27	-11.765	8.35256	0.00300449	0.020377	61.4	2.1e-102	XP_004346574.1	protein serine/threonine kinase, putative	Acanthamoeba castellanii str. Neff
Downregulated	TRINITY_DN36970_c0_g1_i2	-2943.76	-11.5234	8.1471	0.00471751	0.0297377	85.9	2.1e-234	KNH04067.1	protein transport protein SEC61 alpha subunit	Perkinsela sp. CCAP 1560/4
Downregulated	TRINITY_DN37144_c0_g1_i1	-1575.5	-10.6216	7.38143	0.00753227	0.0428776	79.6	2.3e-177	KNH05543.1	pseudouridylate synthase-like protein	Perkinsela sp. CCAP 1560/4
Downregulated	TRINITY_DN64433_c0_g1_i1	-5976.49	-12.5451	9.02194	0.000417677	0.00379791	50	5.7e-20	KYQ93049.1	putative MADS-box transcription factor	Tieghemostelium lacteum
Downregulated	TRINITY_DN5881_c0_g1_i5	-1690.96	-10.7236	7.46817	0.00876424	0.0481564	47.7	7.4e-65	KYQ90593.1	putative protein serine/threonine kinase	Tieghemostelium lacteum
Downregulated	TRINITY_DN40010_c0_g1_i9	-6069.32	-12.5673	9.04121	0.000502686	0.004511	41.1	1.2e-66	KYQ96647.1	putative protein serine/threonine kinase	Tieghemostelium lacteum
Downregulated	TRINITY_DN5896_c0_g2_i3	-2106.83	-11.0409	7.73745	0.005365	0.0329107	64.7	3.3e-123	XP_004347138.1	RAC family serine/threonineprotein kinase, putative	Acanthamoeba castellanii str. Neff
Downregulated	TRINITY_DN38465_c0_g1_i2	-10529.7	-13.3622	9.73851	7.06086e-05	0.00115159	26.8	5.9e-126	KYQ92386.1	RapGAP/RanGAP domain-containing protein	Tieghemostelium lacteum
Downregulated	TRINITY_DN8907_c1_g1_i1	-2137.56	-11.0618	7.75513	0.00561068	0.0340117	28.5	2.2e-30	XP_643999.1	Ras guanine nucleotide exchange factor	Dictyostelium discoideum AX4
Downregulated	TRINITY_DN17091_c0_g1_i3	-5306.95	-12.3737	8.87385	0.000633482	0.0055396	39.2	1.5e-155	XP_004333589.1	Ras subfamily protein	Acanthamoeba castellanii str. Neff
Downregulated	TRINITY_DN52619_c0_g2_i3	-5438.33	-12.4089	8.90426	0.000736038	0.00625284	23	4.1e-20	XP_004356500.1	RasGEF domain containing protein	Acanthamoeba castellanii str. Neff
Downregulated	TRINITY_DN34667_c0_g1_i2	-2113.56	-11.0455	7.74131	0.00546663	0.0332364	38.2	1.4e-67	XP_004333796.1	RasGEF domain containing protein	Acanthamoeba castellanii str. Neff
Downregulated	TRINITY_DN10526_c0_g1_i10	-4149.94	-12.0189	8.56928	0.00113751	0.00913122	23.3	1.2e-18	XP_004335849.1	RasGEF domain containing protein	Acanthamoeba castellanii str. Neff
Downregulated	TRINITY_DN11437_c0_g2_i1	-1513.12	-10.5633	7.33166	0.00690276	0.0399695	67.8	5.1e-133	KNH03659.1	replication factor C subunit 2	Perkinsela sp. CCAP 1560/4
Downregulated	TRINITY_DN3321_c1_g1_i1	-1706.33	-10.7367	7.47912	0.00815131	0.0452728	31.4	3.1e-46	XP_004336099.1	RhoGEF domain containing protein	Acanthamoeba castellanii str. Neff
Downregulated	TRINITY_DN5087_c0_g1_i2	-1835.29	-10.8418	7.56845	0.00585431	0.0349727	36.9	2.1e-30	XP_002676373.1	RhoGEF domain-containing protein	Naegleria gruberi
Downregulated	TRINITY_DN3319_c0_g4_i1	-1734.81	-10.7606	7.49945	0.0069047	0.0399695	32.4	1.8e-43	XP_004338239.1	Sec23/Sec24 trunk domain containing protein	Acanthamoeba castellanii str. Neff
Downregulated	TRINITY_DN1655_c1_g1_i6	-4340.11	-12.0835	8.6246	0.00096401	0.00789259	55.2	9.7e-82	XP_004338705.1	serine/threonine kinase	Acanthamoeba castellanii str. Neff
Downregulated	TRINITY_DN2379_c0_g2_i1	-3569.06	-11.8013	8.38356	0.00252308	0.0178176	38.2	2.1e-84	XP_004260185.1	serine/threonine protein phosphatase 2B catalytic subunit alpha isoform, putative	Entamoeba invadens IP1
Downregulated	TRINITY_DN65876_c0_g1_i1	-3107.62	-11.6016	8.21352	0.00277404	0.0191297	33.6	2.2e-37	XP_004353164.1	signal peptide peptidase, partial	Acanthamoeba castellanii str. Neff
Downregulated	TRINITY_DN62310_c0_g1_i1	-2383.12	-11.2186	7.88828	0.00760366	0.0431644	55.5	2.4e-164	KNH04272.1	signal recognition particle subunit SRP68	Perkinsela sp. CCAP 1560/4
Downregulated	TRINITY_DN52617_c2_g1_i1	-3209.44	-11.6481	8.25308	0.00269269	0.0186312	38.3	1e-84	XP_004337122.1	sterol desaturase related protein	Acanthamoeba castellanii str. Neff
Downregulated	TRINITY_DN36921_c0_g1_i1	-1642.43	-10.6816	7.43249	0.00784949	0.044073	65.4	9.1e-176	KNH08702.1	transducin family protein / WD-40 repeat family protein	Perkinsela sp. CCAP 1560/4
Downregulated	TRINITY_DN18909_c1_g1_i1	-1752.23	-10.775	7.51169	0.00661659	0.0385187	41.9	9.8e-66	XP_641697.1	transmembrane protein 184C	Dictyostelium discoideum AX4
Downregulated	TRINITY_DN1140_c0_g1_i3	-5856.8	-12.5159	8.99681	0.00567113	0.0341764	36	1.3e-152	XP_004368098.1	Ubiquitin carboxylterminal hydrolase 15, putative	Acanthamoeba castellanii str. Neff
Downregulated	TRINITY_DN13070_c0_g1_i3	-1715.05	-10.744	7.48552	0.00783499	0.044073	34.8	4.3e-07	XP_004336952.1	ubiquitin family protein	Acanthamoeba castellanii str. Neff
Downregulated	TRINITY_DN31195_c0_g1_i1	-1736.81	-10.7622	7.5009	0.00723556	0.0416501	40.4	1.9e-167	KNH09423.1	vacuolar ATP synthase catalytic subunit A	Perkinsela sp. CCAP 1560/4
Downregulated	TRINITY_DN20770_c0_g1_i3	-13774	-13.7497	10.0855	2.47934e-05	0.000599417	47.1	5.2e-204	XP_004356732.1	vacuolar proton ATPase, putative	Acanthamoeba castellanii str. Neff
Downregulated	TRINITY_DN8903_c0_g1_i3	-30720.2	-14.9069	11.1514	5.96134e-06	0.000161192	33.6	1.9e-48	XP_004338120.1	von Willebrand factor type A domain containing protein	Acanthamoeba castellanii str. Neff
Upregulated	TRINITY_DN10158_c0_g1_i2	700.821	9.4529	8.3235	8.72396e-05	0.00128977	55.4	5.4e-145	XP_029181367.1	26S proteasome non-ATPase regulatory subunit 2-like	Acropora millepora
Upregulated	TRINITY_DN19579_c0_g1_i1	343.221	8.423	8.61333	0.000106395	0.00142527	62.8	6.4e-45	XP_009496112.1	2-amino-3-ketobutyrate coenzyme A ligase	Fonticula alba
Upregulated	TRINITY_DN8847_c1_g1_i15	188.95	7.56186	8.64098	3.86308e-06	0.000108748	36.1	3e-129	XP_004993709.1	3-methyl-2-oxobutanoate hydroxymethyltransferase	Salpingoeca rosetta
Upregulated	TRINITY_DN47978_c0_g1_i3	77.0554	6.26782	9.37679	0.0073012	0.0419105	50.6	2.2e-167	PJI37924.1	3-methylcrotonyl-CoA carboxylase	Ferrovibrio sp.
Upregulated	TRINITY_DN18391_c0_g1_i2	43.7119	5.44995	6.15561	0.000680364	0.00592436	62	2.2e-46	XP_003728409.2	3-oxo-5-alpha-steroid 4-dehydrogenase 1	Strongylocentrotus purpuratus
Upregulated	TRINITY_DN47978_c0_g1_i1	115.728	6.85459	9.28809	0.000760042	0.00640117	35.5	1.1e-37	WP_062153958.1	acetyl/propionyl/methylcrotonyl-CoA carboxylase subunit alpha	Beggiatoa leptomitoformis
Upregulated	TRINITY_DN12977_c0_g1_i2	20561.6	14.3277	10.3007	8.26542e-08	3.33048e-06	61.6	5.7e-85	XP_009492612.1	acetyl-CoA acyltransferase	Fonticula alba
Upregulated	TRINITY_DN18759_c0_g1_i5	20.247	4.33964	9.95875	5.38201e-06	0.000147467	68.9	2.3e-149	GAX99121.1	aconitate hydratase, mitochondrial	Pythium insidiosum
Upregulated	TRINITY_DN6395_c1_g1_i6	34.1737	5.09481	6.90097	0.00286943	0.0196556	32	3.2e-38	XP_005705473.1	actin	Galdieria sulphuraria
Upregulated	TRINITY_DN22037_c0_g1_i3	6543.36	12.6758	8.13328	6.88188e-05	0.00114863	51.5	1.3e-06	XP_011250479.1	actin, clone 403	Camponotus floridanus
Upregulated	TRINITY_DN31501_c0_g3_i1	5218.41	12.3494	7.45074	1.38624e-06	4.38264e-05	66.7	6.7e-07	KFW06136.1	Actin, cytoplasmic 2, partial	Eurypyga helias
Upregulated	TRINITY_DN44433_c0_g1_i11	26627	14.7006	10.6631	5.98531e-05	0.0010982	61	1.9e-07	ANT47385.1	actin, partial	Pieris melete
Upregulated	TRINITY_DN18755_c0_g1_i3	43.9044	5.45629	8.1787	0.00904665	0.0495756	46.2	3.5e-154	XP_025416763.1	actin-interacting protein 1	Sipha flava
Upregulated	TRINITY_DN18755_c0_g1_i1	108593	16.7286	12.8344	2.55074e-14	5.82418e-12	40.6	3e-81	XP_025416763.1	actin-interacting protein 1	Sipha flava
Upregulated	TRINITY_DN54862_c0_g1_i1	15670.1	13.9357	9.81766	1.59748e-10	1.42731e-08	56.3	8.6e-66	XP_013933429.1	Adenylosuccinate synthetase	Ogataea parapolymorpha DL-1
Upregulated	TRINITY_DN59169_c0_g1_i1	1600.35	10.6442	11.7978	0.000106889	0.00142527	43.1	3.9e-76	WP_010196048.1	alanine--glyoxylate aminotransferase family protein	Psychrobacter sp. PAMC 21119
Upregulated	TRINITY_DN9854_c0_g2_i2	30869.3	14.9139	10.9083	1.52265e-07	5.79455e-06	37.5	2.1e-07	ABO61428.1	alpha tubulin, partial	Pelagodinium beii
Upregulated	TRINITY_DN10309_c0_g1_i1	9510.76	13.2153	8.94782	4.49242e-07	1.59171e-05	54.6	1.1e-116	XP_004366911.1	alpha-glucosidase II	Cavenderia fasciculata
Upregulated	TRINITY_DN2653_c0_g2_i9	24022.1	14.5521	10.5005	6.79507e-05	0.00114863	96.1	2.4e-123	AEL74961.1	alpha-tubulin, partial	Paramoeba pemaquidensis
Upregulated	TRINITY_DN7187_c0_g5_i1	15.6962	3.97235	8.95171	4.90756e-05	0.00101593	62.2	7.8e-126	WP_051633191.1	amidohydrolase	Thermonema rossianum
Upregulated	TRINITY_DN8280_c0_g1_i4	127.867	6.9985	7.03919	0.000206963	0.00219885	28.4	4.5e-28	XP_022788410.1	ammonium transporter 1-like isoform X1	Stylophora pistillata
Upregulated	TRINITY_DN5050_c0_g1_i1	257.096	8.00616	7.88128	0.00231495	0.0166336	42.6	1.9e-54	RPB07312.1	ARM repeat-containing protein	Morchella conica CCBAS932
Upregulated	TRINITY_DN19640_c0_g1_i2	8412.09	13.0382	8.66003	4.13376e-09	2.49849e-07	77.4	0	ORX75453.1	ARM repeat-containing protein	Basidiobolus meristosporus CBS 931.73
Upregulated	TRINITY_DN26758_c0_g3_i2	123.398	6.94718	6.4537	0.000155933	0.00176067	24.6	1.7e-12	XP_021877843.1	armadillo-type protein	Lobosporangium transversale
Upregulated	TRINITY_DN40110_c0_g1_i2	76.3911	6.25533	6.47937	0.00172674	0.0128699	52.8	2.6e-89	VFT92708.1	Aste57867_15922	Aphanomyces stellatus
Upregulated	TRINITY_DN22859_c0_g1_i5	17180.3	14.0685	9.99559	3.52984e-05	0.00080598	50	5.6e-06	XP_028566231.1	ATP synthase subunit beta, mitochondrial	Podarcis muralis
Upregulated	TRINITY_DN43483_c0_g1_i1	180938	17.4651	13.5839	5.73976e-13	9.82934e-11	79.2	3.9e-89	CAY80835.1	Atp2p	Saccharomyces cerevisiae EC1118
Upregulated	TRINITY_DN6395_c2_g1_i2	51.722	5.69271	9.56031	0.00150542	0.0115434	38.4	4.6e-36	GBG34886.1	ATPase family AAA domain-containing protein 3	Hondaea fermentalgiana
Upregulated	TRINITY_DN38646_c0_g1_i3	45.83	5.51822	8.04885	0.000712371	0.00609968	54.4	2.9e-131	XP_023224531.1	ATP-binding cassette sub-family F member 3-like isoform X2	Centruroides sculpturatus
Upregulated	TRINITY_DN69391_c0_g1_i1	19.4584	4.28232	9.9553	6.68214e-05	0.00114863	66.4	2.1e-172	QDE10457.1	beta-tubulin	Aureobasidium sp.
Upregulated	TRINITY_DN8261_c0_g1_i2	58.9067	5.88036	9.25097	0.00197035	0.014461	95	7.9e-163	AEL74962.1	beta-tubulin, partial	Paramoeba pemaquidensis
Upregulated	TRINITY_DN14184_c1_g1_i3	10936.2	13.4168	9.17018	6.7629e-10	5.14732e-08	73.9	4.2e-12	XP_012621719.1	bifunctional 3'-phosphoadenosine 5'-phosphosulfate synthase 1 isoform X1	Microcebus murinus
Upregulated	TRINITY_DN9183_c0_g3_i4	4076.32	11.9931	6.87577	0.000112425	0.00145668	44.1	1.2e-22	RDD38009.1	Bifunctional polynucleotide phosphatase/kinase	Trichoplax sp. H2
Upregulated	TRINITY_DN26758_c0_g2_i1	47.3944	5.56665	6.58874	0.000560128	0.00496148	42	2.4e-16	WP_083056050.1	bifunctional RNase H/acid phosphatase	Mycolicibacterium bacteremicum
Upregulated	TRINITY_DN8981_c0_g1_i4	16181.7	13.9821	9.86551	7.60267e-10	5.57982e-08	58.8	1.9e-35	NP_001297606.1	bone morphogenetic protein 3 isoform 1 precursor	Mus musculus
Upregulated	TRINITY_DN15973_c0_g1_i3	380.486	8.5717	9.92307	1.80042e-06	5.60585e-05	34.2	2.3e-47	OWZ18719.1	Ca2+:Cation Antiporter (CaCA) protein	Phytophthora megakarya
Upregulated	TRINITY_DN66480_c0_g3_i2	55.7295	5.80037	6.55031	0.000828711	0.00692277	45.4	2.6e-108	XP_004347748.1	cactin, putative	Acanthamoeba castellanii str. Neff
Upregulated	TRINITY_DN1742_c0_g2_i9	423788	18.693	14.8234	1.93279e-15	7.94377e-13	66.5	2e-66	AAL31950.1	CDH1-D, partial	Gallus gallus
Upregulated	TRINITY_DN1742_c0_g2_i12	2065.01	11.0119	13.9546	9.03973e-15	2.65381e-12	66.5	3.2e-66	AAL31950.1	CDH1-D, partial	Gallus gallus
Upregulated	TRINITY_DN3747_c0_g1_i3	58.0041	5.85808	9.07442	0.000329546	0.00312082	55.7	1.6e-86	XP_029168522.1	cell division cycle protein 20 homolog	Nylanderia fulva
Upregulated	TRINITY_DN12530_c0_g1_i2	337.525	8.39885	7.7884	0.000180108	0.0019899	25.7	4.7e-30	RKP11104.1	cell morphogenesis C-terminal-domain-containing protein, partial	Thamnocephalis sphaerospora
Upregulated	TRINITY_DN454_c1_g1_i1	388.966	8.6035	9.71681	5.78603e-09	3.04879e-07	50.5	6.3e-13	AGV54820.1	cell wall-associated hydrolase	Phaseolus vulgaris
Upregulated	TRINITY_DN3546_c0_g1_i1	365.087	8.5121	9.05113	2.62114e-05	0.00062633	55.6	6.4e-33	EEW89200.1	cell wall-associated hydrolase	Brucella suis bv. 4 str. 40
Upregulated	TRINITY_DN34001_c0_g1_i3	126.033	6.97766	4.87277	0.00363844	0.0238121	42.6	9.1e-44	XP_002775611.1	Cholesterol 25-hydroxylase, putative	Perkinsus marinus ATCC 50983
Upregulated	TRINITY_DN13790_c0_g2_i1	56.4103	5.81789	7.17781	1.37994e-05	0.000363562	42.1	2.9e-15	XP_004333419.1	Cofilin/tropomyosin-type actin-binding protein	Acanthamoeba castellanii str. Neff
Upregulated	TRINITY_DN43273_c1_g1_i18	3681.29	11.846	6.37528	0.000229416	0.00239314	62.7	3.2e-08	XP_030048193.1	cyclin-dependent kinases regulatory subunit 2	Microcaecilia unicolor
Upregulated	TRINITY_DN30386_c0_g1_i1	31.4068	4.97301	7.32672	6.86739e-05	0.00114863	75.8	1.4e-109	KNH05264.1	cyclophilin	Perkinsela sp. CCAP 1560/4
Upregulated	TRINITY_DN6518_c0_g1_i7	18670.3	14.1885	10.1453	4.89294e-05	0.00101593	43.3	7.8e-07	ASW34680.1	cytochrome b (mitochondrion)	Quedenfeldtia moerens
Upregulated	TRINITY_DN6518_c0_g1_i2	13940.3	13.767	9.55439	7.97151e-05	0.00126011	43.3	7.2e-07	ASW34680.1	cytochrome b (mitochondrion)	Quedenfeldtia moerens
Upregulated	TRINITY_DN2651_c0_g1_i4	3647.75	11.8328	6.35889	0.00018761	0.00202915	38.5	2.3e-06	ABU45729.1	cytochrome b (mitochondrion)	Catamenia inornata
Upregulated	TRINITY_DN6027_c0_g1_i1	12636.9	13.6254	9.36731	0.00010907	0.00142764	45.5	1.5e-55	XP_005144126.1	cytochrome c oxidase assembly protein COX15 homolog	Melopsittacus undulatus
Upregulated	TRINITY_DN2711_c0_g1_i14	300161	18.1954	14.3221	4.33676e-15	1.48534e-12	74.4	2.9e-06	ACH92623.1	cytochrome c oxidase subunit I, partial (mitochondrion)	Penaincisalia loxurina
Upregulated	TRINITY_DN29289_c0_g1_i15	4861.8	12.2473	7.33838	9.61217e-05	0.00135295	67.5	3e-06	AMW07662.1	cytochrome oxidase subunit I, partial (mitochondrion)	Ophiomoeris obstricta
Upregulated	TRINITY_DN5057_c2_g1_i2	5040.93	12.2995	7.38349	0.000122376	0.00150589	37	1.1e-165	KYR02655.1	cytosolic regulator of adenylyl cyclase	Tieghemostelium lacteum
Upregulated	TRINITY_DN5648_c0_g1_i1	7287.94	12.8313	8.2769	4.22505e-06	0.000117331	44.6	2.8e-06	XP_021385012.1	DCN1-like protein 5	Lonchura striata domestica
Upregulated	TRINITY_DN5689_c0_g2_i5	92.9236	6.53797	6.01379	0.00583039	0.0349313	46.7	7.1e-35	KNH02440.1	DEAD-like helicase	Perkinsela sp. CCAP 1560/4
Upregulated	TRINITY_DN2423_c0_g1_i3	100.472	6.65064	7.15371	0.0080111	0.0448578	66	9.3e-187	WP_015360160.1	decarboxylating NADP(+)-dependent phosphogluconate dehydrogenase	Thermoclostridium stercorarium
Upregulated	TRINITY_DN24389_c0_g2_i3	82.9145	6.37355	4.87139	0.00487344	0.0305333	52.9	2.3e-33	OTA62820.1	DFP-domain-containing protein	Hypoxylon sp. EC38
Upregulated	TRINITY_DN7341_c0_g2_i1	4844.9	12.2423	7.3305	6.05622e-06	0.00016163	44.3	3.1e-11	XP_020827765.1	diacylglycerol kinase delta isoform X2	Phascolarctos cinereus
Upregulated	TRINITY_DN25431_c0_g1_i1	124.675	6.96202	6.67	0.00499793	0.0311808	50.6	5.6e-31	AAL31869.1	dihydropteridine reductase	Physarum polycephalum
Upregulated	TRINITY_DN20815_c1_g1_i3	88.2433	6.46342	4.96039	0.00110574	0.00894602	36	3.7e-55	XP_029649514.1	DNA polymerase lambda-like	Octopus vulgaris
Upregulated	TRINITY_DN66007_c0_g1_i4	5235.65	12.3542	7.5935	5.07707e-07	1.7389e-05	48	8e-110	KNH05276.1	DNA-directed RNA polymerase III subunit RPC3	Perkinsela sp. CCAP 1560/4
Upregulated	TRINITY_DN24254_c0_g1_i3	24345.3	14.5714	10.5538	3.49578e-05	0.00080598	58.1	2.1e-09	KYN14946.1	DNA-directed RNA polymerases I, II, and III subunit RPABC5	Trachymyrmex cornetzi
Upregulated	TRINITY_DN5940_c0_g1_i1	11436.4	13.4814	9.25811	5.06625e-05	0.0010207	30.4	4.6e-181	XP_004347742.1	DOCK family protein	Acanthamoeba castellanii str. Neff
Upregulated	TRINITY_DN2_c0_g1_i6	69672.7	16.0883	12.1692	2.43808e-10	2.0041e-08	65.2	1.3e-09	XP_027706223.1	dolichyl-diphosphooligosaccharide--protein glycosyltransferase subunit 4	Vombatus ursinus
Upregulated	TRINITY_DN18558_c0_g1_i1	157.917	7.30302	4.81893	0.00421799	0.027003	38.3	5.2e-45	XP_004338909.1	Dual specificity protein kinase	Acanthamoeba castellanii str. Neff
Upregulated	TRINITY_DN10316_c0_g2_i1	4861.8	12.2473	7.33838	9.61217e-05	0.00135295	29.4	4.9e-41	XP_004338711.1	Dual specificity protein kinase	Acanthamoeba castellanii str. Neff
Upregulated	TRINITY_DN5412_c0_g1_i1	29379.4	14.8425	10.8503	8.12693e-12	9.27824e-10	37.8	6.1e-06	XP_020636037.1	dual specificity protein phosphatase 2	Pogona vitticeps
Upregulated	TRINITY_DN9448_c0_g1_i1	4339.59	12.0833	6.94821	0.000141258	0.00167795	63.3	7.2e-10	ELK00913.1	E3 ubiquitin-protein ligase MARCH5	Pteropus alecto
Upregulated	TRINITY_DN3906_c0_g2_i2	3112.97	11.6041	5.53777	0.000344167	0.00317158	32.5	9.9e-07	BAB63215.1	EF-1a, partial	Branchiostoma floridae
Upregulated	TRINITY_DN9958_c0_g1_i2	93.2576	6.54315	8.33548	0.00469042	0.0296579	95.8	2.5e-194	KNH06825.1	elongation factor 1 alpha	Perkinsela sp. CCAP 1560/4
Upregulated	TRINITY_DN35054_c0_g1_i3	52.2426	5.70715	9.4474	0.00831248	0.0460435	94.8	7.3e-220	ACO50132.1	elongation factor 1 alpha, partial	Paramoeba branchiphila
Upregulated	TRINITY_DN2974_c2_g1_i2	6253.5	12.6104	7.97945	4.96478e-08	2.12555e-06	76.1	2.3e-07	AAC47746.1	elongation factor 1-alpha, partial	Meloidogyne javanica
Upregulated	TRINITY_DN9682_c0_g1_i1	15576.1	13.927	9.8102	4.27124e-05	0.000954064	47.6	8.3e-116	OQR94192.1	ethanolamine-phosphate cytidylyltransferase	Achlya hypogyna
Upregulated	TRINITY_DN8400_c0_g1_i2	177.432	7.47112	7.61604	5.12938e-05	0.00102339	65.1	1.6e-112	NP_001091916.1	eukaryotic initiation factor 4a	Strongylocentrotus purpuratus
Upregulated	TRINITY_DN15516_c0_g1_i1	3811.91	11.8963	6.40992	0.000256426	0.00261686	52.2	2.9e-07	RXM37091.1	F-box/WD repeat-containing protein 7	Acipenser ruthenus
Upregulated	TRINITY_DN645_c0_g1_i7	16880.8	14.0431	9.93771	5.62302e-09	3.04879e-07	65	1.4e-28	XP_028665814.1	gamma-aminobutyric acid receptor-associated protein-like	Erpetoichthys calabaricus
Upregulated	TRINITY_DN4441_c0_g2_i1	14537.9	13.8275	14.3824	1.23237e-17	8.44171e-15	46	2.3e-85	XP_004341947.1	gelation factor, putative	Acanthamoeba castellanii str. Neff
Upregulated	TRINITY_DN21073_c0_g1_i4	5749.03	12.4891	7.72624	0.000120143	0.00150589	46.3	6.4e-07	XP_001995929.1	GH14214	Drosophila grimshawi
Upregulated	TRINITY_DN2083_c4_g1_i1	4588.93	12.1639	7.2706	8.42712e-05	0.001267	47.2	7.4e-109	XP_004339055.1	glutaminase	Acanthamoeba castellanii str. Neff
Upregulated	TRINITY_DN50493_c0_g1_i5	10274.9	13.3268	8.97538	0.000222926	0.00233731	87.6	5e-267	ANB27682.1	glutamyl-tRNA synthetase	Paramoeba pemaquidensis
Upregulated	TRINITY_DN50493_c0_g1_i3	65.1635	6.02599	4.19342	0.00656791	0.0384532	87.6	5.2e-267	ANB27682.1	glutamyl-tRNA synthetase	Paramoeba pemaquidensis
Upregulated	TRINITY_DN19203_c0_g1_i1	133.899	7.065	5.91885	0.00408402	0.026392	65	1e-68	PRP87932.1	glycogen synthase kinase 3	Planoprotostelium fungivorum
Upregulated	TRINITY_DN6356_c3_g1_i3	100.755	6.6547	4.78506	0.00466491	0.0295876	46	2.2e-48	KXS20638.1	glycosyltransferase family 1 protein	Gonapodya prolifera JEL478
Upregulated	TRINITY_DN2760_c0_g1_i1	215.256	7.74991	8.95252	0.00485414	0.0305054	46	3.5e-135	TSC58185.1	GMP synthase (glutamine-hydrolysing)	Candidatus Peregrinibacteria bacterium Greene0416_19
Upregulated	TRINITY_DN66383_c0_g1_i1	37.0951	5.21316	7.64055	0.0011864	0.00944984	31.8	8e-26	XP_004352515.1	GTPase activator protein for Ras-like GTPase	Acanthamoeba castellanii str. Neff
Upregulated	TRINITY_DN1150_c0_g2_i2	13709	13.7428	9.53266	8.19639e-05	0.00126154	79	1.9e-84	XP_016604677.1	GTP-binding protein ypt1	Spizellomyces punctatus DAOM BR117
Upregulated	TRINITY_DN2667_c2_g1_i2	96.6212	6.59427	9.84693	1.81952e-05	0.000473306	47.1	2.1e-87	XP_026508595.1	guanine nucleotide-binding protein G(o) subunit alpha isoform X6	Terrapene carolina triunguis
Upregulated	TRINITY_DN10575_c2_g1_i2	174.743	7.44909	5.83644	0.000322257	0.0031091	36.6	6.7e-48	XP_021881956.1	HAD hydrolase	Lobosporangium transversale
Upregulated	TRINITY_DN5998_c1_g1_i3	54.1711	5.75945	6.9537	0.00640774	0.0376226	35.9	1.3e-76	TDI94160.1	histidine kinase	Caldithrix sp.
Upregulated	TRINITY_DN8065_c0_g3_i2	1214.63	10.2463	8.28802	4.66742e-05	0.00100964	48.2	1.9e-77	XP_644303.1	histidine-tRNA ligase	Dictyostelium discoideum AX4
Upregulated	TRINITY_DN4479_c0_g2_i2	46.2641	5.53182	6.80953	0.0083377	0.0460591	35.8	9.5e-53	KNH07420.1	histone acetyltransferase	Perkinsela sp. CCAP 1560/4
Upregulated	TRINITY_DN43274_c0_g1_i2	4518.05	12.1415	6.99706	0.00020758	0.00219885	59.6	1.3e-191	KNH07382.1	histone deacetylase	Perkinsela sp. CCAP 1560/4
Upregulated	TRINITY_DN8479_c0_g1_i1	36.516	5.19046	8.80602	0.00116702	0.00933159	75.9	6e-45	XP_014149630.1	histone H2A	Sphaeroforma arctica JP610
Upregulated	TRINITY_DN8678_c0_g1_i1	4205.38	12.038	6.915	0.000123985	0.00150901	56.9	1.1e-07	ERE78116.1	histone H2A type 1-H-like protein	Cricetulus griseus
Upregulated	TRINITY_DN2292_c0_g2_i3	3494.21	11.7708	6.30918	0.000189265	0.00203634	48.6	9.1e-06	KFO18679.1	Histone H3.3 type 2	Fukomys damarensis
Upregulated	TRINITY_DN24148_c2_g1_i4	44.0839	5.46218	8.7257	0.00347641	0.0228975	42.6	1.1e-44	XP_022803850.1	histone-lysine N-methyltransferase SUV39H2-like	Stylophora pistillata
Upregulated	TRINITY_DN18355_c0_g1_i10	6076.03	12.5689	7.92959	7.76122e-05	0.00123638	70.9	1.7e-20	EMP35030.1	Homeobox protein SIX2	Chelonia mydas
Upregulated	TRINITY_DN52545_c3_g1_i3	215.886	7.75413	6.92842	0.000107502	0.00142527	26	5.5e-60	XP_004363763.2	hormone-sensitive lipase	Capsaspora owczarzaki ATCC 30864
Upregulated	TRINITY_DN1028_c1_g1_i6	27795.4	14.7626	10.7439	6.59172e-08	2.76449e-06	67.2	1.2e-09	AAF28978.1	HSPC300, partial	Homo sapiens
Upregulated	TRINITY_DN38403_c0_g1_i8	8304.58	13.0197	8.64669	5.91813e-05	0.0010982	73.7	1.6e-173	CUE99497.1	hybrid cluster protein, putative	Bodo saltans
Upregulated	TRINITY_DN141_c0_g1_i1	347.187	8.43957	7.61957	7.58351e-05	0.0012271	51.4	1.2e-127	XP_004356787.1	IQGAP related protein	Acanthamoeba castellanii str. Neff
Upregulated	TRINITY_DN22551_c0_g2_i3	5706.89	12.4785	7.85192	8.22611e-05	0.00126154	60.3	1.5e-28	XP_011536403.1	iron-sulfur cluster assembly enzyme ISCU, mitochondrial isoform X2	Homo sapiens
Upregulated	TRINITY_DN4247_c1_g1_i2	9108.26	13.153	8.86075	5.9594e-05	0.0010982	36.6	6.1e-48	RKP12162.1	kinase-like domain-containing protein	Piptocephalis cylindrospora
Upregulated	TRINITY_DN9136_c0_g1_i2	71.9581	6.16909	7.97976	7.62412e-07	2.48692e-05	76.1	1.3e-39	KYR01864.1	kinesin-14	Tieghemostelium lacteum
Upregulated	TRINITY_DN56491_c0_g1_i4	501.797	8.97096	6.92153	9.89938e-05	0.00138389	32.9	3.7e-24	XP_020618122.1	L-asparaginase-like	Orbicella faveolata
Upregulated	TRINITY_DN35145_c1_g1_i2	123.642	6.95002	5.74326	0.000293503	0.00287214	35.9	6.7e-75	XP_004352790.1	leucine rich repeat kinase	Acanthamoeba castellanii str. Neff
Upregulated	TRINITY_DN55932_c0_g1_i1	43.6842	5.44904	6.6621	0.00177368	0.0131585	44.6	1.4e-30	XP_020433927.1	leucine-rich repeat-containing protein	Heterostelium album PN500
Upregulated	TRINITY_DN26196_c0_g1_i1	4171.85	12.0265	6.90023	0.000121209	0.00150589	32.2	3.7e-52	WP_036201343.1	long-chain-fatty-acid-CoA ligase	Lysinibacillus sinduriensis
Upregulated	TRINITY_DN25410_c0_g3_i1	2438.31	11.2517	4.26674	0.00268315	0.018628	68.2	5.9e-11	XP_010164212.1	LOW QUALITY PROTEIN: neurogenic locus notch homolog protein 1	Antrostomus carolinensis
Upregulated	TRINITY_DN22400_c0_g1_i3	17076.7	14.0597	9.94477	4.84588e-09	2.84523e-07	30	1.5e-25	XP_026472568.1	LOW QUALITY PROTEIN: putative serine protease F56F10.1	Ctenocephalides felis
Upregulated	TRINITY_DN10023_c2_g2_i2	66.1379	6.04741	8.5459	0.00578606	0.0347671	68.2	7.2e-25	EDL03037.1	LSM14 homolog A (SCD6, S. cerevisiae), isoform CRA_b, partial	Mus musculus
Upregulated	TRINITY_DN47016_c0_g1_i2	123.581	6.94932	6.6198	0.000309617	0.00301546	59.4	1.5e-145	WP_147891094.1	M20/M25/M40 family metallo-hydrolase	Lysobacter sp. Alg18-2.2
Upregulated	TRINITY_DN19774_c0_g1_i2	6587.67	12.6856	8.13692	6.98678e-05	0.00114863	44.9	1.3e-31	XP_013761115.1	major facilitator superfamily transporter domain-containing protein 1	Thecamonas trahens ATCC 50062
Upregulated	TRINITY_DN19339_c0_g1_i3	6210.45	12.6005	8.0641	8.21503e-05	0.00126154	50.3	5.7e-45	CBN73898.1	Metacapase	Ectocarpus siliculosus
Upregulated	TRINITY_DN41094_c0_g1_i2	4171.85	12.0265	6.90023	0.000121209	0.00150589	36.5	1.8e-11	AKN09685.1	metaxin	Acanthamoeba castellanii
Upregulated	TRINITY_DN60695_c0_g1_i2	11937.7	13.5432	9.34124	4.85449e-05	0.00101593	64.6	2.1e-217	ORY02792.1	methylmalonyl-coenzyme A mutase-like protein	Basidiobolus meristosporus CBS 931.73
Upregulated	TRINITY_DN33999_c1_g1_i5	41.0714	5.36006	8.1051	0.0012697	0.0100162	32.9	2.5e-48	ORY02223.1	MFS general substrate transporter	Basidiobolus meristosporus CBS 931.73
Upregulated	TRINITY_DN10351_c1_g1_i3	5412.03	12.402	7.48059	0.000145768	0.00170071	53.3	2.3e-06	XP_028741511.1	mini-chromosome maintenance complex-binding protein	Peromyscus leucopus
Upregulated	TRINITY_DN10351_c1_g1_i2	5040.93	12.2995	7.38349	0.000122376	0.00150589	53.3	2.4e-06	XP_028741511.1	mini-chromosome maintenance complex-binding protein	Peromyscus leucopus
Upregulated	TRINITY_DN31083_c0_g1_i1	64.1115	6.00251	5.08529	0.00112807	0.00909095	45.7	8.3e-62	XP_645993.1	mitochondrial substrate carrier family protein	Dictyostelium discoideum AX4
Upregulated	TRINITY_DN7240_c7_g2_i1	33.1925	5.05279	7.10542	0.00126434	0.0100162	34	2.7e-15	RDX76651.1	mug71, partial	Mucuna pruriens
Upregulated	TRINITY_DN54069_c0_g1_i1	10417.1	13.3467	8.9995	9.20529e-05	0.0013461	33.5	3.7e-55	WP_084864113.1	multifunctional 2',3'-cyclic-nucleotide 2'-phosphodiesterase/5'-nucleotidase/3'-nucleotidase	Rhodobacteraceae bacterium WDS1C4
Upregulated	TRINITY_DN19856_c0_g1_i2	298.786	8.22297	7.97132	0.00159654	0.011974	55.1	1.5e-18	XP_004334239.1	MYC binding protein 2, putative	Acanthamoeba castellanii str. Neff
Upregulated	TRINITY_DN47779_c0_g1_i3	302.072	8.23875	9.74264	0.000325682	0.00311399	27.5	2.2e-164	XP_004339807.1	myosin head (motor domain) domain containing protein	Acanthamoeba castellanii str. Neff
Upregulated	TRINITY_DN4229_c0_g1_i4	18137.8	14.1467	10.0218	6.80619e-05	0.00114863	48.2	3.6e-58	XP_637740.1	myosin II heavy chain	Dictyostelium discoideum AX4
Upregulated	TRINITY_DN61161_c0_g1_i1	866.274	9.75868	9.55635	5.43123e-07	1.8297e-05	42.2	5.4e-86	XP_013757345.1	NADPH oxidase 5	Thecamonas trahens ATCC 50062
Upregulated	TRINITY_DN3086_c0_g1_i1	365.348	8.51313	9.42175	0.000619144	0.00543735	37.3	3e-125	XP_013756049.1	NAD-specific glutamate dehydrogenase	Thecamonas trahens ATCC 50062
Upregulated	TRINITY_DN46761_c0_g1_i3	34.6595	5.11518	8.06986	2.53661e-06	7.44677e-05	60.2	1.4e-98	GAX96285.1	nitrilase/cyanide hydratase and apolipo protein N-acyltransferase-like protein	Pythium insidiosum
Upregulated	TRINITY_DN4713_c2_g2_i2	12298.8	13.5862	9.41963	1.09885e-07	4.26062e-06	57.3	7.7e-64	GBG27385.1	Nitronate monooxygenase	Hondaea fermentalgiana
Upregulated	TRINITY_DN26517_c0_g2_i4	68677.7	16.0676	12.1382	9.37805e-05	0.00134768	65	3.3e-07	AAB19224.1	Notch2, partial	Homo sapiens
Upregulated	TRINITY_DN39670_c1_g1_i2	51.5782	5.68869	7.40534	0.000331649	0.00312633	32.7	7.8e-165	GAQ78625.1	Nuclear transport receptor RanBP16	Klebsormidium nitens
Upregulated	TRINITY_DN35949_c0_g1_i2	121.102	6.92008	6.61669	0.0065919	0.0384839	26.5	2.1e-15	AAN46885.1	nucleotide exchange factor RasGEF P	Dictyostelium discoideum
Upregulated	TRINITY_DN53719_c0_g1_i1	4278.35	12.0628	6.93154	1.90408e-05	0.00048911	29.2	1e-19	KRX10173.1	NUDIX hydrolase domain protein	Pseudocohnilembus persalinus
Upregulated	TRINITY_DN11047_c1_g1_i7	133.4	7.05962	7.5404	0.00185612	0.0137206	48.5	4e-96	OUS47925.1	Oligosaccharyl transferase STT3 subunit-domain-containing protein	Ostreococcus tauri
Upregulated	TRINITY_DN41798_c1_g1_i1	5522.14	12.431	7.81344	0.000112707	0.00145668	42	3.8e-31	WP_143768915.1	O-methyltransferase	Skermania sp. ID1734
Upregulated	TRINITY_DN66924_c0_g1_i1	116.138	6.85969	9.18606	1.55184e-08	7.41635e-07	46	1.9e-11	AAG12204.1	Orf122, partial	Chlorobaculum tepidum
Upregulated	TRINITY_DN43174_c0_g1_i4	81.9819	6.35723	7.72454	0.00188269	0.0138671	85.9	0	KNH05654.1	origin recognition complex subunit 1 cell division cycle	Perkinsela sp. CCAP 1560/4
Upregulated	TRINITY_DN14892_c0_g1_i2	3030.51	11.5653	5.51397	0.00033506	0.00314406	76.6	3.5e-71	XP_004351292.1	p21-activated protein kinase	Cavenderia fasciculata
Upregulated	TRINITY_DN21370_c0_g1_i1	20.431	4.35269	7.76855	0.000507783	0.00453693	34	2.5e-28	ABI79447.1	p21-activated protein kinase, partial	Acanthamoeba castellanii
Upregulated	TRINITY_DN12023_c0_g2_i3	36.2067	5.17818	7.99136	0.00540017	0.0330278	44.7	6.6e-70	GBG30269.1	Peroxisomal membrane protein PMP34	Hondaea fermentalgiana
Upregulated	TRINITY_DN17732_c0_g1_i11	34765	15.0853	11.0969	6.84613e-05	0.00114863	59.6	6.8e-06	RXM91763.1	Peroxisome proliferator-activated receptor delta	Acipenser ruthenus
Upregulated	TRINITY_DN44218_c0_g1_i2	404.391	8.65961	7.40398	0.000104452	0.00142527	26.3	6.5e-11	XP_021348355.1	PGAP2-interacting protein-like	Mizuhopecten yessoensis
Upregulated	TRINITY_DN59201_c0_g1_i4	63.6938	5.99308	5.00981	0.0032066	0.0214644	30.9	2.5e-10	XP_021882249.1	phosphatidylserine decarboxylase-domain-containing protein	Lobosporangium transversale
Upregulated	TRINITY_DN7618_c0_g2_i2	37.8833	5.24349	6.10276	0.000872891	0.00726231	43.9	1.3e-62	XP_028244338.1	phospholipase D delta-like	Glycine soja
Upregulated	TRINITY_DN46332_c0_g1_i2	102.261	6.67612	5.70269	0.00212816	0.0155084	44.8	4.1e-07	EJY87249.1	Phosphorylase (macronuclear)	Oxytricha trifallax
Upregulated	TRINITY_DN47555_c0_g1_i6	5519.81	12.4304	7.68101	0.000105583	0.00142527	56.6	5.1e-24	XP_020903451.2	piggyBac transposable element-derived protein 4	Exaiptasia pallida
Upregulated	TRINITY_DN57508_c0_g2_i12	78.9613	6.30307	6.68895	0.000962396	0.00789259	33	4.3e-30	GAW08155.1	Pkinase-domain-containing protein	Lentinula edodes
Upregulated	TRINITY_DN15725_c1_g1_i3	44.2766	5.46847	5.3524	0.00296568	0.0202207	25	2.4e-07	XP_020433615.1	pleckstrin domain-containing protein	Heterostelium album PN500
Upregulated	TRINITY_DN2759_c3_g1_i1	59.6248	5.89784	9.43164	0.00331785	0.0220653	42.7	5.9e-21	RKP09705.1	P-loop containing nucleoside triphosphate hydrolase protein, partial	Thamnocephalis sphaerospora
Upregulated	TRINITY_DN16104_c1_g1_i3	259.145	8.01762	9.44752	7.70733e-05	0.00123638	30.7	1.6e-30	PSS32959.1	Polyadenylate-binding protein	Actinidia chinensis var. chinensis
Upregulated	TRINITY_DN11529_c1_g1_i1	36.0722	5.17282	7.27076	2.76376e-05	0.00065282	48	1.5e-28	KAA6425987.1	polyadenylate-binding RBP47B -like	Trebouxia sp. A1-2
Upregulated	TRINITY_DN13_c0_g1_i6	26442.3	14.6906	10.6803	7.36079e-12	8.8979e-10	64.7	3.4e-57	OWZ79195.1	polyubiquitin	Cryptococcus neoformans var. grubii Bt85
Upregulated	TRINITY_DN69947_c0_g1_i1	35.484	5.1491	8.98433	0.00145934	0.011232	33.9	8.3e-25	XP_002501012.1	predicted protein	Micromonas commoda
Upregulated	TRINITY_DN56583_c0_g1_i2	1770.75	10.7901	10.5471	9.30153e-05	0.0013461	51	4.3e-164	BAK00750.1	predicted protein	Hordeum vulgare subsp. vulgare
Upregulated	TRINITY_DN36959_c0_g1_i3	10714.8	13.3873	9.17645	4.56944e-05	0.00100964	55.2	2.7e-82	BAJ93905.1	predicted protein	Hordeum vulgare subsp. vulgare
Upregulated	TRINITY_DN17142_c0_g1_i1	171.373	7.421	4.78918	0.00411157	0.0264867	33.8	2.3e-07	XP_003055515.1	predicted protein	Micromonas pusilla CCMP1545
Upregulated	TRINITY_DN4507_c1_g1_i6	8265.57	13.0129	8.59199	8.18588e-08	3.33048e-06	62.8	2.4e-115	XP_007535586.1	PREDICTED: 26S protease regulatory subunit 10B	Erinaceus europaeus
Upregulated	TRINITY_DN14395_c0_g1_i3	214.803	7.74687	6.41746	0.000155806	0.00176067	34	1.2e-27	XP_012936181.1	PREDICTED: advillin-like	Aplysia californica
Upregulated	TRINITY_DN3747_c0_g1_i5	31.7323	4.98788	11.1022	0.0025069	0.0177644	53.2	2.9e-122	XP_011694670.1	PREDICTED: cell division cycle protein 20 homolog	Wasmannia auropunctata
Upregulated	TRINITY_DN42813_c0_g1_i3	200.383	7.64662	4.65316	0.00157778	0.0119204	31.6	1.3e-38	XP_009125841.1	PREDICTED: conserved oligomeric Golgi complex subunit 8	Brassica rapa
Upregulated	TRINITY_DN27204_c1_g1_i1	22.1514	4.46933	10.7746	0.000126603	0.0015304	52.4	2.8e-63	XP_005996001.1	PREDICTED: dehydrogenase/reductase SDR family member 4-like	Latimeria chalumnae
Upregulated	TRINITY_DN22371_c1_g1_i1	18898.8	14.206	10.1067	3.17017e-06	9.04818e-05	52.1	5.1e-07	XP_008695380.1	PREDICTED: dynactin subunit 5	Ursus maritimus
Upregulated	TRINITY_DN21651_c0_g1_i2	50.9131	5.66997	7.6863	0.000282121	0.00278731	30.4	1.5e-37	XP_017948528.1	PREDICTED: E3 ubiquitin-protein ligase RFWD2 isoform X2	Xenopus tropicalis
Upregulated	TRINITY_DN31736_c0_g1_i2	15948.1	13.9611	9.82726	5.88795e-05	0.0010982	78.4	8.2e-25	XP_014663646.1	PREDICTED: E3 ubiquitin-protein ligase TRAF7-like	Priapulus caudatus
Upregulated	TRINITY_DN162_c5_g1_i1	89770.7	16.454	12.55	1.02727e-11	1.11108e-09	68.2	2.7e-07	XP_007890649.1	PREDICTED: E3 ubiquitin-protein ligase UBR2 isoform X1	Callorhinchus milii
Upregulated	TRINITY_DN1957_c1_g1_i3	6213.78	12.6013	7.83106	0.000146484	0.00170071	29.3	9.4e-06	XP_018096766.1	PREDICTED: fibronectin type III and SPRY domain-containing protein 1-like	Xenopus laevis
Upregulated	TRINITY_DN8178_c0_g1_i5	3011.27	11.5562	11.6489	2.85782e-05	0.000667365	48	5.6e-13	XP_017099435.1	PREDICTED: hepatocyte growth factor-regulated tyrosine kinase substrate	Drosophila bipectinata
Upregulated	TRINITY_DN43946_c0_g1_i2	5749.03	12.4891	7.72624	0.000120143	0.00150589	72.7	2.6e-69	XP_011915627.1	PREDICTED: histone deacetylase 11 isoform X3	Cercocebus atys
Upregulated	TRINITY_DN130_c2_g1_i16	52794.5	15.6881	11.7542	6.01647e-10	4.75532e-08	64.8	1.3e-102	XP_019504318.1	PREDICTED: inactive rhomboid protein 1 isoform X4	Hipposideros armiger
Upregulated	TRINITY_DN55890_c0_g1_i1	21.8509	4.44962	8.79391	0.000736344	0.00625284	60.1	1.7e-42	XP_019630010.1	PREDICTED: L-azetidine-2-carboxylic acid acetyltransferase-like	Branchiostoma belcheri
Upregulated	TRINITY_DN16207_c1_g1_i1	4422.68	12.1107	6.98854	2.08861e-05	0.000529887	75.9	6.6e-11	XP_018416753.1	PREDICTED: LOW QUALITY PROTEIN: cyclin-dependent kinase 18	Nanorana parkeri
Upregulated	TRINITY_DN2515_c3_g1_i1	59279.9	15.8553	11.9195	4.65327e-05	0.00100964	73.9	5.3e-17	XP_018430424.1	PREDICTED: LOW QUALITY PROTEIN: eukaryotic initiation factor 4A-I	Nanorana parkeri
Upregulated	TRINITY_DN864_c1_g2_i4	3333.18	11.7027	5.61303	0.00032731	0.00311399	61.2	2e-06	XP_016279880.1	PREDICTED: macrophage-stimulating protein receptor isoform X1	Monodelphis domestica
Upregulated	TRINITY_DN7396_c2_g1_i1	72.0222	6.17037	6.09581	0.00566545	0.0341764	73	3e-61	XP_007489413.1	PREDICTED: NADH dehydrogenase	Monodelphis domestica
Upregulated	TRINITY_DN20001_c0_g1_i3	9236.92	13.1732	8.83968	5.82828e-07	1.93179e-05	37.1	7.1e-50	XP_019759708.1	PREDICTED: palmitoyltransferase ZDHHC18 isoform X2	Dendroctonus ponderosae
Upregulated	TRINITY_DN13_c0_g1_i4	50650.3	15.6283	11.6802	6.12127e-05	0.00111272	77.6	2.9e-93	XP_010135640.1	PREDICTED: polyubiquitin-C isoform X5	Buceros rhinoceros silvestris
Upregulated	TRINITY_DN43620_c0_g1_i2	211.661	7.72561	7.56343	0.00139389	0.0108528	41	7e-81	XP_015774631.1	PREDICTED: protein DD3-3-like	Acropora digitifera
Upregulated	TRINITY_DN21823_c0_g1_i1	164.053	7.35802	8.99869	0.000213334	0.00224822	41	2.6e-39	XP_018411270.1	PREDICTED: regulator of microtubule dynamics protein 1 isoform X1	Nanorana parkeri
Upregulated	TRINITY_DN43641_c0_g1_i1	766.055	9.5813	10.6325	0.000258503	0.00261686	51.6	1.7e-197	XP_003384336.1	PREDICTED: trifunctional enzyme subunit alpha, mitochondrial-like isoform X1	Amphimedon queenslandica
Upregulated	TRINITY_DN18309_c5_g1_i1	3811.91	11.8963	6.40992	0.000256426	0.00261686	76.5	5.2e-06	XP_010831058.1	PREDICTED: tubulin beta-2A chain-like, partial	Bison bison bison
Upregulated	TRINITY_DN53625_c0_g2_i1	29.9151	4.9028	8.7341	0.000946214	0.00780912	62.7	8.1e-57	XP_018909800.1	PREDICTED: ubiquitin-conjugating enzyme E2 S	Bemisia tabaci
Upregulated	TRINITY_DN29958_c0_g1_i4	107.132	6.74324	5.68713	0.00334793	0.0221935	48.9	2.1e-35	XP_005095921.1	PREDICTED: UDP-N-acetylglucosamine transferase subunit ALG14 homolog	Aplysia californica
Upregulated	TRINITY_DN29522_c0_g1_i1	24137	14.559	10.5211	0.000153561	0.00175316	50.8	2.4e-07	XP_017502692.1	PREDICTED: zinc finger protein 865-like, partial	Manis javanica
Upregulated	TRINITY_DN14312_c0_g1_i3	24615.4	14.5873	10.5647	1.14702e-10	1.12244e-08	59.3	1.4e-20	XP_020920587.1	protein AF-10 isoform X5	Sus scrofa
Upregulated	TRINITY_DN13861_c0_g1_i5	258.452	8.01375	8.16151	0.00155	0.0117972	42	3.7e-36	KYQ96815.1	protein geranylgeranyltransferase type II	Tieghemostelium lacteum
Upregulated	TRINITY_DN6410_c0_g1_i3	84.5448	6.40164	6.60874	2.15465e-05	0.000539977	42	1.2e-28	XP_004336086.1	protein kinase domain containing protein	Acanthamoeba castellanii str. Neff
Upregulated	TRINITY_DN489_c0_g1_i2	82.5428	6.36707	6.73669	0.00522406	0.032142	42.1	6.7e-147	XP_004353581.1	protein kinase domain containing protein	Acanthamoeba castellanii str. Neff
Upregulated	TRINITY_DN38969_c0_g1_i1	83.293	6.38012	7.57778	0.00245276	0.0175015	62.5	7.5e-131	XP_021885384.1	protein phosphatase 2A regulatory B subunit	Lobosporangium transversale
Upregulated	TRINITY_DN62734_c0_g1_i1	27.1727	4.76409	9.5492	0.000193525	0.00207132	34.5	2.2e-33	XP_004186098.1	protein phosphatase 2C, putative	Entamoeba invadens IP1
Upregulated	TRINITY_DN13354_c2_g1_i2	48.2874	5.59358	5.29701	0.00315394	0.0211808	44.4	2.9e-41	XP_004335501.1	protein phosphatase 2c-related protein	Acanthamoeba castellanii str. Neff
Upregulated	TRINITY_DN55513_c0_g1_i2	254.996	7.99433	8.40729	0.000108631	0.00142764	41.6	9.2e-14	EKG20179.1	Protein Transporter Pam16	Macrophomina phaseolina MS6
Upregulated	TRINITY_DN380_c1_g2_i1	14463.8	13.8202	9.65405	1.16309e-08	5.69081e-07	53.4	1.6e-08	XP_013777509.1	protein ZBED8-like	Limulus polyphemus
Upregulated	TRINITY_DN8253_c0_g1_i14	108680	16.7297	12.8334	1.1787e-14	3.02778e-12	39	1.1e-21	CEI98119.1	Putative GTP-binding protein ypt1	Rhizopus microsporus
Upregulated	TRINITY_DN63285_c0_g1_i2	29.5342	4.88431	7.12616	0.00139422	0.0108528	57.3	1.6e-32	PIK57310.1	putative molybdopterin synthase catalytic subunit isoform X1	Apostichopus japonicus
Upregulated	TRINITY_DN40010_c0_g1_i1	399.737	8.64291	9.65613	1.55276e-09	1.06364e-07	41.1	9.2e-67	KYQ96647.1	putative protein serine/threonine kinase	Tieghemostelium lacteum
Upregulated	TRINITY_DN11195_c0_g1_i2	3112.97	11.6041	5.53777	0.000344167	0.00317158	42.1	5.2e-57	KYQ88720.1	putative protein serine/threonine kinase	Tieghemostelium lacteum
Upregulated	TRINITY_DN4300_c4_g1_i3	2972.84	11.5376	5.4901	0.000343272	0.00317158	41.2	4.5e-11	QCF47477.1	putative RNA-dependent DNA polymerase	Erythrocytic necrosis virus
Upregulated	TRINITY_DN38736_c0_g1_i1	31393.4	14.9382	10.9505	5.34005e-12	7.30478e-10	59.4	3.3e-21	QCF47477.1	putative RNA-dependent DNA polymerase	Erythrocytic necrosis virus
Upregulated	TRINITY_DN17952_c3_g1_i1	13911.1	13.7639	9.6091	1.20991e-09	8.57364e-08	69.9	4.8e-40	QCF47480.1	putative RNA-dependent DNA polymerase	Erythrocytic necrosis virus
Upregulated	TRINITY_DN44409_c0_g1_i1	11912.4	13.5402	9.2561	0.000107252	0.00142527	74.6	1.4e-16	QCF47505.1	putative RNA-dependent DNA polymerase, partial	Erythrocytic necrosis virus
Upregulated	TRINITY_DN15029_c0_g1_i9	7177.24	12.8092	8.24692	0.000129138	0.00155192	62.7	1.8e-12	QCF47486.1	putative RNA-dependent DNA polymerase, partial	Erythrocytic necrosis virus
Upregulated	TRINITY_DN11734_c1_g1_i1	40894.1	15.3196	11.3412	0.000177345	0.00196996	24.4	1.2e-31	PIK39803.1	putative RNA-directed DNA polymerase from mobile element jockey-like	Apostichopus japonicus
Upregulated	TRINITY_DN45785_c0_g1_i3	3811.91	11.8963	6.40992	0.000256426	0.00261686	54.9	5e-174	ORX92180.1	pyruvate carboxylase	Basidiobolus meristosporus CBS 931.73
Upregulated	TRINITY_DN9947_c2_g1_i1	173.085	7.43534	5.6963	0.000263348	0.0026399	38.2	1.5e-22	OWT36544.1	rab family, other	Cryptococcus neoformans var. grubii Bt1
Upregulated	TRINITY_DN38465_c0_g1_i1	141.214	7.14174	9.6021	0.00216215	0.0157004	30.3	5.8e-85	XP_004338141.1	Rap/ran GTPase-activating protein	Acanthamoeba castellanii str. Neff
Upregulated	TRINITY_DN8617_c0_g1_i1	2438.31	11.2517	4.26674	0.00268315	0.018628	42.1	2.5e-83	XP_004354010.1	RasGEF domain containing protein	Acanthamoeba castellanii str. Neff
Upregulated	TRINITY_DN8023_c2_g1_i3	55.0344	5.78226	6.65573	0.000612943	0.005406	35.6	1.6e-51	XP_004351580.1	RasGEF domain containing protein	Acanthamoeba castellanii str. Neff
Upregulated	TRINITY_DN11995_c1_g1_i2	620.811	9.27801	8.84996	5.81731e-05	0.0010982	59.8	1.2e-20	KMZ75600.1	Ras-related protein RABB1c	Zostera marina
Upregulated	TRINITY_DN47148_c0_g1_i4	12153.8	13.5691	9.34965	2.51186e-09	1.5642e-07	62	5.2e-08	WP_085950209.1	reverse transcriptase family protein	Escherichia coli
Upregulated	TRINITY_DN10391_c0_g1_i1	37694.2	15.2021	11.2255	5.75885e-05	0.0010982	51.9	1.3e-35	WP_139048059.1	reverse transcriptase family protein, partial	Pseudomonas stutzeri
Upregulated	TRINITY_DN10041_c0_g1_i2	214194	17.7086	13.8304	7.91215e-16	4.06487e-13	36	8.2e-122	WP_139476098.1	reverse transcriptase family protein, partial	Bathymodiolus brooksi thiotrophic gill symbiont
Upregulated	TRINITY_DN423_c0_g2_i5	13507.2	13.7214	9.58944	4.94372e-05	0.00101593	44	1.9e-119	XP_003084258.2	Rhamnan synthesis F	Ostreococcus tauri
Upregulated	TRINITY_DN423_c0_g2_i3	73.0959	6.19172	10.1128	0.000319599	0.003098	46.8	7.1e-58	XP_003084258.2	Rhamnan synthesis F	Ostreococcus tauri
Upregulated	TRINITY_DN25259_c0_g1_i2	72.4656	6.17922	6.74038	0.00068681	0.00595525	68.6	6.5e-70	XP_020435286.1	Rho GTPase	Heterostelium album PN500
Upregulated	TRINITY_DN17212_c0_g1_i1	15229.1	13.8945	9.7488	5.76821e-05	0.0010982	51	2e-118	XP_004347526.2	Rieske domain-containing protein	Capsaspora owczarzaki ATCC 30864
Upregulated	TRINITY_DN17717_c0_g1_i3	118.514	6.88892	6.62005	0.00172851	0.0128699	46.7	5.3e-203	PRP83024.1	RING zinc finger-containing protein	Planoprotostelium fungivorum
Upregulated	TRINITY_DN17470_c2_g2_i1	191372	17.546	13.6652	3.09635e-13	5.78454e-11	46.1	4.5e-259	XP_027058151.1	RNA helicase aquarius-like	Pocillopora damicornis
Upregulated	TRINITY_DN2990_c0_g1_i4	148.296	7.21233	6.32826	0.00308388	0.0208087	39.1	1.6e-58	XP_004340643.1	RNA recognition motif domain containing protein	Acanthamoeba castellanii str. Neff
Upregulated	TRINITY_DN26441_c0_g1_i4	85.7926	6.42278	8.19439	0.00426087	0.0271928	43	1.6e-59	PIA19359.1	RNA-binding domain-containing protein	Coemansia reversa NRRL 1564
Upregulated	TRINITY_DN20279_c0_g1_i4	5200.2	12.3444	7.60085	8.47479e-05	0.001267	37.3	1.4e-15	WP_092403542.1	RNA-directed DNA polymerase	bacterium 2013Ark19i
Upregulated	TRINITY_DN20279_c0_g1_i1	10927.8	13.4157	9.14849	5.34692e-09	3.04879e-07	48.9	2.5e-11	WP_092403542.1	RNA-directed DNA polymerase	bacterium 2013Ark19i
Upregulated	TRINITY_DN3429_c1_g1_i4	22473.5	14.4559	10.4335	2.02694e-09	1.30168e-07	47.3	9.5e-15	PFX11674.1	RNA-directed DNA polymerase from mobile element jockey	Stylophora pistillata
Upregulated	TRINITY_DN49886_c0_g1_i5	4861.8	12.2473	7.33838	9.61217e-05	0.00135295	79.8	5.2e-29	AAT01102.1	rpL23-yEF1A fusion protein	rpL23-fusion expression vector pyEF1A
Upregulated	TRINITY_DN62282_c0_g1_i1	5449.51	12.4119	7.48881	0.000135081	0.0016139	77.5	4.1e-74	KAA8494519.1	S-adenosylmethionine synthase	Porphyridium purpureum
Upregulated	TRINITY_DN6207_c0_g1_i5	79.6213	6.31508	10.8141	2.96674e-06	8.58683e-05	37.3	3.3e-62	XP_004996128.1	serine carboxypeptidase II	Salpingoeca rosetta
Upregulated	TRINITY_DN1655_c1_g1_i3	158.154	7.30519	8.63918	0.000477011	0.00429937	55.2	8.6e-82	XP_004338705.1	serine/threonine kinase	Acanthamoeba castellanii str. Neff
Upregulated	TRINITY_DN52291_c0_g1_i2	87.6079	6.45299	7.58618	0.0024856	0.0176745	43.3	1.9e-48	XP_026809259.1	serine/threonine-protein kinase SIK2-like	Rhopalosiphum maidis
Upregulated	TRINITY_DN12055_c0_g1_i1	171.334	7.42067	7.51598	0.00217144	0.0157123	36.5	1.1e-23	XP_004374809.1	serine/threonine-protein kinase ULK3	Trichechus manatus latirostris
Upregulated	TRINITY_DN15707_c0_g1_i2	6213.78	12.6013	7.83106	0.000146484	0.00170071	40.5	1.5e-39	XP_003288927.1	SH2 domain-containing protein	Dictyostelium purpureum
Upregulated	TRINITY_DN10862_c0_g1_i27	14794.3	13.8528	9.70963	4.84512e-05	0.00101593	73.6	6e-17	XP_027661261.1	short coiled-coil protein isoform X3	Falco cherrug
Upregulated	TRINITY_DN9133_c2_g1_i1	69.3269	6.11534	7.0604	0.000262554	0.0026399	47.8	7.5e-45	CCX14221.1	Similar to 14-3-3 protein homolog; acc. no. Q99002	Pyronema omphalodes CBS 100304
Upregulated	TRINITY_DN19077_c0_g2_i3	5491.4	12.423	7.66911	1.88867e-06	5.79286e-05	34.4	1.1e-21	AAX28387.3	SJCHGC01615 protein, partial	Schistosoma japonicum
Upregulated	TRINITY_DN12300_c0_g1_i4	98486.1	16.5876	12.6871	1.28732e-13	2.64545e-11	72.9	8.2e-07	AAX24831.2	SJCHGC03009 protein, partial	Schistosoma japonicum
Upregulated	TRINITY_DN24432_c0_g2_i3	4770.24	12.2198	7.07083	0.000175416	0.00195913	69	1.8e-14	AAX30326.1	SJCHGC03015 protein	Schistosoma japonicum
Upregulated	TRINITY_DN24432_c0_g2_i1	6892.49	12.7508	8.09773	0.000119977	0.00150589	69	2e-14	AAX30326.1	SJCHGC03015 protein	Schistosoma japonicum
Upregulated	TRINITY_DN882_c0_g1_i31	10034.7	13.2927	8.99504	1.92704e-09	1.27744e-07	67.4	1.4e-18	AAX30334.2	SJCHGC03026 protein, partial	Schistosoma japonicum
Upregulated	TRINITY_DN44536_c0_g1_i1	10674.7	13.3819	9.13438	2.29141e-08	1.07019e-06	70.5	5.8e-30	AAX30334.2	SJCHGC03026 protein, partial	Schistosoma japonicum
Upregulated	TRINITY_DN33139_c1_g2_i1	356790	18.4447	14.5739	4.7499e-18	4.88053e-15	61.5	2.2e-33	AAX30334.2	SJCHGC03026 protein, partial	Schistosoma japonicum
Upregulated	TRINITY_DN1408_c4_g2_i2	22046.4	14.4283	10.3822	1.40127e-10	1.30891e-08	64	1.3e-37	AAW25703.1	SJCHGC03999 protein	Schistosoma japonicum
Upregulated	TRINITY_DN8381_c0_g1_i3	4258.87	12.0563	6.92325	8.50835e-05	0.001267	59	1e-09	AAX24812.2	SJCHGC04011 protein, partial	Schistosoma japonicum
Upregulated	TRINITY_DN6375_c1_g1_i1	16175.2	13.9815	9.87373	5.69802e-09	3.04879e-07	74.5	6.9e-12	AAX24812.2	SJCHGC04011 protein, partial	Schistosoma japonicum
Upregulated	TRINITY_DN4485_c0_g1_i5	88988.5	16.4413	12.5352	5.68742e-12	7.30478e-10	74.1	2.3e-15	AAX24812.2	SJCHGC04011 protein, partial	Schistosoma japonicum
Upregulated	TRINITY_DN42687_c0_g3_i3	1.30268e+06	20.3131	16.4501	2.19368e-19	4.50802e-16	72.7	1.4e-10	AAX24812.2	SJCHGC04011 protein, partial	Schistosoma japonicum
Upregulated	TRINITY_DN42687_c0_g3_i1	85738.7	16.3877	12.4863	2.44328e-05	0.00059773	72.7	1.4e-10	AAX24812.2	SJCHGC04011 protein, partial	Schistosoma japonicum
Upregulated	TRINITY_DN3301_c0_g1_i1	3647.75	11.8328	6.35889	0.00018761	0.00202915	71.4	6.5e-12	AAX24812.2	SJCHGC04011 protein, partial	Schistosoma japonicum
Upregulated	TRINITY_DN18189_c4_g2_i1	8789.01	13.1015	8.72704	4.83266e-08	2.12555e-06	77.1	1.7e-13	AAX24812.2	SJCHGC04011 protein, partial	Schistosoma japonicum
Upregulated	TRINITY_DN18189_c4_g1_i2	34218.7	15.0625	11.083	3.93965e-11	4.04799e-09	72.3	3.9e-12	AAX24812.2	SJCHGC04011 protein, partial	Schistosoma japonicum
Upregulated	TRINITY_DN35931_c1_g1_i1	99.9551	6.64321	7.79124	0.00237034	0.0169723	58.9	5.1e-62	CDW91496.1	spfh band 7 phb domain-containing membrane-associated protein	Stylonychia lemnae
Upregulated	TRINITY_DN327_c0_g1_i3	965.657	9.91537	7.85674	6.66736e-05	0.00114863	30.4	4.5e-30	XP_030845256.1	staphylococcal nuclease domain-containing protein 1	Strongylocentrotus purpuratus
Upregulated	TRINITY_DN37588_c1_g1_i3	44.8647	5.48751	9.08944	0.00385173	0.0249694	33	5.5e-42	XP_004365526.2	stromal membrane-associated GTPase-activating protein 2	Capsaspora owczarzaki ATCC 30864
Upregulated	TRINITY_DN55977_c1_g2_i2	12580.1	13.6189	9.43302	2.90048e-08	1.32455e-06	61.4	3.5e-105	XP_029635676.1	succinate--CoA ligase	Octopus vulgaris
Upregulated	TRINITY_DN523_c1_g1_i4	4349.97	12.0868	6.9716	5.06579e-05	0.0010207	35.8	8.3e-07	KRY34751.1	Sulfide:quinone oxidoreductase, mitochondrial	Trichinella spiralis
Upregulated	TRINITY_DN65123_c0_g1_i1	55.5373	5.79538	10.9143	0.000144884	0.00170071	63.1	5.6e-182	XP_014152589.1	T-complex protein 1 subunit zeta	Sphaeroforma arctica JP610
Upregulated	TRINITY_DN1109_c0_g1_i1	880.751	9.78259	9.47829	0.000124099	0.00150901	35.6	4.1e-74	XP_004344104.1	tetratricopeptide repeat domain containing protein	Acanthamoeba castellanii str. Neff
Upregulated	TRINITY_DN25207_c1_g1_i14	33.59	5.06996	6.92132	0.00128157	0.010052	35.3	2e-38	XP_029043225.1	tetratricopeptide repeat protein 39B-like isoform X2	Osmia bicornis bicornis
Upregulated	TRINITY_DN31678_c0_g1_i2	9010.62	13.1374	8.80229	5.78308e-05	0.0010982	49.6	7.5e-102	WP_145078267.1	threonine ammonia-lyase	Planctomycetes bacterium KS4
Upregulated	TRINITY_DN13557_c0_g1_i2	56.1753	5.81187	7.0422	4.27063e-05	0.000954064	63.8	8.6e-59	XP_022080425.1	thymidine kinase, cytosolic-like	Acanthaster planci
Upregulated	TRINITY_DN30444_c3_g1_i1	5229.91	12.3526	7.42914	0.000187547	0.00202915	24.4	5e-07	XP_004348518.1	Tim44 family domain containing protein	Acanthamoeba castellanii str. Neff
Upregulated	TRINITY_DN34794_c0_g1_i3	62.5878	5.96781	8.90151	0.000785494	0.00658853	55.5	1.3e-34	XP_004341762.1	TolAlike protein	Acanthamoeba castellanii str. Neff
Upregulated	TRINITY_DN1290_c0_g1_i5	28.9455	4.85527	10.8076	2.20233e-05	0.000545276	69.2	3.2e-10	XP_004338074.1	TolAlike protein	Acanthamoeba castellanii str. Neff
Upregulated	TRINITY_DN9852_c1_g1_i15	6253.5	12.6104	7.97945	4.96478e-08	2.12555e-06	55.2	1.1e-57	CAH17861.1	TPA: putative transposase	Xenopus tropicalis
Upregulated	TRINITY_DN682_c3_g1_i1	7571.16	12.8863	8.32321	0.000106569	0.00142527	48.2	8.3e-13	CAH17861.1	TPA: putative transposase	Xenopus tropicalis
Upregulated	TRINITY_DN54897_c0_g1_i1	10407.8	13.3454	9.04341	2.4206e-07	8.88273e-06	50	1.9e-09	CAH17862.1	TPA: putative transposase	Xenopus tropicalis
Upregulated	TRINITY_DN488_c1_g1_i1	7914.56	12.9503	8.47135	2.14197e-06	6.37936e-05	44.6	1.5e-07	CAH17861.1	TPA: putative transposase	Xenopus tropicalis
Upregulated	TRINITY_DN28577_c0_g1_i3	17794.7	14.1192	10.0299	8.79929e-09	4.52064e-07	56	4.3e-22	CAH17861.1	TPA: putative transposase	Xenopus tropicalis
Upregulated	TRINITY_DN1953_c0_g2_i3	10384.7	13.3422	9.0692	4.12298e-07	1.48644e-05	42.8	2.1e-22	CAH17862.1	TPA: putative transposase	Xenopus tropicalis
Upregulated	TRINITY_DN18974_c0_g1_i1	11188.1	13.4497	9.13583	0.000105201	0.00142527	54.1	9.2e-11	CAH17862.1	TPA: putative transposase	Xenopus tropicalis
Upregulated	TRINITY_DN10784_c0_g2_i2	60988.5	15.8962	11.9954	0.000288839	0.00284002	57	2.2e-19	CAH17862.1	TPA: putative transposase	Xenopus tropicalis
Upregulated	TRINITY_DN10128_c0_g1_i3	3647.75	11.8328	6.35889	0.00018761	0.00202915	45.5	5.8e-60	CAH17861.1	TPA: putative transposase	Xenopus tropicalis
Upregulated	TRINITY_DN13420_c1_g1_i3	46.5313	5.54013	5.25798	0.00359852	0.0236261	34.4	5.7e-66	OLY85587.1	TPR repeat-containing protein C19B12.01	Smittium mucronatum
Upregulated	TRINITY_DN19720_c0_g1_i1	6049.46	12.5626	7.92252	2.39099e-07	8.88273e-06	52.6	7.5e-08	EPQ07339.1	Transformation/transcription domain-associated protein	Myotis brandtii
Upregulated	TRINITY_DN7717_c0_g1_i16	21418.2	14.3866	10.308	6.17277e-05	0.00111272	73.6	5.2e-72	XP_021087389.1	translocon-associated protein subunit gamma isoform X1	Mesocricetus auratus
Upregulated	TRINITY_DN28513_c1_g2_i1	29.0843	4.86217	8.17101	0.00127213	0.0100162	60	6.6e-32	KNH04508.1	transmembrane protein	Perkinsela sp. CCAP 1560/4
Upregulated	TRINITY_DN20577_c0_g1_i2	84.1816	6.39543	6.40883	0.00503748	0.0311808	44.4	1.8e-46	XP_004355340.1	transmembrane protein	Cavenderia fasciculata
Upregulated	TRINITY_DN26920_c0_g1_i4	5021.56	12.2939	7.55978	0.000113735	0.00146078	34.4	2.3e-13	XP_020597080.1	transmembrane protein 147	Phalaenopsis equestris
Upregulated	TRINITY_DN65900_c0_g1_i1	3112.97	11.6041	5.53777	0.000344167	0.00317158	28.8	2.4e-53	XP_023342658.1	transportin-1-like	Eurytemora affinis
Upregulated	TRINITY_DN5828_c0_g1_i10	27518	14.7481	10.7384	1.71361e-10	1.46728e-08	39.8	2e-12	GBM02928.1	Transposable element Tc1 transposase	Araneus ventricosus
Upregulated	TRINITY_DN4757_c4_g1_i10	3333.18	11.7027	5.61303	0.00032731	0.00311399	47.2	3.5e-12	GBC53725.1	transposable element tc3 transposase	Rhizophagus irregularis DAOM 181602=DAOM 197198
Upregulated	TRINITY_DN5277_c0_g1_i5	38594.4	15.2361	11.2772	1.56478e-12	2.29688e-10	41.4	1.2e-19	ACV85768.1	transposase	Acipenser fulvescens
Upregulated	TRINITY_DN39323_c0_g1_i1	5889.28	12.5239	7.87662	8.64892e-08	3.41799e-06	49.1	6.2e-20	ACV85768.1	transposase	Acipenser fulvescens
Upregulated	TRINITY_DN20607_c0_g1_i1	9969.1	13.2832	8.9845	9.54945e-09	4.78637e-07	77.1	2.2e-06	AFR53956.1	transposase	Cloning vector pT2/Gene-Trap
Upregulated	TRINITY_DN7176_c0_g1_i4	51862.1	15.6624	11.7252	1.01184e-12	1.59948e-10	67.7	4.9e-23	XP_027990190.1	tropomyosin alpha-4 chain isoform X3	Eptesicus fuscus
Upregulated	TRINITY_DN12198_c1_g1_i2	169.497	7.40512	6.52034	0.000276515	0.00275844	34.7	3.4e-39	OQV16316.1	TRPL protein	Hypsibius dujardini
Upregulated	TRINITY_DN9016_c2_g2_i2	3811.91	11.8963	6.40992	0.000256426	0.00261686	33.9	1.5e-07	XP_012658670.1	tubulin-specific chaperone D isoform X1	Otolemur garnettii
Upregulated	TRINITY_DN33316_c0_g1_i1	23177.3	14.5004	10.4453	2.07896e-06	6.28274e-05	72.2	4.3e-65	XP_024048721.1	tumor suppressor candidate 3	Terrapene carolina triunguis
Upregulated	TRINITY_DN1140_c0_g1_i1	94.0902	6.55597	6.54696	0.0011019	0.00894602	35.2	4.5e-128	XP_004368098.1	Ubiquitin carboxylterminal hydrolase 15, putative	Acanthamoeba castellanii str. Neff
Upregulated	TRINITY_DN9610_c3_g2_i2	16698.8	14.0275	9.95198	8.56085e-07	2.74884e-05	35	9.4e-223	XP_013759474.1	ubiquitin carboxyl-terminal hydrolase 34	Thecamonas trahens ATCC 50062
Upregulated	TRINITY_DN20770_c0_g1_i4	47.9941	5.58478	6.06207	0.000710639	0.00609968	38.6	3.3e-69	XP_004356732.1	vacuolar proton ATPase, putative	Acanthamoeba castellanii str. Neff
Upregulated	TRINITY_DN20770_c0_g1_i2	9121.28	13.155	8.85543	4.59892e-07	1.60183e-05	53.8	8.7e-56	XP_004356732.1	vacuolar proton ATPase, putative	Acanthamoeba castellanii str. Neff
Upregulated	TRINITY_DN34271_c2_g1_i1	70.1413	6.13219	9.91427	0.00142389	0.0110419	41.7	4.6e-111	XP_004341420.1	vacuolar sorting protein, putative	Acanthamoeba castellanii str. Neff
Upregulated	TRINITY_DN7288_c0_g1_i4	130.434	7.02718	10.5783	0.00417035	0.0267815	53.9	0	XP_004353366.1	valine-tRNA ligase	Acanthamoeba castellanii str. Neff
Upregulated	TRINITY_DN25292_c0_g1_i3	64.747	6.01674	6.71807	8.06826e-05	0.00126154	37.1	6.5e-94	EPZ31341.1	VTC domain-containing protein	Rozella allomycis CSF55
Upregulated	TRINITY_DN10748_c0_g2_i6	7290.45	12.8318	8.35072	6.84288e-05	0.00114863	70.5	2e-06	XP_014424473.1	V-type proton ATPase catalytic subunit A-like	Pelodiscus sinensis
Upregulated	TRINITY_DN9477_c0_g1_i3	59.8692	5.90374	6.56556	0.000414056	0.00378171	60.6	2.4e-66	XP_004348607.1	xanthine dehydrogenase	Acanthamoeba castellanii str. Neff
Upregulated	TRINITY_DN22320_c0_g1_i1	92.6532	6.53377	6.39283	0.00503126	0.0311808	34.3	6.3e-08	KNH05534.1	Yop effector YopM	Perkinsela sp. CCAP 1560/4
Upregulated	TRINITY_DN56872_c0_g1_i1	490.913	8.93932	7.32407	6.41962e-05	0.00114716	39.7	2.4e-19	PRP78327.1	zinc carboxypeptidase	Planoprotostelium fungivorum
Upregulated	TRINITY_DN4637_c0_g1_i14	10831	13.4029	9.09433	0.000151381	0.00174768	52.8	3.4e-69	XP_028664096.1	zinc finger BED domain-containing protein 4-like	Erpetoichthys calabaricus
Upregulated	TRINITY_DN552_c0_g1_i12	6265.95	12.6133	7.96874	9.24243e-05	0.0013461	42.6	3.5e-107	XP_028659121.1	zinc finger BED domain-containing protein 5-like	Erpetoichthys calabaricus
Upregulated	TRINITY_DN44695_c0_g1_i2	7211.19	12.816	8.40966	8.37788e-05	0.001267	31.2	1.6e-06	XP_021000397.1	zinc finger protein 1 homolog	Parasteatoda tepidariorum
Upregulated	TRINITY_DN12454_c0_g1_i5	110.792	6.79171	4.93519	0.000994171	0.00810723	50	2.4e-18	WP_091706213.1	ZIP family metal transporter	Marinobacter persicus
Upregulated	TRINITY_DN8374_c0_g2_i2	6587.67	12.6856	8.13692	6.98678e-05	0.00114863	34.5	4.5e-19	XP_002955258.1	Zn finger protein	Volvox carteri f. nagariensis
