# Supplementary material for: Host-Parasite Interaction of Atlantic salmon (Salmo salar) and the Ectoparasite Neoparamoeba perurans in Amoebic Gill Disease
Source: Front Immunol. 2021 May 31;12:672700. doi: 10.3389/fimmu.2021.672700 (PMC8202022; doi:10.3389/fimmu.2021.672700)
Supplement: Supplementary Table 12 — Neoparamoeba perurans genes identified in the de novo assembly of the unmapped Atlantic salmon amoebic gill disease lesion data. [Excel table]. [file Table_12.xlsx]

## Sheet: Sheet1
Supplementary Table 12. Neoparamoeba perurans genes identified in the de novo assembly of the unmapped Atlantic salmon amoebic gill disease lesion data.
ContigID	P-ident	E-value	GeneID	Description
TRINITY_DN75705_c0_g1_i1	66.4	1.9e-207	XP_014159878.1	ABC transporter F family member 2
TRINITY_DN151904_c0_g1_i1	66.7	1.3e-52	XP_004335132.1	ABC transporter, ATPbinding domain containing protein
TRINITY_DN146004_c0_g1_i1	59.2	6.8e-38	XP_004257271.1	ABC transporter, putative
TRINITY_DN140583_c0_g1_i1	36.2	2.5e-26	CUG00176.1	ABC transporter, putative
TRINITY_DN152182_c0_g1_i1	53	6.8e-59	KYR01918.1	ABC transporter-related protein
TRINITY_DN69794_c0_g1_i2	41.2	9.8e-35	RYH05801.1	ankyrin repeat domain-containing protein
TRINITY_DN24019_c0_g1_i1	52.1	5e-53	KRX07246.1	Ankyrin repeat-containing domain
TRINITY_DN7598_c1_g1_i1	71.2	1.6e-18	XP_004336808.1	Ankyrin repeatcontaining protein
TRINITY_DN11304_c1_g1_i2	35.2	7.1e-71	XP_004345741.1	AprA
TRINITY_DN143547_c0_g1_i1	89.1	9.1e-71	KNH05415.1	cyclophilin
TRINITY_DN151301_c0_g1_i1	93.8	4.2e-100	KNH09665.1	cyclophilin 4
TRINITY_DN31282_c0_g1_i1	88.2	4e-81	KNH04185.1	IgE-dependent histamine-releasing factor
TRINITY_DN83098_c0_g1_i1	39.7	1.4e-18	XP_003290535.1	isoleucyl-tRNA synthetase
TRINITY_DN141001_c0_g1_i1	61.8	1e-55	XP_020427043.1	isoleucyl-tRNA synthetase
TRINITY_DN146982_c0_g1_i1	82.8	7.7e-74	KNH01393.1	lipophosphoglycan biosynthetic protein
TRINITY_DN143431_c0_g1_i1	91.5	3.1e-71	KNH09756.1	prohibitin
TRINITY_DN85048_c0_g1_i1	55.7	7.4e-70	XP_004360579.1	prohibitin
TRINITY_DN112640_c0_g1_i1	46.2	1.9e-79	XP_004341806.1	Prokumamolisin, activation domain containing protein
TRINITY_DN65382_c0_g1_i2	38.2	2.9e-88	XP_004341806.1	Prokumamolisin, activation domain containing protein
TRINITY_DN22078_c0_g2_i1	89.6	3.1e-126	XP_004356641.1	protein phosphatase 1, catalytic subunit, alpha, putative
TRINITY_DN149518_c0_g1_i1	36.4	5.6e-18	KYR02224.1	protein phosphatase 2C
TRINITY_DN146024_c0_g1_i1	44.5	2.1e-35	XP_004352888.1	protein phosphatase 2C domain containing protein
TRINITY_DN32489_c1_g1_i1	80.5	6.7e-140	XP_004338439.1	protein phosphatase 6, catalytic subunit isoform a, putative
TRINITY_DN38499_c0_g1_i1	79.7	5.9e-145	XP_004338439.1	protein phosphatase 6, catalytic subunit isoform a, putative
TRINITY_DN10192_c0_g3_i1	47.2	2.8e-39	XP_004341751.1	protein tolA, putative
TRINITY_DN46638_c0_g1_i5	54.7	3.1e-53	XP_004341751.1	protein tolA, putative
TRINITY_DN6576_c0_g1_i1	57.3	5.6e-56	XP_004341751.1	protein tolA, putative
TRINITY_DN16748_c1_g1_i1	35.7	3.7e-71	XP_004342339.1	serine carboxypeptidase
TRINITY_DN59038_c0_g1_i1	34.8	2.2e-71	XP_004342339.1	serine carboxypeptidase
TRINITY_DN43514_c0_g2_i1	61.5	1.4e-75	AAA33227.1	myosin heavy chain
TRINITY_DN86816_c0_g1_i1	78.8	8.2e-87	AAF82310.3	PakC
TRINITY_DN84222_c0_g1_i1	60	1.1e-135	XP_004362264.1	threonyl-tRNA synthetase
TRINITY_DN10192_c0_g1_i1	52.3	4e-67	XP_004341750.1	TolAlike protein
TRINITY_DN10192_c0_g2_i1	47.5	2.7e-66	XP_004341750.1	TolAlike protein
TRINITY_DN127816_c0_g2_i1	49.3	2.6e-22	XP_004341750.1	TolAlike protein
TRINITY_DN26986_c0_g1_i1	57.3	3.1e-23	XP_004341750.1	TolAlike protein
TRINITY_DN3424_c0_g2_i1	44.1	2.9e-23	XP_004341750.1	TolAlike protein
TRINITY_DN6576_c0_g2_i2	50.9	7.3e-34	XP_004341750.1	TolAlike protein
TRINITY_DN6576_c0_g2_i2	64.1	4.4e-07	XP_004341750.1	TolAlike protein
TRINITY_DN6576_c0_g3_i1	34.5	3.7e-42	XP_004341750.1	TolAlike protein
TRINITY_DN6576_c0_g4_i1	51.4	1.7e-65	XP_004341750.1	TolAlike protein
TRINITY_DN76426_c0_g1_i1	47.8	5e-38	XP_004339619.1	Vacuolar sorting protein SNF7, putative
TRINITY_DN49676_c0_g1_i2	55.6	2.4e-34	XP_004341762.1	TolAlike protein
TRINITY_DN49676_c0_g2_i1	41.3	8.1e-46	XP_004341762.1	TolAlike protein
TRINITY_DN8771_c0_g1_i1	47.2	2.4e-57	XP_004341762.1	TolAlike protein
TRINITY_DN112988_c0_g1_i1	34.8	7.8e-36	XP_004338074.1	TolAlike protein
TRINITY_DN3424_c0_g1_i2	68.8	3.6e-10	XP_004338074.1	TolAlike protein
TRINITY_DN6576_c0_g5_i1	40.4	9.3e-42	XP_004338074.1	TolAlike protein
TRINITY_DN103578_c0_g1_i1	87.8	3.1e-261	ANB27682.1	glutamyl-tRNA synthetase
TRINITY_DN92034_c0_g1_i1	83.4	1.2e-56	KNH09484.1	40S ribosomal protein S12
TRINITY_DN125053_c0_g1_i1	94.7	7e-75	KNH07561.1	40S ribosomal protein S13
TRINITY_DN130097_c0_g1_i1	89	3.1e-70	KNH09237.1	40S ribosomal protein S15
TRINITY_DN143882_c0_g1_i1	94.3	2.7e-66	KNH09248.1	40S ribosomal protein S16
TRINITY_DN81077_c0_g1_i1	79	1.4e-66	KNH05550.1	40S ribosomal protein S17
TRINITY_DN146133_c0_g1_i1	90.9	1.5e-75	KNH09261.1	40S ribosomal protein S18
TRINITY_DN81388_c0_g1_i1	92	5.5e-69	KNH01779.1	40S ribosomal protein S19
TRINITY_DN86715_c1_g1_i1	93.4	1.1e-116	KNH07478.1	40S ribosomal protein s2
TRINITY_DN107763_c0_g1_i1	94.2	2.2e-65	KNH07016.1	40S ribosomal protein S24-A
TRINITY_DN77171_c0_g1_i1	89.9	1.2e-101	KNH01398.1	40S ribosomal protein S3-3
TRINITY_DN148872_c0_g1_i1	92.7	1.4e-136	KNH07520.1	40s ribosomal protein S4
TRINITY_DN76824_c0_g1_i2	94.8	8.6e-97	KNH04190.1	40S ribosomal protein S5
TRINITY_DN96958_c0_g1_i1	85.6	9.3e-123	KNH09690.1	40S ribosomal protein S6
TRINITY_DN140847_c0_g1_i1	85.8	8.5e-82	KNH09285.1	40S ribosomal protein S8
TRINITY_DN77198_c0_g1_i2	92.6	4.3e-92	KNH05017.1	40S ribosomal protein S9
TRINITY_DN153608_c0_g1_i1	49.1	8.9e-35	KYQ92899.1	50S ribosomal protein L13
TRINITY_DN151240_c0_g1_i1	89.5	1.1e-104	KNH05013.1	60S acidic ribosomal subunit protein
TRINITY_DN60202_c0_g1_i1	87.9	3.8e-92	KNH05408.1	60S ribosomal protein
TRINITY_DN151411_c0_g1_i1	90.3	4.5e-111	KNH05331.1	60S ribosomal protein L10
TRINITY_DN97384_c0_g1_i1	95.4	2.8e-112	KNH05018.1	60S ribosomal protein L10a
TRINITY_DN114243_c0_g1_i1	73.8	8.2e-85	KNH07938.1	60S ribosomal protein L13
TRINITY_DN85171_c0_g1_i2	89	1.5e-83	KNH08332.1	60S ribosomal protein L20
TRINITY_DN146726_c0_g1_i1	79.3	2e-61	KNH03612.1	60S ribosomal protein L27A/L29
TRINITY_DN58561_c0_g1_i1	78.6	3.8e-130	KNH03610.1	60S ribosomal protein L5-like protein
TRINITY_DN141396_c0_g1_i1	74.6	6.2e-96	KNH01783.1	60S ribosomal protein L7
TRINITY_DN143561_c0_g1_i1	85.3	1.9e-90	KNH04974.1	60S ribosomal protein L9
TRINITY_DN143223_c0_g1_i1	52.8	1.7e-49	ACU44988.1	60s ribosomal protein l9
TRINITY_DN145996_c0_g1_i1	87	4.3e-89	KNH03797.1	large subunit ribosomal protein L18e
TRINITY_DN15959_c2_g1_i1	48.2	1e-19	XP_004336493.1	mitochondrial ribosomal protein l51 / s25 / cib8 domain containing protein
TRINITY_DN146408_c0_g1_i1	65.4	9.2e-89	KNH08368.1	Receptor of activated protein kinase C 1A component of 40S small ribosomal subunit
TRINITY_DN143834_c0_g1_i1	83.1	7.7e-116	KNH08129.1	ribosomal DEAD box protein
TRINITY_DN151940_c0_g1_i1	93.1	9.7e-108	KNH08322.1	ribosomal protein L15
TRINITY_DN81487_c0_g1_i1	43.2	4.6e-14	XP_020436469.1	ribosomal protein L22
TRINITY_DN13308_c0_g1_i1	61.8	1.4e-51	XP_004341573.1	ribosomal protein L22, putative
TRINITY_DN146422_c0_g1_i1	92.2	7e-84	KNH09685.1	Ribosomal protein L22/L17
TRINITY_DN112527_c0_g1_i1	82.9	6.4e-58	KNH03621.1	ribosomal protein L23a-like protein
TRINITY_DN6099_c3_g1_i1	67.2	1.6e-44	XP_004368112.1	ribosomal protein L24e, putative
TRINITY_DN148564_c0_g1_i1	92.7	2.4e-217	KNH05488.1	ribosomal protein L3
TRINITY_DN44097_c0_g1_i1	35.3	5.5e-14	XP_004337224.1	ribosomal protein L9, Nterminal domain containing protein
TRINITY_DN33555_c0_g1_i1	86.2	5.9e-80	YP_009308427.1	ribosomal protein large subunit 2 (mitochondrion)
TRINITY_DN145621_c0_g1_i1	66.5	2.1e-54	XP_004368153.1	ribosomal protein S17, putative
TRINITY_DN6628_c0_g1_i1	69.8	6.1e-43	XP_004345840.1	ribosomal protein S17, putative
TRINITY_DN150879_c0_g1_i1	63.5	1.4e-86	PRP83381.1	ribosomal protein S3a, component of cytosolic 80S ribosome and 40S small subunit
TRINITY_DN1755_c2_g1_i1	74.8	2.6e-88	KYQ92884.1	S60 ribosomal protein L10
TRINITY_DN5984_c1_g1_i1	31.7	2.7e-06	AAT02169.2	extracellular Cu/Zn-superoxide dismutase
TRINITY_DN106573_c1_g1_i1	33.3	1e-09	XP_001747938.1	hypothetical protein
TRINITY_DN108114_c0_g1_i1	55.8	1.8e-77	XP_001745849.1	hypothetical protein
TRINITY_DN109364_c1_g1_i1	46.7	1.1e-129	XP_001745849.1	hypothetical protein
TRINITY_DN130712_c0_g1_i1	51	7.6e-67	XP_001747089.1	hypothetical protein
TRINITY_DN146189_c0_g1_i1	51.5	1.1e-10	XP_001749050.1	hypothetical protein
TRINITY_DN146220_c0_g1_i1	42.2	2.9e-33	XP_001745327.1	hypothetical protein
TRINITY_DN16295_c0_g1_i1	30.2	4.9e-145	XP_001748455.1	hypothetical protein
TRINITY_DN19958_c2_g1_i2	47.2	5.9e-06	XP_001744191.1	hypothetical protein
TRINITY_DN37380_c0_g1_i3	47	2.8e-61	XP_001747089.1	hypothetical protein
TRINITY_DN3885_c0_g1_i1	77.9	5.1e-85	XP_001750310.1	hypothetical protein
TRINITY_DN4328_c0_g1_i1	64.1	7.4e-26	XP_001746894.1	hypothetical protein
TRINITY_DN59692_c0_g1_i2	61.1	2.8e-59	XP_001745849.1	hypothetical protein
TRINITY_DN65821_c0_g2_i1	56.8	1.1e-50	XP_001744147.1	hypothetical protein
TRINITY_DN90507_c0_g1_i1	58.1	1.7e-76	XP_001745849.1	hypothetical protein
TRINITY_DN39675_c0_g1_i3	82.9	1.1e-07	XP_001437835.1	hypothetical protein
TRINITY_DN64280_c0_g1_i1	28	1.8e-06	XP_001460553.1	hypothetical protein
TRINITY_DN61617_c0_g1_i2	78.7	2.2e-75	XP_004335633.1	hypothetical protein ACA1_037930
TRINITY_DN66284_c0_g2_i2	38.3	2.6e-14	XP_004339219.1	hypothetical protein ACA1_058720
TRINITY_DN148188_c0_g1_i1	49.1	2.7e-35	XP_004352880.1	hypothetical protein ACA1_069360
TRINITY_DN136651_c0_g1_i2	32.4	1.1e-48	XP_004352964.1	hypothetical protein ACA1_070440
TRINITY_DN35949_c3_g1_i3	29.7	4.1e-09	XP_004353236.1	hypothetical protein ACA1_073520
TRINITY_DN145650_c0_g1_i1	30.7	5.6e-09	XP_004338641.1	hypothetical protein ACA1_088730
TRINITY_DN151034_c0_g1_i1	38.7	4.4e-19	XP_004334867.1	hypothetical protein ACA1_094110
TRINITY_DN143104_c0_g1_i1	43.3	3e-19	XP_004349605.1	hypothetical protein ACA1_142080
TRINITY_DN93035_c0_g1_i1	43.2	2.8e-53	XP_004340617.1	hypothetical protein ACA1_155240
TRINITY_DN115693_c0_g1_i1	42.1	4.6e-43	XP_004348579.1	hypothetical protein ACA1_159190
TRINITY_DN145813_c0_g1_i1	72	4.4e-95	XP_004338185.1	Hypothetical protein ACA1_178210
TRINITY_DN148284_c0_g1_i1	61.5	1.2e-62	XP_004341702.1	hypothetical protein ACA1_198300
TRINITY_DN146384_c0_g1_i1	54.3	4.8e-81	XP_004338370.1	hypothetical protein ACA1_204440
TRINITY_DN140979_c0_g1_i1	52.5	6.9e-47	XP_004367702.1	hypothetical protein ACA1_255670
TRINITY_DN151211_c0_g1_i1	55.6	1.3e-28	XP_004344650.1	hypothetical protein ACA1_278780
TRINITY_DN140419_c0_g1_i1	35.6	2.5e-91	XP_004340220.1	hypothetical protein ACA1_369320
TRINITY_DN33831_c0_g1_i1	50.4	5e-26	OLQ05539.1	hypothetical protein AK812_SmicGene11295
TRINITY_DN86579_c0_g1_i1	32	7.5e-11	OLQ04752.1	hypothetical protein AK812_SmicGene12126
TRINITY_DN60150_c0_g1_i2	57.6	1.9e-95	OLP87006.1	hypothetical protein AK812_SmicGene31809
TRINITY_DN37553_c0_g1_i1	29	2.8e-13	OLP85798.1	hypothetical protein AK812_SmicGene33182
TRINITY_DN56665_c1_g2_i1	56.1	8.2e-37	OLP80111.1	hypothetical protein AK812_SmicGene39528
TRINITY_DN48239_c0_g1_i3	42.6	3.2e-65	OLP74944.1	hypothetical protein AK812_SmicGene45356
TRINITY_DN143331_c0_g1_i1	39.4	1.1e-33	OLQ09573.1	hypothetical protein AK812_SmicGene6786
TRINITY_DN63036_c0_g1_i2	41.4	5.1e-76	XP_013761778.1	hypothetical protein AMSG_01167
TRINITY_DN152129_c0_g1_i1	49.5	4.6e-39	XP_013760404.1	hypothetical protein AMSG_03068
TRINITY_DN582_c0_g1_i3	42.9	1.9e-21	XP_013758370.1	hypothetical protein AMSG_04698
TRINITY_DN134328_c0_g1_i1	38.5	1.6e-28	XP_013757029.1	hypothetical protein AMSG_06337
TRINITY_DN153697_c0_g1_i1	52.2	5.4e-27	XP_013755116.1	hypothetical protein AMSG_08699
TRINITY_DN85316_c0_g1_i1	45	2.9e-46	XP_013756307.1	hypothetical protein AMSG_12068
TRINITY_DN148339_c0_g1_i1	25.7	1.3e-07	XP_013753452.1	hypothetical protein AMSG_12329
TRINITY_DN38520_c0_g1_i1	44.9	1.4e-54	KJE92923.1	hypothetical protein CAOG_003805
TRINITY_DN130018_c0_g1_i1	44.8	3e-21	KJE98147.1	hypothetical protein CAOG_008158
TRINITY_DN143401_c0_g1_i1	43.8	3.5e-21	KJE98147.1	hypothetical protein CAOG_008158
TRINITY_DN143158_c0_g1_i1	32.6	7.4e-25	XP_004364523.1	hypothetical protein CAOG_01655
TRINITY_DN69994_c0_g1_i1	47.9	1.9e-39	XP_004364793.1	hypothetical protein CAOG_01925
TRINITY_DN115512_c0_g1_i1	31.6	6.3e-32	XP_004363704.2	hypothetical protein CAOG_02865
TRINITY_DN143027_c0_g1_i1	54.7	1.5e-129	XP_004345546.1	hypothetical protein CAOG_05956
TRINITY_DN85499_c0_g1_i1	69.4	2.3e-121	XP_011270328.1	hypothetical protein CAOG_08708, partial
TRINITY_DN22937_c0_g2_i1	66	5.5e-51	XP_001733048.1	sigma adaptin
TRINITY_DN115284_c0_g1_i1	30.7	5.6e-25	XP_645126.1	sphingosine kinase
TRINITY_DN93529_c0_g1_i1	25.1	7.6e-39	XP_646751.1	hypothetical protein DDB_G0270378
TRINITY_DN87933_c0_g1_i2	55.7	4.6e-141	XP_643886.1	hypothetical protein DDB_G0274775
TRINITY_DN148311_c0_g1_i1	48.7	1e-33	XP_643591.1	hypothetical protein DDB_G0275493
TRINITY_DN154053_c0_g1_i1	51.9	1.1e-70	XP_640516.1	hypothetical protein DDB_G0281547
TRINITY_DN46968_c0_g1_i1	48.1	1.9e-43	XP_638614.1	hypothetical protein DDB_G0284409
TRINITY_DN30567_c0_g1_i1	55.5	1.8e-52	XP_636570.1	hypothetical protein DDB_G0288753
TRINITY_DN102250_c0_g2_i1	42.9	2.7e-36	XP_004358509.1	hypothetical protein DFA_00520
TRINITY_DN89505_c0_g1_i1	46.8	6.7e-75	XP_004362745.1	hypothetical protein DFA_03139
TRINITY_DN140886_c0_g1_i1	31.8	9.5e-21	XP_004350119.1	hypothetical protein DFA_11176
TRINITY_DN78874_c0_g1_i2	39.9	5.7e-56	XP_003283347.1	hypothetical protein DICPUDRAFT_146986
TRINITY_DN61916_c0_g1_i1	31.3	1.7e-44	XP_003284431.1	hypothetical protein DICPUDRAFT_148204
TRINITY_DN115826_c1_g1_i1	45.7	8.3e-37	XP_003287767.1	hypothetical protein DICPUDRAFT_151903
TRINITY_DN146191_c0_g1_i1	36.8	3.6e-24	XP_003289350.1	hypothetical protein DICPUDRAFT_153718
TRINITY_DN88664_c0_g1_i2	24.3	1.9e-19	XP_003287317.1	hypothetical protein DICPUDRAFT_32271
TRINITY_DN50095_c0_g1_i1	43.8	1.8e-36	XP_003293106.1	hypothetical protein DICPUDRAFT_41544
TRINITY_DN140071_c0_g1_i1	29.4	3.3e-27	XP_003294580.1	hypothetical protein DICPUDRAFT_43649
TRINITY_DN143701_c0_g1_i1	53.6	1.7e-80	XP_003284166.1	hypothetical protein DICPUDRAFT_45258
TRINITY_DN62525_c0_g1_i2	35.8	1.6e-59	XP_003284402.1	hypothetical protein DICPUDRAFT_45443
TRINITY_DN115897_c0_g1_i2	72.1	3.3e-88	XP_003285601.1	hypothetical protein DICPUDRAFT_46211
TRINITY_DN140383_c0_g1_i1	33.1	3e-46	XP_003291848.1	hypothetical protein DICPUDRAFT_50094
TRINITY_DN145581_c0_g1_i1	54.1	3e-50	XP_003293452.1	hypothetical protein DICPUDRAFT_50979
TRINITY_DN5926_c2_g1_i2	59.6	3.7e-62	XP_003294367.1	hypothetical protein DICPUDRAFT_51465
TRINITY_DN23049_c0_g1_i1	41.1	8.8e-22	XP_003287815.1	hypothetical protein DICPUDRAFT_78671
TRINITY_DN149358_c0_g1_i1	81.4	2.2e-66	XP_003288932.1	hypothetical protein DICPUDRAFT_79695
TRINITY_DN143459_c0_g1_i1	72.4	3.4e-122	XP_003291934.1	hypothetical protein DICPUDRAFT_82586
TRINITY_DN151226_c0_g1_i1	28.4	4.1e-19	XP_003293815.1	hypothetical protein DICPUDRAFT_84333
TRINITY_DN14018_c1_g1_i1	58.3	6e-103	XP_003283740.1	hypothetical protein DICPUDRAFT_93519
TRINITY_DN82483_c0_g1_i3	54.4	5.8e-89	XP_003283740.1	hypothetical protein DICPUDRAFT_93519
TRINITY_DN124856_c0_g1_i1	44.4	2.2e-41	XP_003293442.1	hypothetical protein DICPUDRAFT_99654
TRINITY_DN90658_c0_g1_i1	31.1	1.2e-23	KYR00589.1	hypothetical protein DLAC_02608
TRINITY_DN143029_c1_g1_i1	46.9	1.4e-38	KYR00646.1	hypothetical protein DLAC_02676
TRINITY_DN153439_c0_g1_i1	37	3.8e-65	KYQ94303.1	hypothetical protein DLAC_04602
TRINITY_DN133648_c0_g1_i1	39.4	9.9e-64	KYQ93623.1	hypothetical protein DLAC_05005
TRINITY_DN148226_c0_g1_i1	34.4	3.9e-29	KYQ93661.1	hypothetical protein DLAC_05046
TRINITY_DN124061_c0_g1_i1	40.7	1.5e-34	KYQ92031.1	hypothetical protein DLAC_06860
TRINITY_DN143188_c0_g1_i1	58.2	3.8e-47	KYQ91733.1	hypothetical protein DLAC_07515
TRINITY_DN151258_c0_g1_i1	35.9	2.3e-22	KYQ89059.1	hypothetical protein DLAC_10285
TRINITY_DN105897_c0_g1_i1	31.5	1.2e-07	XP_004259999.1	hypothetical protein EIN_055730
TRINITY_DN145616_c0_g1_i1	50.1	1.4e-95	RYG69615.1	hypothetical protein EON64_02265
TRINITY_DN45908_c0_g1_i3	52.3	4.6e-102	RYG69615.1	hypothetical protein EON64_02265
TRINITY_DN148412_c0_g1_i1	34.1	4.9e-21	TNV82889.1	hypothetical protein FGO68_gene22
TRINITY_DN61721_c0_g1_i1	41.5	5.8e-47	TNV86214.1	hypothetical protein FGO68_gene7586
TRINITY_DN68125_c0_g1_i1	34.5	3.8e-27	XP_004035296.1	hypothetical protein IMG5_101130
TRINITY_DN4573_c0_g1_i1	50.9	1.7e-51	EJY65597.1	hypothetical protein OXYTRI_14248 (macronuclear)
TRINITY_DN8154_c0_g1_i1	78.7	1.8e-32	EJY65597.1	hypothetical protein OXYTRI_14248 (macronuclear)
TRINITY_DN142995_c0_g1_i1	46.3	3.3e-32	XP_002768939.1	hypothetical protein Pmar_PMAR008236
TRINITY_DN42636_c0_g1_i1	25.5	2.3e-24	XP_020436304.1	hypothetical protein PPL_03262
TRINITY_DN153481_c0_g1_i1	75.8	2e-22	XP_020433677.1	hypothetical protein PPL_05549
TRINITY_DN101823_c1_g1_i1	51.5	1.6e-89	PRP89779.1	hypothetical protein PROFUN_00121
TRINITY_DN59418_c0_g1_i1	38.9	1.1e-25	PRP81597.1	hypothetical protein PROFUN_01104
TRINITY_DN45460_c0_g1_i1	61.9	3.8e-55	PRP87248.1	hypothetical protein PROFUN_01510
TRINITY_DN84840_c0_g1_i1	50.6	3.1e-99	PRP89226.1	hypothetical protein PROFUN_02100
TRINITY_DN21481_c2_g2_i1	48.4	1.5e-06	PRP89305.1	hypothetical protein PROFUN_02179
TRINITY_DN123335_c0_g1_i1	59.2	3.8e-180	PRP89012.1	hypothetical protein PROFUN_02290
TRINITY_DN85977_c0_g1_i1	43.6	1.9e-19	PRP73548.1	hypothetical protein PROFUN_02557
TRINITY_DN80189_c0_g1_i1	74.9	6.4e-83	PRP87876.1	hypothetical protein PROFUN_02613
TRINITY_DN140461_c0_g1_i1	36.6	5.7e-26	PRP87907.1	hypothetical protein PROFUN_02644
TRINITY_DN153912_c0_g1_i1	41.3	7.7e-27	PRP87907.1	hypothetical protein PROFUN_02644
TRINITY_DN21277_c0_g1_i1	42.9	1e-43	PRP87986.1	hypothetical protein PROFUN_02723
TRINITY_DN55215_c0_g1_i1	38.2	1.1e-11	PRP88104.1	hypothetical protein PROFUN_04195
TRINITY_DN65254_c0_g1_i1	29.8	1.2e-15	PRP87640.1	hypothetical protein PROFUN_04667
TRINITY_DN143425_c0_g1_i1	50.9	1.3e-46	PRP82595.1	hypothetical protein PROFUN_04900
TRINITY_DN135292_c0_g1_i1	42.8	1.7e-102	PRP86996.1	hypothetical protein PROFUN_04978
TRINITY_DN30594_c0_g1_i1	82.8	3.2e-186	PRP86865.1	hypothetical protein PROFUN_05082
TRINITY_DN151673_c0_g1_i1	56.3	6.5e-50	PRP86321.1	hypothetical protein PROFUN_05462
TRINITY_DN152256_c0_g1_i1	47.4	1.7e-36	PRP76946.1	hypothetical protein PROFUN_06224
TRINITY_DN146124_c0_g1_i1	83.1	1.2e-55	PRP85580.1	hypothetical protein PROFUN_06369
TRINITY_DN108943_c0_g1_i2	32.3	5.2e-45	PRP74122.1	hypothetical protein PROFUN_06447
TRINITY_DN11563_c0_g2_i1	94.5	4.4e-48	PRP74142.1	hypothetical protein PROFUN_06467
TRINITY_DN41884_c0_g1_i1	75.6	8.7e-175	PRP85693.1	hypothetical protein PROFUN_06527
TRINITY_DN79468_c0_g1_i1	32.3	1.6e-27	PRP74439.1	hypothetical protein PROFUN_06568
TRINITY_DN151328_c0_g1_i1	41.3	1.7e-30	PRP76288.1	hypothetical protein PROFUN_07810
TRINITY_DN145657_c0_g1_i1	71.8	2.4e-197	PRP75787.1	hypothetical protein PROFUN_08781
TRINITY_DN75187_c0_g1_i2	63.6	1.6e-148	PRP75542.1	hypothetical protein PROFUN_09028
TRINITY_DN153779_c0_g1_i1	54.6	1.2e-63	PRP83378.1	hypothetical protein PROFUN_09406
TRINITY_DN153532_c0_g1_i1	41.3	1.2e-33	PRP82774.1	hypothetical protein PROFUN_09859
TRINITY_DN23358_c0_g1_i1	34.9	1.2e-20	PRP82197.1	hypothetical protein PROFUN_10406
TRINITY_DN17058_c0_g1_i1	52	4.9e-105	PRP82211.1	hypothetical protein PROFUN_10420
TRINITY_DN29217_c1_g1_i1	54.2	3.2e-107	PRP82211.1	hypothetical protein PROFUN_10420
TRINITY_DN39565_c0_g1_i1	68.6	5.4e-104	PRP75494.1	hypothetical protein PROFUN_10672
TRINITY_DN71023_c0_g1_i1	64.5	7.8e-154	PRP78190.1	hypothetical protein PROFUN_11320
TRINITY_DN134310_c0_g1_i1	66.3	2.2e-31	PRP80563.1	hypothetical protein PROFUN_11876
TRINITY_DN42595_c1_g1_i1	48.6	2.2e-109	PRP79992.1	hypothetical protein PROFUN_12279
TRINITY_DN16439_c0_g2_i1	56.5	2.8e-52	PRP79790.1	hypothetical protein PROFUN_12544
TRINITY_DN43118_c0_g1_i1	53.1	1.8e-58	PRP79790.1	hypothetical protein PROFUN_12544
TRINITY_DN82820_c0_g1_i1	58.2	3.2e-142	PRP79751.1	hypothetical protein PROFUN_12613
TRINITY_DN84618_c0_g1_i1	67	1.6e-60	PRP79528.1	hypothetical protein PROFUN_12719
TRINITY_DN134618_c0_g1_i1	42.5	5e-38	PRP79347.1	hypothetical protein PROFUN_12948
TRINITY_DN41631_c0_g1_i1	57.3	1.3e-187	PRP78892.1	hypothetical protein PROFUN_13331
TRINITY_DN145633_c0_g1_i1	75.2	9.8e-162	PRP78467.1	hypothetical protein PROFUN_13644
TRINITY_DN16546_c0_g1_i1	75.6	3.5e-113	PRP78467.1	hypothetical protein PROFUN_13644
TRINITY_DN143195_c0_g1_i1	54.7	1.5e-174	PRP77992.1	hypothetical protein PROFUN_14080
TRINITY_DN148836_c0_g1_i1	31.2	2.9e-06	PRP77853.1	hypothetical protein PROFUN_14141
TRINITY_DN73312_c0_g1_i1	31	3.4e-35	PRP77853.1	hypothetical protein PROFUN_14141
TRINITY_DN48666_c0_g1_i2	72.3	1.7e-50	PRP77451.1	hypothetical protein PROFUN_14339
TRINITY_DN104201_c0_g1_i1	53.1	1e-71	PRP77013.1	hypothetical protein PROFUN_15103
TRINITY_DN133694_c0_g1_i1	27.6	1e-10	PRP75880.1	hypothetical protein PROFUN_15416
TRINITY_DN38616_c0_g1_i1	33.6	8.1e-10	PRP74035.1	hypothetical protein PROFUN_16411, partial
TRINITY_DN33093_c0_g1_i2	45.5	5.2e-32	XP_004996007.1	hypothetical protein PTSG_03421
TRINITY_DN140216_c0_g1_i1	49.3	9.3e-56	XP_004994493.1	hypothetical protein PTSG_04401
TRINITY_DN87858_c0_g1_i1	62.7	4e-50	XP_004989999.1	hypothetical protein PTSG_09571
TRINITY_DN8840_c0_g1_i2	52.7	4.4e-102	XP_004987951.1	hypothetical protein PTSG_11027
TRINITY_DN22713_c0_g1_i2	43	1.2e-09	XP_012759405.1	hypothetical protein SAMD00019534_005180, partial
TRINITY_DN148822_c0_g1_i1	50.2	3.4e-74	XP_012758719.1	hypothetical protein SAMD00019534_012980
TRINITY_DN86003_c0_g1_i1	74.6	6.7e-153	XP_012758873.1	hypothetical protein SAMD00019534_014520
TRINITY_DN103139_c0_g1_i1	49.4	3.5e-42	XP_012756913.1	hypothetical protein SAMD00019534_021610
TRINITY_DN151374_c0_g1_i1	45.5	2.4e-28	XP_012757264.1	hypothetical protein SAMD00019534_025120
TRINITY_DN132369_c0_g1_i1	33.9	6.5e-34	XP_012757509.1	hypothetical protein SAMD00019534_027570
TRINITY_DN32654_c0_g1_i1	55.7	1.3e-24	XP_012756567.1	hypothetical protein SAMD00019534_029800
TRINITY_DN140601_c0_g1_i1	38	1.9e-34	XP_012756598.1	hypothetical protein SAMD00019534_030110
TRINITY_DN16381_c0_g1_i1	46.9	3.4e-52	XP_012756835.1	hypothetical protein SAMD00019534_032480
TRINITY_DN119379_c0_g1_i1	34.7	3.6e-23	XP_012759904.1	hypothetical protein SAMD00019534_035580
TRINITY_DN83328_c0_g1_i1	34.9	2.7e-87	XP_012760183.1	hypothetical protein SAMD00019534_038370
TRINITY_DN151144_c0_g1_i1	31.5	4.9e-16	XP_012755867.1	hypothetical protein SAMD00019534_039080
TRINITY_DN131099_c0_g1_i2	61.4	6e-65	XP_012755931.1	hypothetical protein SAMD00019534_039720, partial
TRINITY_DN96450_c0_g1_i1	31.5	6e-23	XP_012756159.1	hypothetical protein SAMD00019534_042000, partial
TRINITY_DN134560_c0_g1_i1	56.8	2.2e-47	XP_012755505.1	hypothetical protein SAMD00019534_045610
TRINITY_DN80863_c0_g1_i3	34.6	2.8e-23	XP_012755604.1	hypothetical protein SAMD00019534_046600
TRINITY_DN97232_c0_g1_i1	52.5	5.8e-57	XP_012755661.1	hypothetical protein SAMD00019534_047170, partial
TRINITY_DN148800_c0_g1_i1	47.3	7.6e-80	XP_012755146.1	hypothetical protein SAMD00019534_052210
TRINITY_DN51677_c0_g1_i1	56.4	4.8e-241	XP_012755149.1	hypothetical protein SAMD00019534_052240
TRINITY_DN75708_c0_g1_i2	37.8	1.7e-23	XP_012755215.1	hypothetical protein SAMD00019534_052900
TRINITY_DN123493_c0_g1_i1	52.3	1.7e-59	XP_012754457.1	hypothetical protein SAMD00019534_055120, partial
TRINITY_DN87162_c0_g1_i3	37.4	2.1e-28	XP_012754063.1	hypothetical protein SAMD00019534_060110, partial
TRINITY_DN153398_c0_g1_i1	34	3.5e-25	XP_012754301.1	hypothetical protein SAMD00019534_062490
TRINITY_DN97690_c0_g1_i2	49	3.6e-13	XP_012753607.1	hypothetical protein SAMD00019534_063330
TRINITY_DN135262_c0_g1_i1	50.2	2.8e-77	XP_012753709.1	hypothetical protein SAMD00019534_064350
TRINITY_DN15155_c0_g1_i8	32.1	1.5e-23	XP_012752793.1	hypothetical protein SAMD00019534_076420
TRINITY_DN23963_c0_g1_i1	53.1	1.3e-68	XP_012752286.1	hypothetical protein SAMD00019534_077920
TRINITY_DN79614_c0_g1_i1	48.3	9.4e-171	XP_012752347.1	hypothetical protein SAMD00019534_078530, partial
TRINITY_DN153623_c0_g1_i1	50	8e-73	XP_012752412.1	hypothetical protein SAMD00019534_079180
TRINITY_DN108897_c0_g1_i1	40.4	1.1e-09	XP_012752140.1	hypothetical protein SAMD00019534_082260
TRINITY_DN121757_c0_g1_i1	54.4	7.7e-132	XP_012751872.1	hypothetical protein SAMD00019534_085270
TRINITY_DN21617_c0_g1_i2	45.7	7.8e-46	XP_012751904.1	hypothetical protein SAMD00019534_085590
TRINITY_DN149089_c0_g1_i1	44	7.1e-59	XP_012751419.1	hypothetical protein SAMD00019534_086080
TRINITY_DN124914_c0_g1_i1	31.8	7.5e-23	XP_012750866.1	hypothetical protein SAMD00019534_094870, partial
TRINITY_DN126919_c0_g1_i1	32.3	3.7e-09	XP_012750872.1	hypothetical protein SAMD00019534_094930, partial
TRINITY_DN148431_c0_g1_i1	46.5	5.2e-44	XP_012750289.1	hypothetical protein SAMD00019534_098030
TRINITY_DN83733_c0_g1_i1	72.8	3.1e-123	XP_012750173.1	hypothetical protein SAMD00019534_100800, partial
TRINITY_DN118720_c0_g1_i1	71.9	3.8e-181	XP_012749749.1	hypothetical protein SAMD00019534_104570
TRINITY_DN148702_c0_g1_i1	34.4	1.7e-20	XP_012749290.1	hypothetical protein SAMD00019534_108070
TRINITY_DN35070_c0_g1_i1	55.3	2.4e-66	XP_012749319.1	hypothetical protein SAMD00019534_108360, partial
TRINITY_DN41197_c0_g1_i1	44.8	5.6e-100	XP_012749327.1	hypothetical protein SAMD00019534_108440
TRINITY_DN41197_c0_g2_i1	45.6	6.8e-103	XP_012749327.1	hypothetical protein SAMD00019534_108440
TRINITY_DN61898_c0_g1_i2	61.1	1.4e-48	XP_012748877.1	hypothetical protein SAMD00019534_114190
TRINITY_DN83944_c0_g1_i2	35	2.2e-19	XP_012748665.1	hypothetical protein SAMD00019534_115240, partial
TRINITY_DN41245_c0_g1_i1	26.4	5.5e-18	XP_012748504.1	hypothetical protein SAMD00019534_116410
TRINITY_DN145614_c0_g1_i1	54.8	2.1e-72	XP_012748046.1	hypothetical protein SAMD00019534_122160, partial
TRINITY_DN146148_c0_g1_i1	45.6	1.1e-22	XP_012747920.1	hypothetical protein SAMD00019534_122510
TRINITY_DN61694_c0_g1_i2	49.5	8.4e-51	XP_014160946.1	hypothetical protein SARC_00790, partial
TRINITY_DN81804_c0_g1_i1	48.9	5.2e-28	XP_014160799.1	hypothetical protein SARC_00992
TRINITY_DN151020_c0_g1_i1	60.4	6.2e-59	XP_014160511.1	hypothetical protein SARC_01238
TRINITY_DN31789_c0_g1_i2	32.8	5.8e-28	XP_014159024.1	hypothetical protein SARC_02677
TRINITY_DN143406_c0_g1_i1	33.8	1e-24	XP_014158544.1	hypothetical protein SARC_03133
TRINITY_DN25333_c0_g1_i1	38.5	1.7e-23	XP_014157889.1	hypothetical protein SARC_03775
TRINITY_DN150866_c0_g1_i1	53.2	2.8e-68	XP_014155358.1	hypothetical protein SARC_06225
TRINITY_DN148894_c0_g1_i1	47.9	1e-11	XP_014152807.1	hypothetical protein SARC_08681
TRINITY_DN140202_c0_g1_i1	52.2	9.7e-125	XP_014151534.1	hypothetical protein SARC_09913
TRINITY_DN85487_c0_g1_i1	51.5	7.9e-97	XP_014150482.1	hypothetical protein SARC_10927
TRINITY_DN81744_c0_g1_i1	42.7	3.9e-48	XP_014150006.1	hypothetical protein SARC_11385
TRINITY_DN151070_c0_g1_i1	40.9	5.3e-50	XP_014149524.1	hypothetical protein SARC_11856
TRINITY_DN143123_c0_g1_i1	55.9	2.7e-104	XP_014148650.1	hypothetical protein SARC_12713
TRINITY_DN97815_c0_g1_i1	37.4	6.7e-19	XP_014146298.1	hypothetical protein SARC_15046
TRINITY_DN97252_c0_g1_i1	40.9	1.3e-42	OMJ86634.1	hypothetical protein SteCoe_11783
TRINITY_DN124848_c0_g1_i1	37.6	1.8e-25	OMJ78960.1	hypothetical protein SteCoe_21134
TRINITY_DN76226_c0_g2_i1	26.7	1.6e-07	OMJ77596.1	hypothetical protein SteCoe_22764
TRINITY_DN109480_c0_g1_i1	78.1	8.5e-82	KNH09337.1	hypothetical protein XU18_0022
TRINITY_DN78844_c0_g1_i1	70	2.7e-31	KNH09337.1	hypothetical protein XU18_0022
TRINITY_DN104969_c0_g1_i1	77.3	1.8e-77	KNH09247.1	hypothetical protein XU18_0525
TRINITY_DN112516_c0_g1_i1	93.2	1.9e-128	KNH09249.1	hypothetical protein XU18_0527
TRINITY_DN146181_c0_g1_i1	70.9	1.5e-37	KNH08491.1	hypothetical protein XU18_1060
TRINITY_DN15153_c1_g1_i1	85.2	2.6e-82	KNH08207.1	hypothetical protein XU18_1215
TRINITY_DN146483_c0_g1_i1	72.7	2.9e-61	KNH07619.1	hypothetical protein XU18_1713
TRINITY_DN151413_c0_g1_i1	78.4	2.5e-89	KNH07637.1	hypothetical protein XU18_1731
TRINITY_DN128861_c0_g1_i1	68.3	2.9e-63	KNH07356.1	hypothetical protein XU18_1888
TRINITY_DN37614_c0_g1_i2	50.9	8.1e-22	KNH07425.1	hypothetical protein XU18_1957
TRINITY_DN46642_c0_g1_i1	52.3	3.6e-73	KNH07132.1	hypothetical protein XU18_2177
TRINITY_DN88085_c0_g1_i1	64.5	1.2e-39	KNH07041.1	hypothetical protein XU18_2218
TRINITY_DN74698_c0_g1_i1	68.8	1.2e-52	KNH06571.1	hypothetical protein XU18_2592
TRINITY_DN151136_c0_g1_i1	35.4	2.7e-31	KNH06481.1	hypothetical protein XU18_2685
TRINITY_DN149220_c0_g1_i1	81.8	2.3e-78	KNH06397.1	hypothetical protein XU18_2902
TRINITY_DN154334_c0_g1_i1	69.4	2.1e-30	KNH06171.1	hypothetical protein XU18_2927
TRINITY_DN32604_c0_g1_i1	69.7	1.4e-116	KNH06189.1	hypothetical protein XU18_2945
TRINITY_DN142007_c0_g1_i1	87.2	6e-85	KNH06088.1	hypothetical protein XU18_3025
TRINITY_DN85291_c0_g1_i1	61.7	6.6e-39	KNH05728.1	hypothetical protein XU18_3250
TRINITY_DN151189_c0_g1_i1	75.4	6.9e-38	KNH05305.1	hypothetical protein XU18_3624
TRINITY_DN146796_c0_g1_i1	68.8	3.1e-71	KNH05273.1	hypothetical protein XU18_3677
TRINITY_DN59625_c0_g1_i2	61.9	3.3e-95	KNH04488.1	hypothetical protein XU18_4258
TRINITY_DN101601_c0_g1_i1	61.7	2.8e-55	KNH03787.1	hypothetical protein XU18_4863
TRINITY_DN5190_c0_g1_i4	50	2.7e-33	KNH02442.1	hypothetical protein XU18_5064
TRINITY_DN73020_c0_g1_i1	48.3	9.4e-42	KNH00543.1	hypothetical protein XU18_5220
TRINITY_DN151777_c0_g1_i1	41.8	2.2e-20	ETB62229.1	hypothetical protein YYC_00843
TRINITY_DN143067_c0_g1_i1	44.9	6.1e-34	CUE64777.1	Hypothetical protein, putative
TRINITY_DN153787_c0_g1_i1	27.9	1e-06	XP_004997488.1	hypothetical protein, variant
TRINITY_DN80407_c0_g2_i1	76	5e-34	XP_014154912.1	hypothetical protein, variant
TRINITY_DN143855_c0_g1_i1	34.3	2.6e-23	CEM20141.1	unnamed protein product
TRINITY_DN14492_c0_g1_i4	30.2	2.6e-50	CEM30983.1	unnamed protein product
TRINITY_DN89669_c0_g1_i2	52.4	3.6e-73	CEL99458.1	unnamed protein product
TRINITY_DN1556_c0_g1_i2	68.4	8.7e-86	ABL84200.1	14-3-3-like protein
TRINITY_DN98590_c0_g1_i1	72.5	8.2e-86	XP_004356442.1	20S proteasome alpha subunit C, putative
TRINITY_DN127873_c0_g1_i1	63.3	8.7e-85	XP_004367445.1	20S proteasome alpha subunit F, putative
TRINITY_DN153750_c0_g1_i1	81.6	8.7e-178	OQR71937.1	26S protease regulatory subunit 8-like
TRINITY_DN141397_c0_g1_i1	41.4	1.2e-44	OQR68773.1	26S proteasome non-ATPase regulatory subunit 1 isoform 1
TRINITY_DN75453_c0_g1_i1	42.1	2.3e-61	PRP74638.1	26S proteasome non-ATPase regulatory subunit 12-like isoform 1
TRINITY_DN130285_c0_g1_i1	64.4	9.4e-45	PRP79947.1	26S proteasome non-ATPase regulatory subunit 8
TRINITY_DN74928_c0_g1_i1	49.7	8e-35	PRP79947.1	26S proteasome non-ATPase regulatory subunit 8
TRINITY_DN126384_c0_g1_i1	64.5	4.6e-83	XP_002677061.1	2-amino-3-ketobutyrate CoA ligase
TRINITY_DN151442_c0_g1_i1	47.3	6.9e-38	XP_004335912.1	3' exoribonuclease family, domain 1 domain containing protein
TRINITY_DN82049_c0_g1_i2	58.7	4.6e-60	PRP82884.1	3-hydroxyisobutyrate dehydrogenase
TRINITY_DN104205_c0_g1_i1	27	1.1e-12	XP_002668738.1	3-isopropylmalate dehydratase
TRINITY_DN39056_c0_g1_i1	72.8	1.5e-136	KYQ91940.1	3-methyl-2-oxobutanoate dehydrogenase
TRINITY_DN93587_c0_g1_i2	68.7	2.3e-182	XP_004337574.1	3oxoacid CoA transferase 1 isoform 3, putative
TRINITY_DN56533_c0_g1_i1	51.5	8e-83	XP_004339349.1	4Fe4S ferredoxin iron-sulfur binding domain containing protein
TRINITY_DN137988_c0_g1_i1	59.3	1.2e-56	XP_004359582.1	AAA ATPase domain-containing protein
TRINITY_DN1092_c0_g1_i1	43	1.1e-19	KYR02504.1	actin binding protein
TRINITY_DN143167_c0_g1_i1	70	1.7e-101	KYR02323.1	actin bundling protein
TRINITY_DN153486_c0_g1_i1	41.1	4.6e-75	XP_004334335.1	actin related protein 2/3 complex, 41 kDa subunit
TRINITY_DN99_c0_g1_i4	99	8.7e-109	AFY23980.1	actin, partial
TRINITY_DN7748_c0_g1_i1	73.6	6.5e-182	XP_004359239.1	actin-like protein
TRINITY_DN7748_c0_g2_i1	74.2	3.7e-182	XP_004359239.1	actin-like protein
TRINITY_DN3670_c0_g1_i1	62.1	1.1e-52	XP_004351535.1	actinrelated protein ARPC3, putative
TRINITY_DN3670_c0_g2_i1	62.7	1.4e-53	XP_004351535.1	actinrelated protein ARPC3, putative
TRINITY_DN91726_c0_g1_i4	47.5	6.3e-08	XP_029841902.1	acylamino-acid-releasing enzyme isoform X1
TRINITY_DN59640_c0_g1_i1	75.7	5.9e-69	XP_009492340.1	acyl-CoA dehydrogenase
TRINITY_DN151440_c0_g1_i1	36.6	3.6e-31	OLQ03591.1	Acyl-coenzyme A oxidase-like protein
TRINITY_DN71179_c1_g1_i1	54.5	5.5e-38	XP_004334025.1	Adaptin earbinding coat-associated protein 2 (NECAP-2) isoform 2, putative
TRINITY_DN84120_c0_g1_i1	67.6	5.8e-46	KYQ91598.1	adaptor-related protein complex 2
TRINITY_DN144052_c0_g1_i1	68.3	6.7e-59	KNH01752.1	adenosine kinase b
TRINITY_DN64933_c0_g1_i1	54	8.4e-60	XP_020437992.1	adenylate kinase
TRINITY_DN153397_c0_g1_i1	64.2	2.1e-112	XP_004341637.1	adenylosuccinate lyase, putative
TRINITY_DN8489_c0_g1_i4	81.6	8.1e-84	XP_022700037.1	ADP-ribosylation factor 1 isoform X2
TRINITY_DN17648_c1_g1_i2	75.3	2e-67	XP_004333797.1	ADPribosylation factor, putative
TRINITY_DN143368_c0_g1_i1	56.1	1.7e-58	PRP76109.1	aldehyde dehydrogenase
TRINITY_DN20344_c0_g1_i4	48.1	7e-99	XP_635806.1	hypothetical protein DDB_G0290333
TRINITY_DN38519_c0_g1_i1	96.4	4.8e-218	KNH04969.1	alpha tubulin
TRINITY_DN151344_c0_g1_i1	63.5	7e-81	OLP89194.1	Alpha-centractin
TRINITY_DN75569_c0_g3_i1	39.1	1.8e-20	XP_004341599.1	amidophosphoribosyltransferase
TRINITY_DN140825_c0_g1_i1	87.8	8.3e-82	KNH08674.1	amino acid permease-like protein
TRINITY_DN93223_c0_g1_i1	52.3	3.3e-41	OLP86323.1	Aminoacylase-1
TRINITY_DN39824_c2_g1_i2	48.1	2.1e-105	XP_004995165.1	aminopeptidase
TRINITY_DN151378_c0_g1_i1	40	7.2e-49	XP_004339487.1	aminopeptidase p, nterminal domain containing protein
TRINITY_DN89385_c0_g1_i1	50.7	3.9e-111	XP_004343628.1	ammonium transporter subfamily protein
TRINITY_DN115434_c0_g1_i1	48.7	6.2e-46	XP_004366073.1	Ancient conserved domain protein 2
TRINITY_DN19006_c0_g1_i1	40.2	1.5e-184	XP_004353034.1	ARM family protein
TRINITY_DN110378_c0_g1_i1	60.3	7.5e-142	XP_003293126.1	aspartate aminotransferase
TRINITY_DN48752_c0_g1_i1	67.2	1e-148	XP_004334670.1	ATP:L-methionine S-Adenosyltransferase
TRINITY_DN105791_c0_g1_i1	51	2.6e-128	XP_008857592.1	ATP-binding cassette protein, putative
TRINITY_DN115421_c0_g1_i1	46	1.5e-39	OLP90745.1	ATP-binding cassette sub-family D member 3
TRINITY_DN88052_c0_g1_i1	59.4	5.4e-51	KNH07560.1	ATP-dependent DEAD/H RNA helicase
TRINITY_DN66237_c0_g1_i1	51.4	1.9e-69	KYQ90503.1	autophagy protein 3
TRINITY_DN20474_c0_g1_i1	53.5	3.1e-22	AGG87172.1	autophagy protein 8b
TRINITY_DN191_c0_g1_i1	100	2e-90	AHG94980.1	beta actin, partial
TRINITY_DN48967_c0_g1_i1	52.2	2.6e-70	XP_020426857.1	beta adaptin
TRINITY_DN112325_c0_g1_i1	57.1	3.2e-47	ABV45180.1	beta-catenin ICAT protein, partial
TRINITY_DN35542_c0_g1_i2	93.9	1.3e-248	KNH04975.1	beta-tubulin
TRINITY_DN113216_c0_g1_i1	45.9	2.2e-33	XP_004340438.1	brix domain containing protein
TRINITY_DN6305_c3_g1_i1	52.5	1.1e-69	KYQ93996.1	brix domain-containing protein
TRINITY_DN137530_c0_g1_i1	29.3	8.5e-11	XP_004368292.1	C2 domain containing protein
TRINITY_DN85157_c0_g1_i1	29.8	5.6e-17	XP_001023372.1	C-5 sterol desaturase
TRINITY_DN72740_c0_g1_i1	48.1	4.9e-221	XP_004342496.1	calcium translocating P-type ATPase, PMCA-type, putative
TRINITY_DN115585_c0_g1_i1	28.3	2.6e-54	XP_013759216.1	calmodulin mutant syncam9
TRINITY_DN140395_c0_g1_i1	56.5	1.5e-81	PRP75786.1	calreticulin-like
TRINITY_DN149157_c0_g1_i1	49.1	6.6e-49	XP_004367450.1	Camk2b protein
TRINITY_DN37880_c0_g1_i1	79	3.1e-99	XP_004334630.1	casein kinase ii subunit alpha, putative
TRINITY_DN66465_c0_g1_i2	51.2	1.1e-81	XP_004998815.1	cathepsin Z
TRINITY_DN56847_c1_g1_i2	50.8	2e-98	XP_635725.1	hypothetical protein DDB_G0290409
TRINITY_DN46963_c0_g1_i1	28	2e-11	KYR01288.1	CDP-alcohol phosphatidyltransferase
TRINITY_DN56439_c0_g1_i1	51.3	2e-68	XP_004358298.1	cell cycle control protein
TRINITY_DN76428_c0_g1_i1	42.1	6.6e-42	XP_013757564.1	cell division control protein
TRINITY_DN63637_c0_g1_i1	52.9	3e-22	XP_004335199.1	cell division control protein 42, putative
TRINITY_DN12218_c0_g1_i1	87.9	1.2e-84	KNH05653.1	Chain A Cyclophilin
TRINITY_DN76229_c0_g1_i1	68.1	2.8e-215	XP_020431961.1	chaperonin containing TCP1 epsilon subunit
TRINITY_DN153892_c0_g1_i1	79.2	5.6e-48	KNH04836.1	chaperonin HSP60 mitochondrial precursor
TRINITY_DN19479_c0_g2_i2	33.2	1.1e-70	XP_004353715.1	Choline/Carnitine oacyltransferase superfamily protein
TRINITY_DN143931_c0_g1_i1	54.5	1.6e-54	KYQ91955.1	clathrin-adaptor gamma chain
TRINITY_DN48862_c0_g1_i1	38.4	1.4e-23	XP_004339875.1	coated vesicle membrane protein
TRINITY_DN130818_c0_g1_i1	70.5	1.1e-67	XP_004998113.1	coatomer beta subunit
TRINITY_DN56834_c1_g1_i1	53.5	4.6e-66	PRP87029.1	coatomer protein complex, subunit beta 2 (beta prime)
TRINITY_DN590_c0_g1_i1	54.1	1.8e-34	XP_014155079.1	cofilin
TRINITY_DN140732_c0_g1_i1	50	2.5e-40	XP_004340937.1	COMM domain containing protein 2, putative
TRINITY_DN77271_c0_g1_i1	34.6	3.2e-24	KYR00545.1	COMM domain-containing protein 1
TRINITY_DN33904_c0_g2_i3	46.8	1.4e-75	XP_004339223.1	coproporphyrinogen III oxidase, aerobic, putative
TRINITY_DN36203_c0_g1_i1	46.1	1.1e-94	XP_004335318.1	coronin, putative
TRINITY_DN145880_c0_g1_i1	60	7.1e-74	XP_004341727.1	cterminal domain small phosphatase, putative
TRINITY_DN48223_c0_g1_i1	30.5	3.4e-25	XP_004362449.1	cystathionine-beta-synthase domain-containing protein
TRINITY_DN109901_c0_g1_i1	39.8	4.2e-41	KYQ92920.1	cystathionine-beta-synthase domain-containing protein
TRINITY_DN143107_c0_g1_i1	48.6	9.3e-12	XP_020430490.1	cytochrome c oxidase subunit V
TRINITY_DN149002_c0_g1_i1	80.6	2.8e-82	KNH05015.1	cytochrome c oxidase VII
TRINITY_DN126572_c0_g1_i1	62.2	3.5e-109	PRP81006.1	cytoplasmic aconitate hydratase isoform 1
TRINITY_DN85572_c0_g1_i1	38.7	2.4e-41	XP_004347061.2	D-3-phosphoglycerate dehydrogenase
TRINITY_DN124768_c0_g1_i3	89.3	6.3e-174	ANB27683.1	delta-aminolevulinic acid dehydratase/porphobilinogen synthase
TRINITY_DN132823_c0_g1_i1	41.4	4.9e-70	XP_004338871.1	deoxyribonuclease II protein, putative
TRINITY_DN39376_c0_g1_i1	56.2	7.9e-114	PRP78674.1	Dihydrolipoyllysine-residue acetyltransferase component 2 of pyruvate dehydrogenase complex
TRINITY_DN143106_c0_g1_i1	69.6	2.4e-72	PRP87048.1	dihydropyrimidinase
TRINITY_DN152047_c0_g1_i1	41	1.5e-31	XP_004342310.1	DnaJ domain containing protein
TRINITY_DN128196_c0_g1_i1	47.6	1.5e-29	KYQ90823.1	DNAJ heat shock N-terminal domain-containing protein
TRINITY_DN67964_c0_g1_i1	39	9.4e-42	XP_013763164.1	Dock9 protein, partial
TRINITY_DN11776_c0_g2_i1	31.6	2.8e-40	XP_004340697.1	domain found in if2b/if5 domain containing protein
TRINITY_DN56773_c0_g1_i4	36.8	3.3e-12	XP_004338464.1	dual specificity phosphatase, catalytic domain containing protein
TRINITY_DN145769_c0_g1_i1	38.8	7.5e-18	XP_004344098.1	Dual specificity protein kinase
TRINITY_DN6703_c2_g1_i1	54.1	9.8e-31	XP_004358770.1	DUF214 family protein
TRINITY_DN51258_c0_g1_i1	68.8	4.5e-120	XP_004368323.1	dynamin domain containing protein
TRINITY_DN139007_c0_g1_i1	45.9	1.4e-48	PRP80825.1	dynamin-2
TRINITY_DN25308_c0_g1_i1	61.8	1.2e-60	KNH04218.1	dynamin-like protein
TRINITY_DN114890_c0_g1_i1	58.8	2.3e-37	XP_004351607.1	Dynein heavy chain protein
TRINITY_DN20495_c0_g1_i1	45	2.9e-21	XP_004347153.1	EF hand domain containing protein
TRINITY_DN37484_c0_g1_i1	42.9	4.9e-30	XP_004333780.1	EF hand domain containing protein
TRINITY_DN43798_c0_g2_i2	47.7	2.1e-39	XP_004352561.1	EF hand domain containing protein
TRINITY_DN106065_c0_g1_i1	39.5	1.5e-34	XP_004333762.1	EGFlike domain containing protein
TRINITY_DN82091_c0_g1_i1	42.7	2.7e-36	XP_004333762.1	EGFlike domain containing protein
TRINITY_DN70059_c0_g1_i1	43.1	2.4e-82	XP_004341586.1	elongation factor 1-gamma family protein
TRINITY_DN107249_c0_g1_i1	90.3	1.6e-87	KNH06231.1	elongation factor 2
TRINITY_DN29153_c0_g1_i2	94.2	3.6e-201	KNH06231.1	elongation factor 2
TRINITY_DN143794_c0_g1_i1	86.6	5.5e-80	KNH01762.1	elongation factor TU
TRINITY_DN114237_c0_g1_i2	34.9	5.1e-28	KYR03165.1	emp24/gp25L/p24 family protein
TRINITY_DN81581_c0_g1_i2	47.4	1.8e-20	XP_014160929.1	endothelial differentiation-like factor 1
TRINITY_DN46735_c0_g1_i1	74.7	2.3e-179	XP_004337411.1	Enolase, Cterminal TIM barrel domain containing protein
TRINITY_DN87736_c0_g1_i1	48.8	4.6e-37	XP_004339123.1	enoylCoA hydratase/isomerase, putative
TRINITY_DN96462_c0_g1_i1	55.8	1.6e-97	KYK25242.1	epimerase
TRINITY_DN148874_c0_g1_i1	52.8	4.3e-59	XP_004339953.1	ER lumen proteinretaining receptor-like protein
TRINITY_DN143198_c0_g1_i1	61.5	7.5e-63	XP_004340748.1	Eukaryotic initiation factor 4E
TRINITY_DN15552_c0_g1_i1	54.8	5.2e-75	XP_004340095.1	eukaryotic initiation factor, putative
TRINITY_DN15552_c0_g2_i1	54.8	6.9e-76	XP_004340095.1	eukaryotic initiation factor, putative
TRINITY_DN3011_c0_g1_i1	73.2	0	XP_004337289.1	eukaryotic translation elongation factor 2, putative
TRINITY_DN22833_c0_g1_i1	52.9	1.9e-121	XP_004340264.1	eukaryotic translation initiation factor 3 subunit E, putative
TRINITY_DN46081_c0_g1_i1	38.2	2.6e-25	XP_004337500.1	eukaryotic translation initiation factor 4E family
TRINITY_DN56611_c0_g1_i1	73.3	1.6e-144	XP_003284810.1	extracellular response kinase
TRINITY_DN148332_c0_g1_i1	55.6	1.6e-77	XP_004341414.1	Factin-capping protein subunit alpha-2, putative
TRINITY_DN36231_c0_g1_i1	72.5	7.1e-110	XP_004355015.1	Factin-capping protein subunit beta, putative
TRINITY_DN150986_c0_g1_i1	66.8	2e-116	XP_004350448.1	FAM49 family protein
TRINITY_DN17475_c0_g2_i1	60.6	1.9e-68	XP_004350448.1	FAM49 family protein
TRINITY_DN96475_c0_g1_i1	40	3.6e-35	XP_643566.1	ALG-2 interacting protein X
TRINITY_DN28998_c0_g1_i3	45.8	4e-96	XP_001012648.2	fatty acid desaturase family protein
TRINITY_DN43400_c2_g2_i2	36.1	8.6e-58	XP_004342569.1	fatty acid desaturase subfamily protein
TRINITY_DN122704_c0_g1_i1	41.4	4.6e-43	RYH18502.1	fatty acid hydroxylase family protein
TRINITY_DN95465_c0_g1_i1	51.3	3.8e-33	KNH07340.1	FeuC protein
TRINITY_DN28832_c2_g1_i1	66.2	7.2e-161	XP_004358271.1	fumarylacetoacetase
TRINITY_DN62129_c0_g1_i2	46.9	3.5e-53	XP_004368305.1	gamma carbonic anhydrase
TRINITY_DN90714_c1_g1_i1	44.5	1.6e-116	XP_004337194.1	gammaglutamyltransferase
TRINITY_DN154139_c0_g1_i1	83.1	5.4e-70	KNH01791.1	glucose-regulated protein
TRINITY_DN34365_c0_g1_i1	95.3	7.8e-131	KNH01791.1	glucose-regulated protein
TRINITY_DN143484_c0_g1_i1	66.8	8.9e-60	XP_004336178.1	glycerol3-phosphate dehydrogenase
TRINITY_DN88176_c0_g1_i2	74.4	8.3e-78	KNH09353.1	glycosomal membrane protein
TRINITY_DN5865_c0_g3_i1	52.7	1.1e-49	XP_004340798.1	golgi family protein, putative
TRINITY_DN15282_c2_g1_i2	58.7	2.3e-59	XP_004357041.1	G-protein subunit alpha 1
TRINITY_DN92545_c0_g1_i1	41.9	7.7e-62	XP_004357041.1	G-protein subunit alpha 1
TRINITY_DN139018_c0_g1_i1	29.9	1.1e-14	XP_020433850.1	G-protein-coupled receptor family 3 protein 8
TRINITY_DN45841_c0_g1_i1	52.3	3.6e-72	KYR01885.1	G-protein-coupled receptor family protein
TRINITY_DN87444_c0_g1_i1	47.3	1.4e-59	KYR01885.1	G-protein-coupled receptor family protein
TRINITY_DN140910_c0_g1_i1	62	3.4e-64	XP_004334532.1	GTP cyclohydrolase I, putative
TRINITY_DN129495_c0_g1_i1	39.9	7e-53	XP_004333659.1	gtpase-activator protein for Ras family gtpase
TRINITY_DN35691_c0_g1_i1	97.3	3.9e-121	KNH05149.1	GTP-binding nuclear protein rtb2
TRINITY_DN145487_c0_g1_i1	71.3	9.8e-108	XP_004343796.1	guanine nucleotide-binding protein
TRINITY_DN55603_c0_g1_i2	59.1	7.6e-120	XP_003286020.1	guanine nucleotide-binding protein alpha-1 subunit
TRINITY_DN85785_c0_g1_i1	43.6	2e-75	XP_003286020.1	guanine nucleotide-binding protein alpha-1 subunit
TRINITY_DN29771_c0_g1_i1	54.2	2e-48	PRP83330.1	guanosine-3',5'-bis 3'-diphosphatase
TRINITY_DN151268_c0_g1_i1	77.6	3.5e-83	KNH04455.1	guide RNA-binding protein
TRINITY_DN146326_c0_g1_i1	93.1	2.1e-119	ANB27674.1	heat shock protein
TRINITY_DN25422_c0_g1_i1	84.8	1.1e-120	KNH09219.1	heat shock protein 60
TRINITY_DN36205_c0_g1_i1	87.9	4e-73	KNH08328.1	heat shock protein 8
TRINITY_DN36205_c0_g2_i1	88.5	3.5e-158	KNH08328.1	heat shock protein 8
TRINITY_DN12808_c0_g1_i1	67	1.1e-251	XP_004351156.1	heat shock protein Hsp70 family protein
TRINITY_DN134788_c0_g1_i1	90.6	0	KNH09763.1	heat shock protein mitochondrial precursor
TRINITY_DN153480_c0_g1_i1	50	6.5e-43	AGH24332.1	heme biosynthesis protein (mitochondrion)
TRINITY_DN6139_c0_g1_i1	82.6	3.8e-38	KNH07351.1	histone H2B.2 sperm-like protein
TRINITY_DN100277_c0_g1_i2	61.3	3.9e-50	KNH01387.1	histone-lysine N-methyltransferase
TRINITY_DN100277_c0_g2_i1	64.5	1.4e-60	KNH01387.1	histone-lysine N-methyltransferase
TRINITY_DN141106_c0_g1_i1	64.5	5.2e-62	KNH08671.1	histone-lysine N-methyltransferase
TRINITY_DN76270_c0_g1_i1	62.6	2.3e-106	XP_020435034.1	homogentisate 1,2-dioxygenase
TRINITY_DN4147_c0_g1_i6	89.3	8.3e-53	KNH07352.1	Hta1p
TRINITY_DN150926_c0_g1_i1	51.8	8.3e-81	XP_020431355.1	hydroxyacylglutathione hydrolase
TRINITY_DN151461_c0_g1_i1	35.4	1.8e-34	XP_020427390.1	I/LWEQ domain-containing protein
TRINITY_DN148430_c0_g1_i1	30.6	7.9e-50	XP_004333234.1	Importin beta domain containing protein
TRINITY_DN81055_c0_g1_i1	68.4	2.5e-92	XP_004337085.1	inorganic diphosphatase
TRINITY_DN56372_c0_g1_i2	68.9	5e-71	XP_004353733.1	Inosine5'-monophosphate dehydrogenase
TRINITY_DN56372_c0_g1_i2	55.8	8.8e-60	XP_004353733.1	Inosine5'-monophosphate dehydrogenase
TRINITY_DN145930_c0_g1_i1	61.3	3.7e-54	XP_013762089.1	inositol-3-phosphate synthase
TRINITY_DN153889_c0_g1_i1	52.4	1.1e-44	XP_004347829.1	isochorismatase domain-containing protein 1
TRINITY_DN44397_c0_g1_i1	29	5.6e-11	CDW81961.1	kelch motif family protein
TRINITY_DN143627_c0_g1_i1	79.4	4.5e-79	KNH07941.1	L7a
TRINITY_DN105007_c0_g1_i1	88.9	3.7e-90	KNH05735.1	laminin receptor
TRINITY_DN151512_c0_g1_i1	51.9	1.3e-36	KNH09402.1	leucine-rich repeat protein
TRINITY_DN85122_c0_g1_i1	39.5	1.5e-24	XP_020427291.1	leucine-rich repeat-containing protein
TRINITY_DN23360_c2_g1_i2	32.3	1.6e-19	KYQ93272.1	leucine-rich repeat-containing protein (LRR)
TRINITY_DN140594_c0_g1_i1	46.4	1.9e-44	XP_647783.1	CDP-alcohol phosphatidyltransferase
TRINITY_DN47036_c0_g1_i1	40.7	7.7e-33	XP_001022641.1	lipase family protein
TRINITY_DN144173_c0_g1_i1	65.4	1.2e-11	XP_003738353.1	lissencephaly-1 homolog
TRINITY_DN154199_c0_g1_i1	33.1	2.7e-18	EJY68285.1	LMBR1 domain-containing protein (macronuclear)
TRINITY_DN56656_c0_g2_i4	52.4	4.5e-62	XP_641990.1	farnesyl diphosphate synthase
TRINITY_DN136222_c0_g1_i1	46.7	4.1e-28	XP_020431249.1	Lupus La protein
TRINITY_DN12323_c0_g1_i1	36.2	1e-72	PRP77617.1	lysosomal protective protein-like
TRINITY_DN12323_c0_g2_i1	35.2	4.9e-72	PRP77617.1	lysosomal protective protein-like
TRINITY_DN76238_c0_g1_i2	57.7	1.3e-259	BBB87256.1	major vault protein
TRINITY_DN76279_c0_g1_i2	60.8	1.9e-107	XP_004351005.1	malate dehydrogenase
TRINITY_DN13102_c0_g1_i1	63.2	3.5e-108	XP_002678973.1	malate dehydrogenase
TRINITY_DN115231_c0_g1_i1	33	1e-25	XP_004341438.1	manganese and iron superoxide dismutase
TRINITY_DN2116_c2_g1_i1	52.5	3.9e-53	XP_004341438.1	manganese and iron superoxide dismutase
TRINITY_DN145927_c0_g1_i1	56.3	7.6e-63	PRP81686.1	mannosyl-oligosaccharide 1,2-alpha-mannosidase IA-like isoform 2
TRINITY_DN153357_c0_g1_i1	51.4	2.1e-47	XP_013760780.1	mannosyltransferase
TRINITY_DN37100_c0_g1_i1	30.9	1.5e-12	EJY84401.1	MAPEG family protein (macronuclear)
TRINITY_DN126819_c0_g1_i1	63.5	2.7e-192	XP_004333784.1	methylmalonatesemialdehyde dehydrogenase (acylating), putative
TRINITY_DN142998_c0_g1_i1	59.5	2.7e-94	KNH08151.1	mitochondrial ADP/ATP translocase
TRINITY_DN149432_c0_g1_i1	74.4	2.5e-73	KNH04923.1	mitochondrial carrier protein
TRINITY_DN153950_c0_g1_i1	83.4	2.8e-83	KNH07212.1	mitochondrial guide RNA binding complex subunit 2
TRINITY_DN48736_c0_g1_i1	29.9	3.2e-46	XP_020435026.1	mitochondrial processing peptidase beta subunit
TRINITY_DN95297_c0_g1_i1	64.2	8.9e-52	KNH08037.1	mitochondrial RNA ligase 2
TRINITY_DN95297_c0_g1_i1	78.5	2.8e-29	KNH08037.1	mitochondrial RNA ligase 2
TRINITY_DN140821_c0_g1_i1	63.2	2.1e-55	ABD59451.1	mitochondrial single-subunit RNA polymerase, partial
TRINITY_DN153351_c0_g1_i1	52.8	8.9e-36	ABD59451.1	mitochondrial single-subunit RNA polymerase, partial
TRINITY_DN153511_c0_g1_i1	73.1	8.6e-125	KNH08743.1	Mitochondrial solute carrier protein
TRINITY_DN150990_c0_g1_i1	70.5	1.7e-81	KYR02650.1	Mps1 binder-like protein
TRINITY_DN22922_c0_g1_i1	71	1.4e-81	KYR02650.1	Mps1 binder-like protein
TRINITY_DN56453_c0_g2_i1	44.7	1.6e-63	XP_004357469.1	myb domain-containing protein
TRINITY_DN148389_c0_g1_i1	46.1	1.2e-62	XP_004996630.1	MYG1 protein
TRINITY_DN34952_c0_g1_i2	32.5	1.4e-32	XP_635661.1	LIM-type zinc finger-containing protein
TRINITY_DN59171_c0_g1_i2	58.4	2.6e-54	AAD09141.1	myosin I heavy chain kinase
TRINITY_DN148785_c0_g1_i1	67	2.3e-66	XP_004350658.1	myosin IB
TRINITY_DN18230_c0_g1_i1	51.8	1.1e-92	PRP77865.1	myosin IB
TRINITY_DN43514_c0_g1_i1	48.8	5.2e-82	PRP89367.1	myosin II heavy chain
TRINITY_DN135182_c0_g1_i1	37.9	1.2e-08	XP_640625.1	Lupus La protein
TRINITY_DN91170_c0_g1_i2	57.1	4.3e-92	KYR00537.1	myosin light chain kinase
TRINITY_DN140531_c0_g1_i1	51.9	5.2e-79	AAC35357.1	Myosin-IA
TRINITY_DN56724_c0_g1_i1	25.9	8.3e-19	XP_004364442.2	myosin-X
TRINITY_DN71263_c0_g1_i1	55.5	1.3e-76	XP_004339486.1	Nacylsphingosine amidohydrolase, putative
TRINITY_DN150965_c0_g1_i1	59.8	1.1e-100	XP_004255825.1	NAD dependent epimerase/dehydratase, putative
TRINITY_DN81267_c0_g1_i1	55.8	1e-78	XP_004357913.1	NAD+ dependent glutamate dehydrogenase
TRINITY_DN145773_c0_g1_i1	90.4	2.1e-78	XP_004340821.1	NADH dehydrogenase, putative
TRINITY_DN151389_c0_g1_i1	69.8	3.6e-67	KNH06982.1	NAD-malate dehydrogenase
TRINITY_DN145531_c0_g1_i1	59.2	3.1e-57	XP_004356659.1	nicotinate phosphoribosyltransferase
TRINITY_DN82289_c0_g1_i1	34.9	8.4e-09	PRP75076.1	nuclear movement protein nudc
TRINITY_DN17006_c1_g1_i1	72.4	1.7e-35	KNH08944.1	nucleolar RNA-binding protein
TRINITY_DN143539_c0_g1_i1	78.4	1.9e-71	YP_009308389.1	orf1594 (mitochondrion)
TRINITY_DN87609_c0_g1_i1	46.8	9.3e-08	PRP89574.1	osteoclast-stimulating factor 1-like
TRINITY_DN37641_c0_g1_i3	50.5	1.2e-73	XP_641424.1	myosin light chain kinase
TRINITY_DN19630_c0_g1_i1	30.3	1.1e-69	XP_004338353.1	PAS domain Sbox domain containing protein
TRINITY_DN76657_c0_g1_i1	60.3	8.4e-89	KYQ90388.1	paxillin
TRINITY_DN68078_c2_g1_i1	45.4	9e-30	XP_004337219.1	PCI domain containing protein
TRINITY_DN52527_c0_g1_i7	41.7	9.3e-106	PRP87728.1	peptidase
TRINITY_DN148281_c0_g1_i1	38.8	3.6e-33	XP_004368318.1	peptidase C19 family protein
TRINITY_DN60437_c1_g2_i2	53.2	4.4e-141	XP_004339260.1	peptidase D, putative
TRINITY_DN124382_c0_g1_i1	50.6	4.1e-153	QBK87824.1	peptidase family M49
TRINITY_DN9705_c0_g1_i1	73	4.6e-68	OHT16097.1	Peptidyl-prolyl cis-trans isomerase 7
TRINITY_DN115510_c0_g1_i1	41.8	6.2e-17	OLP79213.1	Peptidyl-prolyl cis-trans isomerase A
TRINITY_DN63230_c0_g1_i2	51.7	7.4e-119	XP_004359963.1	peroxisomal multifunctional enzyme
TRINITY_DN108551_c0_g2_i1	31.6	2.1e-10	XP_004340741.1	PH domain containing protein
TRINITY_DN56613_c0_g1_i1	44.4	7.1e-43	KYQ94267.1	phosducin-like protein
TRINITY_DN112844_c0_g1_i1	31.3	1.5e-11	XP_013760584.1	phosphate transporter
TRINITY_DN140544_c0_g1_i1	77.8	6.5e-71	KNH06951.1	phosphate transporter protein
TRINITY_DN150975_c0_g1_i1	41.4	3.5e-48	XP_013753152.1	phosphatidylglycerol specific phospholipase C
TRINITY_DN135522_c0_g1_i1	40.6	7.5e-35	KYQ96797.1	phosphoesterase
TRINITY_DN110660_c0_g1_i1	50.4	3.5e-95	KYQ94250.1	phosphoethanolamine-cytidyltransferase
TRINITY_DN153428_c0_g1_i1	71.2	8.6e-101	PRP79035.1	phosphoglycerate mutase
TRINITY_DN143279_c0_g1_i1	51.1	2.6e-59	XP_004345974.1	Phospholipase Blike protein, putative
TRINITY_DN61727_c0_g1_i2	59.3	1.4e-94	XP_004347759.1	phosphoribosylaminoimidazolecarboxamide formyltransferase/IMP
TRINITY_DN32073_c2_g2_i13	62	7.6e-98	XP_004344749.1	phosphoribosylpyrophosphate synthetase
TRINITY_DN34161_c0_g1_i2	44.9	2.2e-51	XP_004367664.1	phytanoylCoA dioxygenase
TRINITY_DN100208_c0_g1_i1	41.9	1.1e-18	XP_004336368.1	phytanoyl-CoA dioxygenase, putative, partial
TRINITY_DN140148_c0_g1_i1	64.5	1.8e-114	XP_004357367.1	pleckstrin domain-containing protein
TRINITY_DN140570_c0_g1_i1	55	7.3e-60	PRP78954.1	poly polymerase
TRINITY_DN145681_c0_g1_i1	69.8	9.2e-55	KNH09766.1	poly(A)-binding protein II-like protein
TRINITY_DN140983_c0_g1_i1	48.4	3.5e-54	XP_004340383.1	Poly(ADPribose) polymerase catalytic domain containing protein
TRINITY_DN140499_c0_g1_i1	79.4	4.9e-65	KNH06809.1	polyadenylate-binding protein 1
TRINITY_DN140084_c0_g1_i1	69.6	5e-51	KNH04826.1	polyadenylate-binding protein 4
TRINITY_DN12889_c0_g1_i1	81	1.7e-76	AAB58345.1	Pprap1 protein, partial
TRINITY_DN126966_c0_g1_i1	59	1.6e-42	XP_002673210.1	predicted protein
TRINITY_DN140840_c0_g1_i1	37.6	2.6e-26	XP_002676871.1	predicted protein
TRINITY_DN54305_c0_g1_i2	41.6	1e-90	XP_002674263.1	predicted protein
TRINITY_DN9095_c0_g1_i1	48.8	2.2e-99	XP_002681526.1	predicted protein
TRINITY_DN81623_c0_g1_i1	86.7	2.5e-183	XP_004344089.1	PremRNA processing splicing factor 8, putative
TRINITY_DN78479_c0_g1_i2	62.3	3e-86	XP_022673339.1	proliferating cell nuclear antigen-like
TRINITY_DN59590_c0_g1_i1	46	1.9e-128	RLG63884.1	proline--tRNA ligase
TRINITY_DN145763_c0_g1_i1	38.2	3.1e-22	XP_013760166.1	proly 4-hydroxylase
TRINITY_DN81919_c0_g1_i1	74.1	6.5e-104	XP_020426728.1	propionyl-CoA carboxylase
TRINITY_DN136380_c0_g1_i1	62	5.8e-45	XP_004368095.1	proteasome (prosome, macropain) 26S subunit, nonATPase, 6, putative
TRINITY_DN56100_c0_g1_i1	66.2	7.6e-148	XP_004338975.1	proteasome 26S subunit, nonATPase, 1, putative
TRINITY_DN148388_c0_g1_i1	67.7	7.6e-86	PRP80712.1	proteasome subunit alpha type-2-like
TRINITY_DN108930_c0_g1_i1	67.8	2.5e-88	XP_003287743.1	proteasome subunit beta type 5
TRINITY_DN135962_c0_g1_i1	69.3	8.7e-75	PRP84483.1	proteasome subunit beta type 6
TRINITY_DN151264_c0_g1_i1	49.5	1.9e-48	XP_004341316.1	proteasome subunit beta type2, putative
TRINITY_DN46689_c0_g1_i3	55.9	1.2e-58	XP_004348593.1	proteasome subunit beta type4, putative
TRINITY_DN140924_c0_g1_i1	61.5	7.7e-64	XP_004339136.1	proteasome subunit protein, putative
TRINITY_DN140588_c0_g1_i1	52.5	2.1e-82	XP_004336278.1	Proteasome/cyclosome repeat containing protein
TRINITY_DN23415_c0_g1_i1	64.9	1.6e-151	OLS15498.1	protein AtoB1
TRINITY_DN145548_c0_g1_i1	56.9	8.9e-38	XP_004337390.1	protein geranylgeranyltransferase type I, beta subunit, putative
TRINITY_DN2289_c1_g1_i1	50.2	7.5e-69	XP_020427064.1	protein kinase A regulatory subunit
TRINITY_DN15249_c0_g1_i2	72.2	1.4e-112	AFD36233.1	protein kinase C4, partial (plastid)
TRINITY_DN15249_c0_g2_i2	70.1	2.9e-109	AFD36233.1	protein kinase C4, partial (plastid)
TRINITY_DN123318_c0_g1_i1	58.9	2.3e-85	XP_004339862.1	protein kinase domain containing protein
TRINITY_DN153332_c0_g1_i1	35.7	1.2e-12	XP_004333979.1	protein kinase domain containing protein
TRINITY_DN151237_c0_g1_i1	58.4	1.7e-49	XP_004348513.1	protein kinase domain containing protein, partial
TRINITY_DN153875_c0_g1_i1	69.2	8.3e-63	XP_004348513.1	protein kinase domain containing protein, partial
TRINITY_DN140416_c0_g1_i1	67.2	1.4e-57	XP_004355119.1	protein phosphatase 2B
TRINITY_DN92866_c0_g1_i2	72.5	3.2e-131	XP_003285575.1	protein phosphatase 6 catalytic subunit
TRINITY_DN16802_c1_g1_i1	69.8	7.3e-117	XP_636601.1	protein serine/threonine kinase
TRINITY_DN110209_c0_g1_i1	43.9	4.6e-34	XP_004340684.1	Protein transport protein sec23, putative
TRINITY_DN153356_c0_g1_i1	44.8	1.8e-40	XP_013763102.1	protein tyrosine phosphatase
TRINITY_DN153934_c0_g1_i1	83.2	7.3e-139	KNH03833.1	Proton-coupled amino acid transporter
TRINITY_DN38877_c0_g1_i2	31.8	3e-06	XP_020430576.1	putative protein serine/threonine kinase
TRINITY_DN65317_c0_g1_i1	55.8	1e-41	XP_020430636.1	putative protein serine/threonine kinase
TRINITY_DN47198_c1_g2_i1	90	3.3e-21	QCF47508.1	putative RNA-dependent DNA polymerase
TRINITY_DN6398_c0_g2_i3	57.3	4.2e-14	QCF47503.1	putative tyrosine kinase
TRINITY_DN80989_c0_g1_i1	51.3	5.1e-46	KYR02107.1	putative zinc transporter
TRINITY_DN18531_c0_g1_i1	58.2	5.1e-86	XP_003283249.1	pyruvate dehydrogenase E1 alpha subunit
TRINITY_DN115559_c0_g1_i1	68.3	6.1e-128	XP_003294737.1	pyruvate dehydrogenase E1 beta subunit
TRINITY_DN134547_c0_g1_i1	64.4	2e-107	XP_004349468.1	pyruvate kinase
TRINITY_DN90066_c0_g1_i1	64	2.3e-157	XP_004355101.1	Rab GDP dissociation inhibitor alpha
TRINITY_DN125044_c0_g1_i1	75.1	5.8e-71	XP_004360406.1	Rab GTPase
TRINITY_DN12806_c0_g1_i1	82.3	3e-81	XP_004367108.1	Rab GTPase
TRINITY_DN122909_c0_g1_i1	60.6	6e-52	PRP76541.1	RAB24, member RAS oncogene family
TRINITY_DN19916_c0_g1_i1	58.5	1e-51	PRP76541.1	RAB24, member RAS oncogene family
TRINITY_DN100546_c0_g1_i1	85.6	2.5e-86	XP_004344714.1	Rab4, putative
TRINITY_DN39867_c0_g1_i1	68.8	2.1e-69	XP_004336913.1	Rab7/RabGfamily small GTPase
TRINITY_DN62022_c0_g1_i1	73.9	4.1e-71	XP_004336913.1	Rab7/RabGfamily small GTPase
TRINITY_DN141008_c0_g1_i1	61.1	1.4e-46	XP_004358082.1	Raclike protein, partial
TRINITY_DN4954_c0_g2_i1	55.4	1e-56	XP_004358082.1	Raclike protein, partial
TRINITY_DN27733_c0_g1_i1	48.9	1.1e-41	XP_004339463.1	Rad23, putative
TRINITY_DN139390_c0_g1_i1	32.8	1.4e-09	PRP81101.1	RapGAP/RanGAP domain-containing protein
TRINITY_DN40973_c0_g1_i3	79.7	5.3e-86	XP_004334642.1	Ras family GTPase
TRINITY_DN110750_c0_g1_i1	61.5	1e-68	XP_004348701.1	Ras family protein
TRINITY_DN146033_c0_g1_i1	52.2	4.3e-48	XP_004348701.1	Ras family protein
TRINITY_DN143953_c0_g1_i1	40.1	3.9e-20	XP_004347718.1	RasGEF domain containing protein
TRINITY_DN145482_c0_g1_i1	43.6	5.8e-33	KYR00468.1	RasGEF domain-containing protein
TRINITY_DN141497_c0_g1_i1	41	1.4e-24	XP_636446.1	RasGTPase-activating protein
TRINITY_DN109171_c0_g1_i1	81.2	3.7e-85	XP_013753326.1	Ras-like C3 botulinum toxin substrate 1
TRINITY_DN141352_c0_g1_i1	49.4	7.3e-13	PJF19922.1	Ras-like protein
TRINITY_DN13998_c0_g1_i5	65.2	2.2e-87	XP_004368007.1	Rasrelated GTP binding B long isoform isoform 1, putative
TRINITY_DN143503_c0_g1_i1	61.6	2.6e-72	KYQ89539.1	Ras-related GTP-binding protein
TRINITY_DN17717_c0_g2_i1	97.6	1.1e-62	AGH70135.1	ras-related protein Rab-1, partial
TRINITY_DN100846_c0_g1_i1	77	1.1e-79	XP_004337611.1	ras-related protein Rab-2A, putative
TRINITY_DN137815_c0_g1_i1	58.8	1e-56	PRP75097.1	ras-related protein Rab-7a-like
TRINITY_DN148200_c0_g1_i1	53.6	2.6e-44	XP_004339669.1	Rasrelated protein Rac1, putative
TRINITY_DN1532_c3_g1_i1	75.6	3e-62	XP_004339669.1	Rasrelated protein Rac1, putative
TRINITY_DN109801_c0_g1_i2	37.2	8.5e-84	Q8MZS4.1	RecName: Full=Physarolisin; AltName: Full=Physaropepsin; Contains: RecName: Full=Physarolisin heavy chain; Contains: RecName: Full=Physarolisin light chain; Flags: Precursor<>AAM27198.1 physarolisin
TRINITY_DN12889_c0_g4_i1	80.1	1.1e-76	Q94694.1	RecName: Full=Ras-related protein Rap-1; AltName: Full=Pprap1; Flags: Precursor<>AAC47511.1 proPprap1 protein
TRINITY_DN84282_c0_g1_i1	66.5	4e-150	XP_004990684.1	reductase with NAD or NADP as acceptor
TRINITY_DN148728_c0_g1_i1	45	2.6e-48	XP_004334850.1	regulatory-associated protein of mTOR, putative
TRINITY_DN143438_c0_g1_i1	55.2	6.8e-35	XP_004353573.1	repressor of rna polymerase iii transcription, putative
TRINITY_DN4954_c0_g1_i2	77.9	2.7e-81	XP_004349728.1	Rho family, small GTP binding protein Rac3, putative
TRINITY_DN145495_c0_g1_i1	61.6	4.8e-59	XP_654522.1	Rho GDP exchange inhibitor, putative
TRINITY_DN145765_c0_g1_i1	52.6	8.3e-52	XP_004351801.1	Rho GTPase
TRINITY_DN14080_c1_g1_i1	35.9	4.8e-15	XP_004354033.1	RhoGEF domain containing protein
TRINITY_DN140901_c0_g1_i1	50	3.4e-18	XP_004338442.1	RhoGEF domain containing protein
TRINITY_DN143630_c0_g1_i1	63.3	3.6e-75	KNH04244.1	RNA binding protein
TRINITY_DN84489_c0_g1_i1	82.6	7.2e-43	KNH04075.1	RNA binding protein rbp16
TRINITY_DN153381_c0_g1_i1	43.9	4.5e-32	XP_003290595.1	RNA polymerase II core subunit
TRINITY_DN121213_c0_g1_i1	44.2	1.4e-38	XP_004367587.1	RNA recognition motif domain containing protein, partial
TRINITY_DN153474_c0_g1_i1	43	1.9e-41	XP_002365362.1	RNA recognition motif-containing protein
TRINITY_DN145759_c0_g1_i1	68.7	1.1e-19	KNH08318.1	RNA-binding protein
TRINITY_DN85495_c0_g1_i1	92.2	2.5e-97	KNH07001.1	rRNA 2'-O-methyltransferase fibrillarin
TRINITY_DN12733_c0_g1_i1	76.1	1.1e-176	XP_004353478.1	rRNA pseudouridine synthase, putative
TRINITY_DN140681_c0_g1_i1	49.6	6.9e-55	TFF87028.1	saccharopine dehydrogenase
TRINITY_DN62619_c0_g2_i1	93.9	1.8e-186	KNH04203.1	S-adenosylhomocysteine hydrolase
TRINITY_DN126646_c0_g1_i1	28.5	2e-07	XP_013759273.1	SAPS domain-containing protein
TRINITY_DN61338_c0_g1_i1	69.5	1.1e-72	XP_004352977.1	Sar1family small GTPase
TRINITY_DN80082_c0_g1_i2	41.9	2.7e-16	XP_004367829.1	Sas10/Utp3/C1D family protein
TRINITY_DN144064_c0_g1_i1	90.8	4.2e-67	KNH05732.1	scaffold protein
TRINITY_DN108551_c0_g1_i1	46.5	9.9e-26	XP_004339764.1	serine/threonine kinase
TRINITY_DN140548_c0_g1_i1	52.5	2.1e-63	XP_004339764.1	serine/threonine kinase
TRINITY_DN149109_c0_g1_i1	42.7	8.3e-23	XP_004184341.1	serine/threonine protein phosphatase 2B catalytic subunit gamma isoform, putative
TRINITY_DN40888_c0_g1_i1	78.7	6.7e-144	XP_004368290.1	Serine/threonine protein phosphatase, putative
TRINITY_DN150995_c0_g1_i1	48.9	1.1e-14	XP_004363281.1	serine/threonine-protein kinase ppk14
TRINITY_DN145557_c0_g1_i1	44.2	6.8e-76	OLQ15524.1	Serine/threonine-protein phosphatase 5
TRINITY_DN151636_c0_g1_i1	67.2	2.8e-58	OLQ15524.1	Serine/threonine-protein phosphatase 5
TRINITY_DN59423_c0_g1_i3	52.9	3.2e-125	XP_004333899.1	serine-tRNA ligase domain containing protein
TRINITY_DN123839_c0_g1_i1	56.9	1.2e-105	XP_004350112.1	severin
TRINITY_DN145589_c0_g1_i1	55.1	5.2e-102	XP_004350112.1	severin
TRINITY_DN137965_c0_g1_i1	59.9	1.6e-98	XP_004341350.1	Sformylglutathione hydrolase
TRINITY_DN53981_c1_g1_i1	54.9	1.4e-69	XP_004356291.1	SH2 domain-containing protein
TRINITY_DN47399_c0_g1_i1	44.2	3e-118	PRP74643.1	SH2 domain-containing protein
TRINITY_DN80258_c0_g1_i3	41.8	2.4e-11	PRP78743.1	SH2 domain-containing protein
TRINITY_DN149415_c0_g1_i1	40.7	9.2e-27	XP_004342176.1	SH3 domain containing protein
TRINITY_DN59571_c0_g1_i1	40	1.5e-20	XP_004344162.1	SH3 domain containing protein
TRINITY_DN148463_c0_g1_i1	57.1	6e-91	XP_004353067.1	short-chain dehydrogenase
TRINITY_DN8076_c5_g1_i1	50	2.7e-35	XP_004337624.1	SKIP/SNW subfamily protein
TRINITY_DN153355_c0_g1_i1	46.6	3.3e-42	XP_020434654.1	slowmo family protein
TRINITY_DN50218_c0_g1_i1	39.2	2.2e-21	XP_004332805.1	SNAP receptor complex member 1
TRINITY_DN76512_c0_g1_i1	36.4	9.4e-59	XP_004344020.1	START domain containing protein
TRINITY_DN17050_c0_g1_i1	54.7	2.3e-93	XP_004335307.1	sterol 24C-methyltransferase
TRINITY_DN62045_c0_g1_i1	43	1.1e-44	XP_004353457.1	stressinducible protein STI1-like, putative
TRINITY_DN153336_c0_g1_i1	38.6	7.5e-17	XP_004367486.1	succinate dehydrogenase, cytochrome b556 subunit protein
TRINITY_DN16309_c0_g1_i1	59.4	8.1e-131	PRP82248.1	succinate-CoA ligase
TRINITY_DN146493_c0_g1_i1	34.7	1.6e-11	XP_004354686.1	talinB
TRINITY_DN53437_c0_g1_i1	37.8	9.5e-20	XP_004354686.1	talinB
TRINITY_DN83821_c0_g1_i3	68.1	4.3e-211	XP_004339270.1	Tcomplex protein 1, eta subunit
TRINITY_DN92841_c0_g1_i1	52.3	5.2e-149	XP_004338718.1	Tcomplex protein 1, theta subunit
TRINITY_DN141223_c0_g1_i1	41.5	1.7e-13	XP_629588.1	tetratricopeptide-like helical domain-containing protein
TRINITY_DN151652_c0_g1_i1	39.5	2.1e-20	XP_004351513.1	thioredoxin domain containing protein
TRINITY_DN143862_c0_g1_i1	37.8	7.8e-23	CUG25263.1	thioredoxin-like protein, putative
TRINITY_DN145782_c0_g1_i1	39.4	2e-32	XP_004366977.1	TMS membrane protein
TRINITY_DN94703_c0_g1_i2	50.7	1.4e-128	XP_004344035.1	TNF receptor-associated protein 1, putative
TRINITY_DN86956_c0_g1_i1	45.6	1e-40	XP_020429618.1	TPR repeat-containing protein
TRINITY_DN126617_c0_g1_i1	43.7	1e-52	XP_642118.1	trans-2-enoyl-CoA reductase
TRINITY_DN101973_c0_g1_i1	60.2	1.1e-99	XP_004341291.1	transaldolase
TRINITY_DN146032_c0_g1_i1	65.9	1.8e-63	XP_014153585.1	transketolase
TRINITY_DN151278_c0_g1_i1	76.5	2.1e-50	KNH04003.1	translation elongation factor 1-beta
TRINITY_DN145829_c0_g1_i1	90.4	4.7e-74	KNH05062.1	translation initiation factor eIF-5A family protein
TRINITY_DN15256_c2_g1_i1	33.3	3.5e-11	XP_004335039.1	transloconassociated protein, putative
TRINITY_DN117160_c0_g1_i1	33.1	2e-12	XP_004353868.1	transmembrane protein
TRINITY_DN141016_c0_g1_i1	59.1	1.2e-66	CUF04342.1	transmembrane protein, putative
TRINITY_DN28261_c0_g1_i2	62.6	8.9e-139	XP_004345014.1	trifunctional protein
TRINITY_DN133736_c0_g1_i1	39.5	4.9e-101	XP_004342968.1	tripeptidyl-peptidase I
TRINITY_DN145800_c0_g1_i1	33.2	8.7e-15	OLP94146.1	tRNA 2'-phosphotransferase 1
TRINITY_DN85182_c0_g1_i3	46.3	5.2e-28	PRP78949.1	t-SNARE family protein
TRINITY_DN38108_c0_g1_i2	37.2	2.7e-53	XP_004337416.1	Twinfilin, putative
TRINITY_DN140649_c0_g1_i1	81.2	7.5e-124	XP_004366877.1	ubiquinone oxidoreductase
TRINITY_DN67226_c0_g1_i1	97.4	2.3e-76	XP_004354276.1	ubiquitin
TRINITY_DN143560_c0_g1_i1	33.3	1.5e-08	ABA28996.1	ubiquitin conjugating enzyme 3, partial
TRINITY_DN140410_c0_g1_i1	50.7	1.3e-36	XP_639901.1	ubiquitin-conjugating enzyme E2
TRINITY_DN108133_c0_g1_i1	46.8	7e-31	XP_004353139.1	Ubiquitin like modifier-activating enzyme 1, putative
TRINITY_DN145836_c0_g1_i1	40.9	1.5e-39	XP_004340915.1	UDPglucose pyrophosphorylase 2 isoform, putative
TRINITY_DN150927_c0_g1_i1	59.2	6.5e-153	XP_004340915.1	UDPglucose pyrophosphorylase 2 isoform, putative
TRINITY_DN12112_c0_g1_i1	34.8	1.7e-13	XP_004340174.1	universal stress domain containing protein
TRINITY_DN12112_c0_g2_i1	33.5	9.8e-17	XP_004340174.1	universal stress domain containing protein
TRINITY_DN1042_c0_g1_i1	60.4	1.2e-67	CDW75723.1	UNKNOWN
TRINITY_DN118043_c0_g1_i1	45.8	2.1e-20	CDW75723.1	UNKNOWN
TRINITY_DN4834_c0_g1_i4	78.3	2.4e-08	CDW75723.1	UNKNOWN
TRINITY_DN98175_c0_g1_i1	70.7	4.7e-83	XP_004337792.1	uracil phosporibosyltransferase
TRINITY_DN79438_c0_g1_i1	53.4	4.3e-83	PRP82005.1	uricase-like
TRINITY_DN81770_c0_g1_i4	76.8	6.9e-128	ANB27678.1	uroporphyrinogen III synthase
TRINITY_DN99383_c0_g1_i1	62.2	1.1e-91	KNH05318.1	voltage-dependent anion channel protein
TRINITY_DN149254_c0_g1_i1	40.7	4.3e-31	XP_004345680.2	WD repeat domain phosphoinositide-interacting protein 2
TRINITY_DN76704_c0_g1_i1	57.6	6.7e-87	XP_640139.1	WD repeat domain phosphoinositide-interacting protein 3
TRINITY_DN143251_c0_g1_i1	47.6	5.1e-14	XP_013438831.1	Wd repeat protein, putative
TRINITY_DN143097_c0_g1_i1	34.9	5.3e-12	XP_002414853.2	WD repeat-containing protein 3
TRINITY_DN54513_c0_g1_i1	49.1	6.5e-20	XP_004344726.1	WH1 domain containing protein
TRINITY_DN140373_c0_g1_i1	36.8	3.6e-33	KYQ91766.1	Wiscott-Aldrich syndrome protein
TRINITY_DN115693_c0_g2_i1	50.6	1.5e-93	XP_644303.1	histidine-tRNA ligase
TRINITY_DN117989_c0_g1_i1	70.7	3e-76	XP_020435286.1	Rho GTPase
TRINITY_DN44743_c0_g1_i1	62.6	5.9e-184	XP_014152589.1	T-complex protein 1 subunit zeta
TRINITY_DN4499_c0_g2_i1	78.1	2.3e-43	XP_014149630.1	histone H2A
TRINITY_DN4499_c0_g3_i1	75.9	4.5e-45	XP_014149630.1	histone H2A
TRINITY_DN33878_c0_g1_i2	46.2	3.7e-105	XP_013761115.1	major facilitator superfamily transporter domain-containing protein 1
TRINITY_DN50490_c0_g1_i1	25.9	4.3e-31	XP_013759474.1	ubiquitin carboxyl-terminal hydrolase 34
TRINITY_DN137896_c0_g1_i1	61.3	3.2e-102	XP_013756049.1	NAD-specific glutamate dehydrogenase
TRINITY_DN148543_c0_g1_i1	53.1	8.5e-59	XP_013756049.1	NAD-specific glutamate dehydrogenase
TRINITY_DN16748_c0_g1_i1	38.3	1e-79	XP_004996128.1	serine carboxypeptidase II
TRINITY_DN84026_c0_g1_i1	54.1	2.7e-197	XP_004356787.1	IQGAPrelated protein
TRINITY_DN151006_c0_g1_i1	32.4	2.3e-16	XP_004354010.1	RasGEF domain containing protein
TRINITY_DN143307_c0_g1_i1	39.9	1.1e-23	XP_004344104.1	tetratricopeptide repeat domain containing protein
TRINITY_DN636_c1_g1_i1	42	1.4e-139	XP_004341947.1	gelation factor, putative
TRINITY_DN140537_c0_g1_i1	66.9	5.1e-84	XP_004341420.1	vacuolar sorting protein, putative
TRINITY_DN151045_c0_g1_i1	37.4	8.7e-53	XP_004341420.1	vacuolar sorting protein, putative
TRINITY_DN68417_c0_g1_i1	30.1	6e-30	XP_004333419.1	Cofilin/tropomyosin-type actin-binding protein
TRINITY_DN79522_c0_g1_i1	46	6.7e-103	XP_003288927.1	SH2 domain-containing protein
TRINITY_DN30816_c0_g1_i1	49.1	3.3e-24	XP_002775611.1	Cholesterol 25-hydroxylase, putative
TRINITY_DN84956_c0_g2_i1	73.2	8.1e-16	QCF47505.1	putative RNA-dependent DNA polymerase, partial
TRINITY_DN47198_c0_g1_i6	72.1	2e-26	QCF47486.1	putative RNA-dependent DNA polymerase, partial
TRINITY_DN6398_c0_g3_i2	72.7	7.2e-28	QCF47486.1	putative RNA-dependent DNA polymerase, partial
TRINITY_DN39854_c0_g1_i2	66.4	4.1e-29	QCF47480.1	putative RNA-dependent DNA polymerase
TRINITY_DN24170_c0_g2_i2	55.8	4.2e-15	QCF47477.1	putative RNA-dependent DNA polymerase
TRINITY_DN57638_c1_g1_i2	67.4	3.3e-07	QCF47477.1	putative RNA-dependent DNA polymerase
TRINITY_DN9011_c0_g2_i1	40.4	1.4e-09	QCF47477.1	putative RNA-dependent DNA polymerase
TRINITY_DN38303_c0_g1_i1	38.1	7.5e-26	KYR02655.1	cytosolic regulator of adenylyl cyclase
TRINITY_DN30407_c0_g1_i1	96.4	5.5e-250	KNH06825.1	elongation factor 1 alpha
TRINITY_DN149321_c0_g1_i1	51.6	4e-44	KNH05276.1	DNA-directed RNA polymerase III subunit RPC3
TRINITY_DN79141_c0_g1_i1	76.7	1e-120	CUE99497.1	hybrid cluster protein, putative
TRINITY_DN75601_c1_g1_i1	58.8	1.7e-39	CDW91496.1	spfh band 7 phb domain-containing membrane-associated protein
TRINITY_DN39873_c1_g1_i2	94.7	3.7e-209	AEL74962.1	beta-tubulin, partial
TRINITY_DN39873_c1_g2_i1	95.3	8e-210	AEL74962.1	beta-tubulin, partial
TRINITY_DN34216_c0_g1_i1	97.1	5.2e-211	AEL74961.1	alpha-tubulin, partial
TRINITY_DN912_c0_g1_i1	95	9.2e-221	ACO50132.1	elongation factor 1 alpha, partial
TRINITY_DN19916_c4_g1_i1	48.5	2.9e-20	XP_004356732.1	vacuolar proton ATPase, putative
TRINITY_DN26058_c2_g1_i3	53	4.7e-180	XP_004356732.1	vacuolar proton ATPase, putative
TRINITY_DN100557_c0_g1_i1	55.6	1.5e-40	XP_004351292.1	p21-activated protein kinase
TRINITY_DN145469_c0_g1_i1	74.6	2.3e-50	XP_004351292.1	p21-activated protein kinase
TRINITY_DN151077_c0_g1_i1	44.6	1.6e-47	XP_004351292.1	p21-activated protein kinase
TRINITY_DN32571_c0_g1_i4	64.4	9.9e-122	XP_004347138.1	RAC family serine/threonineprotein kinase, putative
TRINITY_DN12147_c1_g1_i1	66.7	1.3e-42	XP_004346574.1	protein serine/threonine kinase, putative
TRINITY_DN145472_c0_g1_i1	27.4	7.6e-21	XP_004340567.1	PH domain containing protein
TRINITY_DN64831_c0_g1_i1	68.9	1.3e-133	XP_004339518.1	aspartate-tRNA ligase
TRINITY_DN140487_c0_g1_i1	62.8	5e-60	XP_004338705.1	serine/threonine kinase
TRINITY_DN132261_c0_g1_i1	34.8	3.5e-07	XP_004336952.1	ubiquitin family protein
TRINITY_DN153757_c0_g1_i1	25	6.7e-19	XP_004335849.1	RasGEF domain containing protein
TRINITY_DN126890_c0_g1_i1	30.4	9.3e-57	XP_004333200.1	EGFlike domain containing protein
TRINITY_DN146013_c0_g1_i1	28.8	1e-08	XP_004333200.1	EGFlike domain containing protein
TRINITY_DN94644_c0_g1_i1	47.7	7e-65	KYQ90593.1	putative protein serine/threonine kinase
TRINITY_DN110004_c0_g2_i2	89.9	3.8e-211	KNH04828.1	hsp70
TRINITY_DN25122_c0_g1_i7	93.7	3.2e-65	KNH04236.1	histone H3
TRINITY_DN118669_c0_g1_i1	55.4	2.5e-48	ANM86116.1	guanine nucleotide-binding protein alpha-1 subunit
TRINITY_DN2247_c1_g1_i2	46.5	5.5e-78	ANM86116.1	guanine nucleotide-binding protein alpha-1 subunit
