# Supplementary material for: Host-Parasite Interaction of Atlantic salmon (Salmo salar) and the Ectoparasite Neoparamoeba perurans in Amoebic Gill Disease
Source: Front Immunol. 2021 May 31;12:672700. doi: 10.3389/fimmu.2021.672700 (PMC8202022; doi:10.3389/fimmu.2021.672700)
Supplement: Supplementary Table 13 — Bacterial species and their genes identified in the unmapped Atlantic salmon amoebic gill disease data. [Excel table]. [file Table_13.xlsx]

## Sheet: Sheet1
Supplementary Table 13. Bacterial species and their genes identified in the unmapped Atlantic salmon amoebic gill disease lesion data.
							Average TPM
Transcriptome set	ContigID	P-ident	E-value	GeneID	Description	Species	Naïve	Distal gill	Lesion
N. perurans transcriptome	TRINITY_DN10001_c0_g2	83	8.7e-12	WP_121449906.1	hypothetical protein	Bacillus aciditolerans	0.856667	n/a	n/a
N. perurans transcriptome	TRINITY_DN100058_c0_g1	30	2.1e-18	VFJ59779.1	LicD family protein	Candidatus Kentron sp. FW	2.53333	n/a	n/a
N. perurans transcriptome	TRINITY_DN10028_c0_g1	70	1.1e-51	AMP50149.1	hypothetical protein, partial	uncultured bacterium	0.276667	n/a	n/a
N. perurans transcriptome	TRINITY_DN100802_c0_g1	64.6	3.3e-192	PYS89362.1	glucose-6-phosphate isomerase	Acidobacteria bacterium	1.85667	n/a	n/a
N. perurans transcriptome	TRINITY_DN102093_c1_g1	80	1.2e-22	WP_139048059.1	reverse transcriptase family protein, partial	Pseudomonas stutzeri	0	n/a	n/a
N. perurans transcriptome	TRINITY_DN102096_c0_g1	59.6	9.1e-48	WP_072803275.1	aldehyde dehydrogenase family protein	Rhodococcus yunnanensis	3.58	n/a	n/a
N. perurans transcriptome	TRINITY_DN102195_c0_g1	61.7	7e-49	TVS00367.1	amine oxidase	Phycisphaerales bacterium	1.12333	n/a	n/a
N. perurans transcriptome	TRINITY_DN103258_c0_g1	51.9	1.8e-11	WP_025770869.1	GNAT family N-acetyltransferase	Thioalkalivibrio sp. HK1	3.45667	n/a	n/a
N. perurans transcriptome	TRINITY_DN103468_c0_g1	43.1	3.5e-33	WP_149106965.1	S8 family serine peptidase	Microcystis aeruginosa	0.53	n/a	n/a
N. perurans transcriptome	TRINITY_DN103828_c0_g1	36.5	1.5e-21	WP_096172099.1	nucleotide exchange factor GrpE	Cohaesibacter sp. ES.047	1.70333	n/a	n/a
N. perurans transcriptome	TRINITY_DN104471_c0_g1	66	2.8e-09	WP_141663760.1	hypothetical protein	bacterium 2013Ark19i	4.84	n/a	n/a
N. perurans transcriptome	TRINITY_DN10836_c0_g1	65.2	2.1e-15	WP_133372499.1	hypothetical protein, partial	Bacillus aciditolerans	0.53	n/a	n/a
N. perurans transcriptome	TRINITY_DN111030_c0_g1	33.6	4.6e-25	OQY55094.1	ubiquinone/menaquinone biosynthesis protein	Beggiatoa sp. 4572_84	1.72333	n/a	n/a
N. perurans transcriptome	TRINITY_DN11149_c0_g1	63.5	3.5e-11	PWS21068.1	hypothetical protein DKP78_25535, partial	Enterococcus faecium	0.263333	n/a	n/a
N. perurans transcriptome	TRINITY_DN112974_c0_g1	71.1	1.8e-203	RME48888.1	formate--tetrahydrofolate ligase	Caldilineae bacterium	3.26333	n/a	n/a
N. perurans transcriptome	TRINITY_DN113056_c0_g1	35	6.3e-08	WP_137789149.1	ankyrin repeat domain-containing protein	Bacillus sp. E(2018)	3.77	n/a	n/a
N. perurans transcriptome	TRINITY_DN113148_c0_g1	31.3	3.4e-20	WP_120563318.1	MULTISPECIES: hypothetical protein	Corallococcus	4.12	n/a	n/a
N. perurans transcriptome	TRINITY_DN113953_c0_g1	43.6	2.2e-09	OGH67998.1	hypothetical protein A3C15_02995	Candidatus Magasanikbacteria bacterium RIFCSPHIGHO2_02_FULL_50_9b	3.98	n/a	n/a
N. perurans transcriptome	TRINITY_DN114141_c0_g1	52	8e-34	WP_070982977.1	MULTISPECIES: peroxiredoxin	Pseudoalteromonas	1.60333	n/a	n/a
N. perurans transcriptome	TRINITY_DN118271_c0_g1	51.8	4.5e-64	TNF53505.1	phosphoribosylformylglycinamidine synthase, partial	bacterium	1.57333	n/a	n/a
N. perurans transcriptome	TRINITY_DN120593_c0_g1	52.9	5e-103	RLB47404.1	6-phosphofructokinase	Deltaproteobacteria bacterium	2.75333	n/a	n/a
N. perurans transcriptome	TRINITY_DN122447_c0_g1	64.1	6e-50	ADI21428.1	7-keto-8-aminopelargonate synthetase and related enzymes	uncultured gamma proteobacterium HF0010_26J14	6.04333	n/a	n/a
N. perurans transcriptome	TRINITY_DN122914_c0_g1	60.4	4.1e-11	RZO15726.1	DUF1080 domain-containing protein	Verrucomicrobiaceae bacterium	0.516667	n/a	n/a
N. perurans transcriptome	TRINITY_DN123257_c0_g1	97.7	5.2e-40	BAG46934.1	hypothetical protein BMULJ_05092	Burkholderia multivorans ATCC 17616	1.06333	n/a	n/a
N. perurans transcriptome	TRINITY_DN123390_c0_g1	34.8	1.3e-23	RKX86179.1	amidase	Spirochaetes bacterium	2.53333	n/a	n/a
N. perurans transcriptome	TRINITY_DN125060_c0_g1	48.1	3.4e-124	WP_052041572.1	MBL fold metallo-hydrolase	Alcanivorax nanhaiticus	0.88	n/a	n/a
N. perurans transcriptome	TRINITY_DN125183_c0_g1	65	3.4e-45	WP_130413987.1	5-histidylcysteine sulfoxide synthase	Fluviicoccus keumensis	1.95333	n/a	n/a
N. perurans transcriptome	TRINITY_DN1262_c2_g1	43.3	5.5e-81	WP_027967253.1	alanine--glyoxylate aminotransferase family protein	Halomonas halocynthiae	13.1467	n/a	n/a
N. perurans transcriptome	TRINITY_DN126893_c0_g1	48.6	6.3e-116	PDH57163.1	hypothetical protein CNE38_01075	Rhodothermaeota bacterium MED-G12	4.38667	n/a	n/a
N. perurans transcriptome	TRINITY_DN127127_c0_g1	60.4	2.6e-21	OBQ46459.1	hypothetical protein VQ01_15595	Tamlana sp. s12	0	n/a	n/a
N. perurans transcriptome	TRINITY_DN128361_c0_g1	56.7	1.6e-62	ASJ71573.1	Hercynine oxygenase	Granulosicoccus antarcticus IMCC3135	2.75667	n/a	n/a
N. perurans transcriptome	TRINITY_DN1287_c0_g1	83.7	1.4e-12	WP_139048059.1	reverse transcriptase family protein, partial	Pseudomonas stutzeri	8.60667	n/a	n/a
N. perurans transcriptome	TRINITY_DN130318_c0_g1	51	1.2e-133	PCH86178.1	saccharopine dehydrogenase	Flavobacteriales bacterium	0	n/a	n/a
N. perurans transcriptome	TRINITY_DN133076_c0_g1	40.2	3.7e-20	WP_091604861.1	M28 family peptidase	Micromonospora mirobrigensis	0.353333	n/a	n/a
N. perurans transcriptome	TRINITY_DN133461_c0_g1	40.7	7.6e-31	OGL45695.1	glutamine--tRNA ligase	Candidatus Schekmanbacteria bacterium RBG_13_48_7	2.46	n/a	n/a
N. perurans transcriptome	TRINITY_DN133673_c0_g1	42.8	7e-29	WP_056369118.1	M28 family peptidase	Microbacterium sp. Leaf288	4.15667	n/a	n/a
N. perurans transcriptome	TRINITY_DN135069_c0_g1	28.9	1.4e-07	RMF60968.1	response regulator, partial	Calditrichaeota bacterium	4.86333	n/a	n/a
N. perurans transcriptome	TRINITY_DN135402_c0_g1	59.4	3.7e-62	TDI14075.1	S9 family peptidase	Acidobacteria bacterium	2.08333	n/a	n/a
N. perurans transcriptome	TRINITY_DN135529_c0_g1	54.7	4.2e-72	TMA35412.1	long-chain-acyl-CoA synthetase	Deltaproteobacteria bacterium	2.37	n/a	n/a
N. perurans transcriptome	TRINITY_DN135795_c0_g1	31.5	4.3e-06	EFL89253.1	phytanoyl-CoA dioxygenase PhyH family protein	Ahrensia sp. R2A130	0.793333	n/a	n/a
N. perurans transcriptome	TRINITY_DN136691_c0_g1	48.2	2.7e-15	WP_092403744.1	reverse transcriptase family protein	bacterium 2013Ark19i	0.746667	n/a	n/a
N. perurans transcriptome	TRINITY_DN139133_c0_g1	37.7	1.1e-11	WP_056361357.1	MULTISPECIES: SDR family oxidoreductase	unclassified Sphingomonas	4.38	n/a	n/a
N. perurans transcriptome	TRINITY_DN140074_c0_g1	35.9	5.1e-51	WP_076350000.1	hypothetical protein	Paludisphaera borealis	1.36333	n/a	n/a
N. perurans transcriptome	TRINITY_DN140301_c0_g1	39.8	8.1e-21	WP_136367058.1	tyrosine-protein phosphatase	Deinococcus sp. Arct2-2	4.3	n/a	n/a
N. perurans transcriptome	TRINITY_DN140321_c0_g1	52.6	1.4e-101	OUC15833.1	transketolase	Alkalinema sp. CACIAM 70d	2.37667	n/a	n/a
N. perurans transcriptome	TRINITY_DN140378_c0_g1	39.2	1.7e-43	WP_088245142.1	cyclic nucleotide-binding domain-containing protein	Chlamydiales bacterium SCGC AG-110-M15	1.96667	n/a	n/a
N. perurans transcriptome	TRINITY_DN140509_c0_g1	61.9	3.8e-106	WP_026350589.1	glutamine synthetase	Dyadobacter beijingensis	3.38667	n/a	n/a
N. perurans transcriptome	TRINITY_DN140596_c0_g1	42.4	6.9e-19	WP_137392518.1	hypothetical protein	Rhodoligotrophos sp. lm1	3.67667	n/a	n/a
N. perurans transcriptome	TRINITY_DN140750_c0_g1	54	1.8e-78	PZP86383.1	phosphoribosylformylglycinamidine cyclo-ligase	Azospirillum brasilense	1.83333	n/a	n/a
N. perurans transcriptome	TRINITY_DN141192_c0_g1	45	3.2e-43	OFY48003.1	hypothetical protein A2W85_11215	Bacteroidetes bacterium GWF2_41_31	1.78667	n/a	n/a
N. perurans transcriptome	TRINITY_DN143020_c0_g1	50.6	1.9e-97	OGJ56394.1	hypothetical protein A2706_04150	Candidatus Peribacteria bacterium RIFCSPHIGHO2_01_FULL_51_35	2.12333	n/a	n/a
N. perurans transcriptome	TRINITY_DN143095_c0_g1	40.5	1.1e-07	CDE91198.1	translation initiation factor IF-3	Clostridium sp. CAG:389	0.99	n/a	n/a
N. perurans transcriptome	TRINITY_DN143247_c0_g1	53	3.6e-98	WP_058445706.1	class I SAM-dependent methyltransferase	Legionella feeleii	15.8033	n/a	n/a
N. perurans transcriptome	TRINITY_DN143253_c0_g1	56.2	5.8e-51	KAA3664476.1	NAD-dependent malic enzyme	Chloroflexi bacterium	1.51	n/a	n/a
N. perurans transcriptome	TRINITY_DN143273_c0_g1	36.3	1.4e-23	OGF60012.1	prolyl aminopeptidase	Candidatus Fischerbacteria bacterium RBG_13_37_8	0.406667	n/a	n/a
N. perurans transcriptome	TRINITY_DN143367_c0_g1	42.7	8.1e-35	WP_088241255.1	hypothetical protein	Calothrix rhizosoleniae	4.87	n/a	n/a
N. perurans transcriptome	TRINITY_DN143385_c0_g1	66.5	4.1e-62	WP_146509795.1	aconitate hydratase AcnA	Planctomycetes bacterium KOR42	0.203333	n/a	n/a
N. perurans transcriptome	TRINITY_DN143471_c0_g1	54.6	1.4e-40	WP_137913343.1	acireductone synthase	Rudaea sp. 3F27F6	0.533333	n/a	n/a
N. perurans transcriptome	TRINITY_DN143490_c0_g1	50.6	3.4e-12	TAE31230.1	T9SS C-terminal target domain-containing protein	Candidatus Kapabacteria bacterium	2.45667	n/a	n/a
N. perurans transcriptome	TRINITY_DN143687_c0_g1	44.4	1.6e-30	TME00331.1	cysteine desulfurase	Chloroflexi bacterium	2.87333	n/a	n/a
N. perurans transcriptome	TRINITY_DN144021_c0_g1	62.7	1.2e-55	OGU71852.1	phosphoglycerate dehydrogenase	Ignavibacteria bacterium RIFCSPLOWO2_12_FULL_56_21	2.79	n/a	n/a
N. perurans transcriptome	TRINITY_DN144085_c0_g1	78.5	1.1e-70	WP_128230153.1	acyl-CoA carboxylase subunit beta	Ideonella sp. KYPY4	1.43667	n/a	n/a
N. perurans transcriptome	TRINITY_DN144533_c0_g1	56.6	6.4e-49	WP_132472213.1	3-hydroxyacyl-CoA dehydrogenase	Paracandidimonas soli	1.22333	n/a	n/a
N. perurans transcriptome	TRINITY_DN145703_c0_g1	39.8	2e-35	OHC82500.1	3-mercaptopyruvate sulfurtransferase	Rhodospirillales bacterium RIFCSPLOWO2_12_FULL_67_15	1.01333	n/a	n/a
N. perurans transcriptome	TRINITY_DN145744_c0_g1	33.6	1.9e-16	OGZ12600.1	hypothetical protein A3D67_04310	Candidatus Lloydbacteria bacterium RIFCSPHIGHO2_02_FULL_51_22	3.44	n/a	n/a
N. perurans transcriptome	TRINITY_DN145772_c0_g1	100	6.9e-91	WP_110085663.1	TEM family class A beta-lactamase, partial	Bacillus velezensis	3.54667	n/a	n/a
N. perurans transcriptome	TRINITY_DN145794_c0_g1	43.2	1.9e-16	WP_008969144.1	class I SAM-dependent methyltransferase	Bradyrhizobium sp. STM 3843	3.19333	n/a	n/a
N. perurans transcriptome	TRINITY_DN146627_c0_g1	58.3	1.4e-27	WP_080804214.1	50S ribosomal protein L17	Desulfamplus magnetovallimortis	4.08333	n/a	n/a
N. perurans transcriptome	TRINITY_DN14824_c0_g2	37.8	2.7e-50	WP_139048059.1	reverse transcriptase family protein, partial	Pseudomonas stutzeri	0	n/a	n/a
N. perurans transcriptome	TRINITY_DN148279_c0_g1	55.9	2.8e-47	TNE60239.1	DUF3501 family protein	Alphaproteobacteria bacterium	1.42333	n/a	n/a
N. perurans transcriptome	TRINITY_DN148291_c0_g1	87.3	9e-27	WP_034210848.1	ATP-dependent chaperone ClpB	Arenimonas metalli	1.42667	n/a	n/a
N. perurans transcriptome	TRINITY_DN148420_c0_g1	32.6	7.9e-22	WP_067702575.1	aldehyde dehydrogenase family protein	Nocardia jejuensis	0.52	n/a	n/a
N. perurans transcriptome	TRINITY_DN148422_c0_g1	58.9	4.7e-24	TET84094.1	glucosylceramidase	Anaerolineales bacterium	1.46333	n/a	n/a
N. perurans transcriptome	TRINITY_DN148451_c0_g1	60.1	5.3e-69	WP_042545383.1	SDR family oxidoreductase	Leucobacter komagatae	4.31333	n/a	n/a
N. perurans transcriptome	TRINITY_DN14847_c2_g1	63.3	7.9e-87	RJR14606.1	phosphoribosylformylglycinamidine synthase	Nitrospiraceae bacterium	2.85	n/a	n/a
N. perurans transcriptome	TRINITY_DN148501_c0_g1	47.6	1e-19	WP_146599240.1	peroxidase	Planctomycetes bacterium Q31b	0.64	n/a	n/a
N. perurans transcriptome	TRINITY_DN148572_c0_g1	34.5	1.2e-21	WP_020915508.1	superoxide dismutase	Candidatus Profftella armatura	4.05	n/a	n/a
N. perurans transcriptome	TRINITY_DN148735_c0_g1	53.7	4.1e-40	PLX43754.1	aminotransferase class I/II	Deltaproteobacteria bacterium	2	n/a	n/a
N. perurans transcriptome	TRINITY_DN148749_c0_g1	49.4	1e-31	KYH43912.1	dihydroxyacetone kinase subunit DhaK	Branchiibius sp. NY16-3462-2	2.77333	n/a	n/a
N. perurans transcriptome	TRINITY_DN149105_c0_g1	76.5	3.5e-56	OUT50448.1	rubrerythrin	Rhodospirillaceae bacterium TMED8	23.1033	n/a	n/a
N. perurans transcriptome	TRINITY_DN149434_c0_g1	39.3	2.6e-16	WP_121923196.1	5'-3' exonuclease	Hydrogenothermus marinus	1.22	n/a	n/a
N. perurans transcriptome	TRINITY_DN150887_c0_g1	99.6	3.6e-150	BAA06775.1	DNA Polymerase	Thermus aquaticus	1.86667	n/a	n/a
N. perurans transcriptome	TRINITY_DN151154_c0_g1	45.7	1.1e-08	WP_068542754.1	30S ribosomal protein S17	Thermodesulfatator autotrophicus	3.89667	n/a	n/a
N. perurans transcriptome	TRINITY_DN151279_c0_g1	43.4	4e-15	TNU92738.1	alpha/beta hydrolase	Bacillus velezensis	2.63	n/a	n/a
N. perurans transcriptome	TRINITY_DN151296_c0_g1	27.1	1.4e-08	KYF53021.1	hypothetical protein BE08_15985, partial	Sorangium cellulosum	1.31667	n/a	n/a
N. perurans transcriptome	TRINITY_DN151299_c0_g1	53	2.7e-29	WP_012924567.1	acyl-CoA thioesterase	Kribbella flavida	0.67	n/a	n/a
N. perurans transcriptome	TRINITY_DN151546_c0_g1	41.5	9e-18	WP_108200786.1	hypothetical protein	Pedobacter sp. OK291	3.91667	n/a	n/a
N. perurans transcriptome	TRINITY_DN151729_c0_g1	37.6	1.1e-16	PZV14169.1	GNAT family N-acetyltransferase	Pseudanabaena sp.	1.44	n/a	n/a
N. perurans transcriptome	TRINITY_DN152120_c0_g1	77	5.6e-73	WP_008616522.1	acyl-CoA carboxylase subunit beta	Magnetospirillum caucaseum	2.23333	n/a	n/a
N. perurans transcriptome	TRINITY_DN153386_c0_g1	30.6	6.6e-16	WP_119601505.1	hypothetical protein	Staphylococcus succinus	1.67333	n/a	n/a
N. perurans transcriptome	TRINITY_DN153514_c0_g1	65.9	7.7e-40	OGA06582.1	GlcG protein	Betaproteobacteria bacterium RIFCSPLOWO2_02_64_14	6.67667	n/a	n/a
N. perurans transcriptome	TRINITY_DN153535_c0_g1	66.6	1.5e-148	WP_109799485.1	elongation factor Tu	Novosphingobium sp. SYSU G00007	13.2733	n/a	n/a
N. perurans transcriptome	TRINITY_DN15382_c0_g1	66.3	3.7e-188	WP_015360160.1	decarboxylating NADP(+)-dependent phosphogluconate dehydrogenase	Thermoclostridium stercorarium	3.02667	n/a	n/a
N. perurans transcriptome	TRINITY_DN153920_c0_g1	39.6	4.9e-15	WP_046110677.1	CHRD domain-containing protein	Devosia geojensis	2.07	n/a	n/a
N. perurans transcriptome	TRINITY_DN153938_c0_g1	46	1.7e-11	AAG12204.1	Orf122, partial	Chlorobaculum tepidum	2.46	n/a	n/a
N. perurans transcriptome	TRINITY_DN154027_c0_g1	56.3	9.6e-37	WP_018699109.1	RidA family protein	Amorphus coralli	8.02333	n/a	n/a
N. perurans transcriptome	TRINITY_DN1594_c1_g1	26.7	1.2e-11	WP_092403542.1	RNA-directed DNA polymerase	bacterium 2013Ark19i	0	n/a	n/a
N. perurans transcriptome	TRINITY_DN1597_c0_g2	55.4	7e-09	WP_092403542.1	RNA-directed DNA polymerase	bacterium 2013Ark19i	0	n/a	n/a
N. perurans transcriptome	TRINITY_DN17057_c2_g1	47	2.9e-42	PIS06216.1	ribonucleoside-diphosphate reductase, adenosylcobalamin-dependent	Candidatus Buchananbacteria bacterium CG10_big_fil_rev_8_21_14_0_10_33_19	3.31	n/a	n/a
N. perurans transcriptome	TRINITY_DN18384_c0_g1	39.6	1.5e-16	WP_092403542.1	RNA-directed DNA polymerase	bacterium 2013Ark19i	0.273333	n/a	n/a
N. perurans transcriptome	TRINITY_DN19908_c0_g1	35.7	4.5e-18	WP_141663639.1	hypothetical protein, partial	bacterium 2013Ark19i	0.296667	n/a	n/a
N. perurans transcriptome	TRINITY_DN2036_c3_g1	69.1	1e-24	WP_121449906.1	hypothetical protein	Bacillus aciditolerans	0	n/a	n/a
N. perurans transcriptome	TRINITY_DN2116_c3_g1	56.8	1.6e-40	WP_110361830.1	ornithine--oxo-acid transaminase	Marinifilum breve	0.98	n/a	n/a
N. perurans transcriptome	TRINITY_DN22796_c0_g1	71.3	5.1e-21	WP_121449906.1	hypothetical protein	Bacillus aciditolerans	4.45333	n/a	n/a
N. perurans transcriptome	TRINITY_DN23196_c1_g3	95.8	1.9e-179	APX42443.1	beta-lactamase TEM-1, partial	Acinetobacter baumannii	1.83667	n/a	n/a
N. perurans transcriptome	TRINITY_DN23914_c0_g1	57.9	9.6e-191	WP_054964752.1	bifunctional sulfate adenylyltransferase/adenylylsulfate kinase	Thiohalorhabdus denitrificans	5.59333	n/a	n/a
N. perurans transcriptome	TRINITY_DN24686_c2_g2	59.1	2.3e-09	AMP50152.1	hypothetical protein	uncultured bacterium	0	n/a	n/a
N. perurans transcriptome	TRINITY_DN25760_c0_g1	46.7	1.7e-83	OON91327.1	hypothetical protein ATN33_01430	Epulopiscium sp. Nele67-Bin001	0.203333	n/a	n/a
N. perurans transcriptome	TRINITY_DN26646_c3_g1	60.2	3.6e-23	AMP50149.1	hypothetical protein, partial	uncultured bacterium	5.84333	n/a	n/a
N. perurans transcriptome	TRINITY_DN27272_c0_g1	67.9	8.8e-10	WP_041110827.1	DUF1891 domain-containing protein, partial	Pseudomonas stutzeri	1.45667	n/a	n/a
N. perurans transcriptome	TRINITY_DN28208_c1_g2	61.9	1.3e-24	ADI22944.1	hypothetical protein	uncultured actinobacterium HF0500_35G12	1.79333	n/a	n/a
N. perurans transcriptome	TRINITY_DN28295_c0_g1	35.1	4.6e-15	WP_149113609.1	FAD-binding protein	Gemmataceae bacterium PX52	1.4	n/a	n/a
N. perurans transcriptome	TRINITY_DN28364_c0_g1	43.2	6.9e-47	AQQ69299.1	FAD-dependent oxidoreductase	Microbulbifer agarilyticus	0.98	n/a	n/a
N. perurans transcriptome	TRINITY_DN28388_c0_g1	51.5	6.3e-35	WP_139048059.1	reverse transcriptase family protein, partial	Pseudomonas stutzeri	10.45	n/a	n/a
N. perurans transcriptome	TRINITY_DN29108_c0_g1	78.7	2.6e-12	WP_121449906.1	hypothetical protein	Bacillus aciditolerans	0.166667	n/a	n/a
N. perurans transcriptome	TRINITY_DN30477_c0_g1	37.3	1.3e-15	WP_092403542.1	RNA-directed DNA polymerase	bacterium 2013Ark19i	0.103333	n/a	n/a
N. perurans transcriptome	TRINITY_DN30661_c0_g1	54	1.3e-36	WP_042691111.1	peroxiredoxin	Azospirillum sp. B506	2.8	n/a	n/a
N. perurans transcriptome	TRINITY_DN31789_c1_g1	53.9	2.3e-42	WP_014855853.1	prohibitin family protein	Melioribacter roseus	4.02667	n/a	n/a
N. perurans transcriptome	TRINITY_DN32483_c0_g1	68.8	5.6e-222	RLT98004.1	methylcrotonoyl-CoA carboxylase	Ketobacter sp.	3.14333	n/a	n/a
N. perurans transcriptome	TRINITY_DN33791_c0_g1	67.6	4e-150	WP_077400738.1	S-(hydroxymethyl)glutathione dehydrogenase/class III alcohol dehydrogenase	Microbulbifer agarilyticus	4.18	n/a	n/a
N. perurans transcriptome	TRINITY_DN33819_c1_g1	66.1	3.4e-12	WP_133372499.1	hypothetical protein, partial	Bacillus aciditolerans	0	n/a	n/a
N. perurans transcriptome	TRINITY_DN345_c0_g1	96	2.8e-259	WP_139048059.1	reverse transcriptase family protein, partial	Pseudomonas stutzeri	225.62	n/a	n/a
N. perurans transcriptome	TRINITY_DN34544_c0_g1	61.4	3e-29	SCQ72472.1	Hypothetical protein PFR_JS20-1_820	Propionibacterium freudenreichii	0	n/a	n/a
N. perurans transcriptome	TRINITY_DN35019_c0_g2	65.9	3.4e-42	WP_143045797.1	hypothetical protein, partial	Acinetobacter baumannii	4.42667	n/a	n/a
N. perurans transcriptome	TRINITY_DN36064_c0_g1	55.7	5.8e-44	KPK08563.1	hypoxanthine phosphoribosyltransferase	Gemmatimonas sp. SG8_28	3.18333	n/a	n/a
N. perurans transcriptome	TRINITY_DN3651_c2_g1	56.6	1.1e-11	AMP50153.1	protein domain of unknown function (DUF1891)	uncultured bacterium	0	n/a	n/a
N. perurans transcriptome	TRINITY_DN36965_c0_g2	47.4	2.6e-31	GAW87784.1	hypothetical protein bplSymb_SCF17201P001	Bathymodiolus platifrons methanotrophic gill symbiont	0	n/a	n/a
N. perurans transcriptome	TRINITY_DN38559_c0_g1	76.8	1.7e-30	WP_099859440.1	hypothetical protein	Paenibacillus sp. LK1	0	n/a	n/a
N. perurans transcriptome	TRINITY_DN38559_c0_g2	72.2	1.5e-40	WP_099859440.1	hypothetical protein	Paenibacillus sp. LK1	0	n/a	n/a
N. perurans transcriptome	TRINITY_DN38751_c0_g1	53	3.4e-88	WP_139793754.1	glutaminase A	Reichenbachiella faecimaris	0.343333	n/a	n/a
N. perurans transcriptome	TRINITY_DN390_c0_g2	58.8	3.5e-125	OOO00385.1	hypothetical protein ATN35_07545	Epulopiscium sp. Nele67-Bin004	28.88	n/a	n/a
N. perurans transcriptome	TRINITY_DN39167_c1_g1	48.5	1.3e-34	CDN41090.1	hypothetical protein BN871_AB_00880	Paenibacillus sp. P22	1.43	n/a	n/a
N. perurans transcriptome	TRINITY_DN39340_c0_g1	40.9	1.4e-42	WP_133642772.1	aldo/keto reductase	Zeaxanthinibacter enoshimensis	1.31	n/a	n/a
N. perurans transcriptome	TRINITY_DN39377_c0_g1	39.3	5.3e-26	WP_103012161.1	carbonic anhydrase	Rhodopseudomonas palustris	24.5867	n/a	n/a
N. perurans transcriptome	TRINITY_DN39902_c1_g1	29.1	7e-30	WP_141663670.1	hypothetical protein, partial	bacterium 2013Ark19i	0.173333	n/a	n/a
N. perurans transcriptome	TRINITY_DN40035_c0_g1	32.1	5.8e-44	WP_143045730.1	hypothetical protein, partial	Acinetobacter baumannii	0.226667	n/a	n/a
N. perurans transcriptome	TRINITY_DN42601_c0_g1	30.1	1.3e-11	GBE45376.1	translation initiation factor IF-2	bacterium BMS3Bbin11	0.513333	n/a	n/a
N. perurans transcriptome	TRINITY_DN42920_c3_g1	53.4	5.5e-57	WP_141663639.1	hypothetical protein, partial	bacterium 2013Ark19i	0	n/a	n/a
N. perurans transcriptome	TRINITY_DN43400_c2_g1	69.2	6.1e-13	TET84094.1	glucosylceramidase	Anaerolineales bacterium	1.85333	n/a	n/a
N. perurans transcriptome	TRINITY_DN43892_c1_g1	59.2	1.1e-14	WP_133372499.1	hypothetical protein, partial	Bacillus aciditolerans	0	n/a	n/a
N. perurans transcriptome	TRINITY_DN4440_c3_g1	34.9	1.7e-44	PYU92805.1	copper oxidase	Acidobacteria bacterium	1.05333	n/a	n/a
N. perurans transcriptome	TRINITY_DN45270_c2_g1	71.4	1.2e-56	AMP50149.1	hypothetical protein, partial	uncultured bacterium	12.3267	n/a	n/a
N. perurans transcriptome	TRINITY_DN45285_c0_g1	33.8	4e-37	WP_030946422.1	fatty acyl-AMP ligase	Streptomyces sp. NRRL S-646	1.42667	n/a	n/a
N. perurans transcriptome	TRINITY_DN45701_c0_g2	63.4	7e-13	AMP50149.1	hypothetical protein, partial	uncultured bacterium	0.603333	n/a	n/a
N. perurans transcriptome	TRINITY_DN46771_c0_g1	39.3	1.4e-27	OPX22550.1	hypothetical protein B1H02_05985	Candidatus Latescibacteria bacterium 4484_107	3.13	n/a	n/a
N. perurans transcriptome	TRINITY_DN48311_c2_g1	56.1	4.4e-32	RME40670.1	superoxide dismutase	Planctomycetes bacterium	5.31	n/a	n/a
N. perurans transcriptome	TRINITY_DN48311_c3_g1	49.1	5.2e-68	WP_067734097.1	sulfotransferase domain-containing protein	Novosphingobium naphthalenivorans	1.84667	n/a	n/a
N. perurans transcriptome	TRINITY_DN48875_c0_g1	70.7	7.3e-96	TVR20710.1	glucose 1-dehydrogenase	Anaerolineaceae bacterium	19.0033	n/a	n/a
N. perurans transcriptome	TRINITY_DN4957_c0_g2	96.3	7.9e-52	WP_139048059.1	reverse transcriptase family protein, partial	Pseudomonas stutzeri	334.18	n/a	n/a
N. perurans transcriptome	TRINITY_DN49997_c0_g1	37.2	5.6e-42	GAW87784.1	hypothetical protein bplSymb_SCF17201P001	Bathymodiolus platifrons methanotrophic gill symbiont	0	n/a	n/a
N. perurans transcriptome	TRINITY_DN49997_c1_g1	53.9	7.5e-43	GAW87784.1	hypothetical protein bplSymb_SCF17201P001	Bathymodiolus platifrons methanotrophic gill symbiont	1.18	n/a	n/a
N. perurans transcriptome	TRINITY_DN50769_c1_g1	65	2e-13	OYW65893.1	patatin	Hydrogenophilales bacterium 12-64-13	1.93333	n/a	n/a
N. perurans transcriptome	TRINITY_DN50792_c0_g1	48.3	3.7e-23	AMP50153.1	protein domain of unknown function (DUF1891)	uncultured bacterium	0.573333	n/a	n/a
N. perurans transcriptome	TRINITY_DN5223_c0_g2	74.4	1.1e-07	WP_121449906.1	hypothetical protein	Bacillus aciditolerans	1.42	n/a	n/a
N. perurans transcriptome	TRINITY_DN52386_c0_g1	46.2	7.7e-41	WP_095011731.1	sulfotransferase domain-containing protein	Altererythrobacter mangrovi	1.46667	n/a	n/a
N. perurans transcriptome	TRINITY_DN53695_c0_g1	33.5	9.6e-21	OHB30097.1	hypothetical protein A2790_04985	Phenylobacterium sp. RIFCSPHIGHO2_01_FULL_69_31	2.08333	n/a	n/a
N. perurans transcriptome	TRINITY_DN53797_c0_g1	28	2.3e-16	OUS15011.1	translation elongation factor Ts	Rhodospirillales bacterium 47_12_T64	1.92333	n/a	n/a
N. perurans transcriptome	TRINITY_DN54171_c0_g1	54.6	1.4e-27	WP_121449906.1	hypothetical protein	Bacillus aciditolerans	0.67	n/a	n/a
N. perurans transcriptome	TRINITY_DN5435_c0_g1	52.6	3.9e-182	OOO00385.1	hypothetical protein ATN35_07545	Epulopiscium sp. Nele67-Bin004	11.4167	n/a	n/a
N. perurans transcriptome	TRINITY_DN56319_c0_g1	63.4	2.6e-98	TVR89853.1	amidohydrolase	Saprospirales bacterium	1.56333	n/a	n/a
N. perurans transcriptome	TRINITY_DN56509_c0_g1	60.3	4.4e-89	TDJ67011.1	type 1 glutamine amidotransferase	Proteobacteria bacterium	0.4	n/a	n/a
N. perurans transcriptome	TRINITY_DN57154_c0_g1	52.8	1.4e-30	WP_148330266.1	glycoside hydrolase family 125 protein	Bacteroidaceae bacterium	1.02	n/a	n/a
N. perurans transcriptome	TRINITY_DN57933_c0_g2	94.5	6.4e-64	EFS80503.1	hypothetical protein HMPREF9597_00208	Cutibacterium acnes HL005PA4	1.42	n/a	n/a
N. perurans transcriptome	TRINITY_DN57933_c0_g3	55.6	4.5e-33	EEW89200.1	cell wall-associated hydrolase	Brucella suis bv. 4 str. 40	4.01667	n/a	n/a
N. perurans transcriptome	TRINITY_DN58348_c0_g1	47.9	5.9e-105	OUX99174.1	translational GTPase TypA	Hyphomonadaceae bacterium TMED5	0.973333	n/a	n/a
N. perurans transcriptome	TRINITY_DN59578_c0_g1	73.2	3.9e-06	Escherichia	coli		0.26	n/a	n/a
N. perurans transcriptome	TRINITY_DN59646_c0_g1	35.4	5.9e-41	RMD76401.1	hypothetical protein D6818_00295, partial	Bacteroidetes bacterium	0.81	n/a	n/a
N. perurans transcriptome	TRINITY_DN59752_c0_g1	31.6	4.9e-21	WP_139237097.1	PAS domain S-box protein	Pontibacter akesuensis	2.87333	n/a	n/a
N. perurans transcriptome	TRINITY_DN60216_c0_g1	43.5	3.6e-20	WP_038507560.1	Hsp20/alpha crystallin family protein	Leptospirillum ferriphilum	16.62	n/a	n/a
N. perurans transcriptome	TRINITY_DN60912_c0_g1	47.9	2.9e-48	CCY67836.1	cytidylate kinase	Clostridium sp. CAG:678	3.19	n/a	n/a
N. perurans transcriptome	TRINITY_DN60981_c0_g1	70.5	8e-15	WP_041110827.1	DUF1891 domain-containing protein, partial	Pseudomonas stutzeri	3.75333	n/a	n/a
N. perurans transcriptome	TRINITY_DN61352_c1_g1	32.9	1.9e-19	KAA1283404.1	M1 family peptidase	SAR202 cluster bacterium	2.66667	n/a	n/a
N. perurans transcriptome	TRINITY_DN61598_c0_g2	29.3	1.6e-35	WP_073550737.1	sulfotransferase	Chroogloeocystis siderophila	3.04	n/a	n/a
N. perurans transcriptome	TRINITY_DN62385_c0_g1	26.5	3.9e-12	WP_051869503.1	hypothetical protein	Kineothrix alysoides	1.34333	n/a	n/a
N. perurans transcriptome	TRINITY_DN6398_c0_g1	34.4	1.3e-28	WP_141663639.1	hypothetical protein, partial	bacterium 2013Ark19i	17.6967	n/a	n/a
N. perurans transcriptome	TRINITY_DN64804_c0_g1	36.4	2.3e-40	WP_151894653.1	HTTM domain-containing protein	Ulvibacter sp. KK4	3.66667	n/a	n/a
N. perurans transcriptome	TRINITY_DN6762_c0_g2	69.3	3.5e-18	AMP50149.1	hypothetical protein, partial	uncultured bacterium	0	n/a	n/a
N. perurans transcriptome	TRINITY_DN68524_c0_g2	33.9	8.5e-15	WP_141663670.1	hypothetical protein, partial	bacterium 2013Ark19i	1.44333	n/a	n/a
N. perurans transcriptome	TRINITY_DN69278_c0_g1	95	9.6e-69	AAF09840.1	hypothetical protein DR_0254	Deinococcus radiodurans R1	0.443333	n/a	n/a
N. perurans transcriptome	TRINITY_DN69953_c0_g1	46.7	3.6e-74	WP_136784251.1	M20/M25/M40 family metallo-hydrolase	Arthrobacter sp. CAU 1506	2.82333	n/a	n/a
N. perurans transcriptome	TRINITY_DN71284_c0_g1	50.5	1.1e-18	WP_101585431.1	GNAT family N-acetyltransferase	Bacillus sp. T33-2	0.876667	n/a	n/a
N. perurans transcriptome	TRINITY_DN72960_c0_g1	30.8	2.1e-06	WP_068822712.1	T9SS type A sorting domain-containing protein	Pedobacter psychrophilus	1.13	n/a	n/a
N. perurans transcriptome	TRINITY_DN73769_c0_g1	36.1	1.6e-57	WP_018969483.1	hypothetical protein	Rubritalea marina	0	n/a	n/a
N. perurans transcriptome	TRINITY_DN75640_c0_g1	36.7	1.6e-50	OIP36757.1	mechanosensitive ion channel protein MscS	Candidatus Desantisbacteria bacterium CG2_30_40_21	12.9767	n/a	n/a
N. perurans transcriptome	TRINITY_DN75747_c0_g1	47	6e-63	PCJ64750.1	enoyl-CoA hydratase	Candidatus Hydrogenedentes bacterium	3.16	n/a	n/a
N. perurans transcriptome	TRINITY_DN76473_c0_g2	42.4	1e-18	TAE77589.1	RNB domain-containing ribonuclease	Oscillatoriales cyanobacterium	4.15667	n/a	n/a
N. perurans transcriptome	TRINITY_DN80088_c0_g1	45	1.1e-24	WP_148812145.1	AMP-binding protein	Pigmentiphaga aceris	1.09	n/a	n/a
N. perurans transcriptome	TRINITY_DN80510_c0_g1	72.5	8.2e-159	WP_123688188.1	acyl-CoA dehydrogenase	Stella humosa	5.08	n/a	n/a
N. perurans transcriptome	TRINITY_DN81298_c0_g1	28.8	3.1e-26	WP_141663639.1	hypothetical protein, partial	bacterium 2013Ark19i	4.37333	n/a	n/a
N. perurans transcriptome	TRINITY_DN81598_c0_g1	39	2.1e-147	OGL65841.1	hypothetical protein A2753_02730	Candidatus Uhrbacteria bacterium RIFCSPHIGHO2_01_FULL_47_11	0.71	n/a	n/a
N. perurans transcriptome	TRINITY_DN81790_c0_g1	51.5	5.8e-51	PZW27403.1	hypothetical protein EI42_03489	Thermosporothrix hazakensis	1.85667	n/a	n/a
N. perurans transcriptome	TRINITY_DN82206_c0_g1	40.3	5.1e-22	WP_141663663.1	hypothetical protein	bacterium 2013Ark19i	0	n/a	n/a
N. perurans transcriptome	TRINITY_DN82682_c0_g1	52.2	6e-52	RZA03717.1	ATP-dependent zinc metalloprotease FtsH	Sphingobacteriaceae bacterium	3.36667	n/a	n/a
N. perurans transcriptome	TRINITY_DN84938_c0_g1	41.3	1.7e-14	KPK15260.1	hypothetical protein AMJ62_09860	Myxococcales bacterium SG8_38	2.55	n/a	n/a
N. perurans transcriptome	TRINITY_DN86199_c0_g1	36.5	7e-14	WP_012241745.1	vitamin K-dependent gamma-carboxylase	Sorangium cellulosum	9.84	n/a	n/a
N. perurans transcriptome	TRINITY_DN87096_c0_g1	47.4	7.6e-55	TDJ57404.1	DEAD/DEAH box helicase	Nitrospina sp.	3.37667	n/a	n/a
N. perurans transcriptome	TRINITY_DN88823_c0_g1	90.5	3.4e-94	WP_143334095.1	reverse transcriptase family protein, partial	Chlamydia abortus	0.526667	n/a	n/a
N. perurans transcriptome	TRINITY_DN92029_c0_g1	38.8	4.1e-46	WP_006927258.1	DUF1684 domain-containing protein	Caldithrix abyssi	2.69	n/a	n/a
N. perurans transcriptome	TRINITY_DN92495_c0_g1	44.2	3.3e-22	OGO02412.1	hypothetical protein A2Y59_00695	Chloroflexi bacterium RBG_13_52_14	1.58333	n/a	n/a
N. perurans transcriptome	TRINITY_DN93042_c0_g1	68	1.2e-78	TVQ78366.1	adenylyl-sulfate kinase	Phycisphaeraceae bacterium	12.49	n/a	n/a
N. perurans transcriptome	TRINITY_DN93459_c0_g1	52.2	4.1e-10	WP_123342209.1	DUF962 domain-containing protein	Pseudomonas brassicacearum	1.14333	n/a	n/a
N. perurans transcriptome	TRINITY_DN93655_c0_g1	52.8	1.7e-53	WP_026464780.1	SDR family oxidoreductase	Adhaeribacter aquaticus	2.59667	n/a	n/a
N. perurans transcriptome	TRINITY_DN96021_c0_g1	42	5.8e-08	WP_149842248.1	SGNH/GDSL hydrolase family protein	Chitinophaga sp. BN140078	0.25	n/a	n/a
N. perurans transcriptome	TRINITY_DN97180_c0_g1	30.4	2.7e-29	KPK51774.1	hypothetical protein AMJ63_11495	Myxococcales bacterium SG8_38_1	4.59667	n/a	n/a
N. perurans transcriptome	TRINITY_DN97615_c0_g1	50.3	3.9e-93	RLB40536.1	branched chain amino acid aminotransferase	Deltaproteobacteria bacterium	2.29667	n/a	n/a
N. perurans transcriptome	TRINITY_DN97683_c0_g1	57.8	4.1e-160	WP_130318906.1	M20/M25/M40 family metallo-hydrolase	Stenotrophomonas sp. BK441	4.68333	n/a	n/a
N. perurans transcriptome	TRINITY_DN98008_c0_g1	54.9	2.8e-88	WP_147903432.1	DUF2817 domain-containing protein	Pararheinheimera tangshanensis	5.92667	n/a	n/a
N. perurans transcriptome	TRINITY_DN99267_c0_g1	87.7	1.2e-49	VOG53324.1	Uncharacterised protein	Streptococcus pneumoniae	0.783333	n/a	n/a
Unmapped Atlantic salmon gill transcriptome	TRINITY_DN56660_c0_g1	59.4	3.3e-62	TDI14075.1	S9 family peptidase	Acidobacteria bacterium	3.39175	3.045	4.27033
Unmapped Atlantic salmon gill transcriptome	TRINITY_DN67832_c0_g1	64.6	3.3e-192	PYS89362.1	glucose-6-phosphate isomerase	Acidobacteria bacterium	0.1995	0	0.233
Unmapped Atlantic salmon gill transcriptome	TRINITY_DN8433_c0_g1	34.6	2e-44	PYU92805.1	copper oxidase	Acidobacteria bacterium	4.88125	10.2617	12.5347
Unmapped Atlantic salmon gill transcriptome	TRINITY_DN63473_c0_g1	75.7	6.9e-06	WP_053845894.1	IPTL-CTERM sorting domain-containing protein	Acidovorax avenae	1.668	0.12075	1.002
Unmapped Atlantic salmon gill transcriptome	TRINITY_DN17543_c0_g1	87.5	3.5e-06	OIC57885.1	hypothetical protein A7L37_19310	Acinetobacter baumannii	0	0	0.98
Unmapped Atlantic salmon gill transcriptome	TRINITY_DN253_c1_g1	65.7	6e-63	WP_143045797.1	hypothetical protein, partial	Acinetobacter baumannii	0	0	0.073
Unmapped Atlantic salmon gill transcriptome	TRINITY_DN31108_c0_g1	90.7	9.4e-14	OIH80960.1	hypothetical protein A7N05_18930	Acinetobacter baumannii	0	0	1.35733
Unmapped Atlantic salmon gill transcriptome	TRINITY_DN50185_c1_g1	48.2	6.2e-31	WP_143045770.1	helix-turn-helix domain-containing protein, partial	Acinetobacter baumannii	0	0	3.96633
Unmapped Atlantic salmon gill transcriptome	TRINITY_DN56296_c0_g1	53.1	2.9e-53	WP_026464780.1	SDR family oxidoreductase	Adhaeribacter aquaticus	0	0	1.526
Unmapped Atlantic salmon gill transcriptome	TRINITY_DN5813_c0_g1	69.6	1.4e-12	PJC91253.1	hypothetical protein CUC44_20925, partial	Aeromonas lusitana	2.736	0.5485	0.78
Unmapped Atlantic salmon gill transcriptome	TRINITY_DN67418_c0_g1	53	3.4e-103	OUC15833.1	transketolase	Alkalinema sp.	0	0.4645	0
Unmapped Atlantic salmon gill transcriptome	TRINITY_DN66352_c0_g1	55.9	2.8e-47	TNE60239.1	DUF3501 family protein	Alphaproteobacteria bacterium	0	0	1.51967
Unmapped Atlantic salmon gill transcriptome	TRINITY_DN67635_c0_g1	56.3	9.6e-37	WP_018699109.1	RidA family protein	Amorphus coralli	0.43225	0.731	0.167333
Unmapped Atlantic salmon gill transcriptome	TRINITY_DN41786_c0_g1	70.7	7.3e-96	TVR20710.1	glucose 1-dehydrogenase	Anaerolineaceae bacterium	13.5115	0.333	2.06433
Unmapped Atlantic salmon gill transcriptome	TRINITY_DN27141_c0_g1	69.2	8.1e-13	TET84094.1	glucosylceramidase	Anaerolineales bacterium	0	0	1.6
Unmapped Atlantic salmon gill transcriptome	TRINITY_DN66806_c0_g1	58.9	4.4e-24	TET84094.1	glucosylceramidase	Anaerolineales bacterium	0	0	2.03667
Unmapped Atlantic salmon gill transcriptome	TRINITY_DN67457_c0_g1	87.3	9e-27	WP_034210848.1	ATP-dependent chaperone ClpB	Arenimonas metalli	0	0	0.582667
Unmapped Atlantic salmon gill transcriptome	TRINITY_DN67102_c0_g1	45	7.9e-75	WP_136784251.1	M20/M25/M40 family metallo-hydrolase	Arthrobacter sp.	0.47425	0.496	0.803667
Unmapped Atlantic salmon gill transcriptome	TRINITY_DN61841_c0_g1	54	1.8e-78	PZP86383.1	phosphoribosylformylglycinamidine cyclo-ligase	Azospirillum brasilense	20.3505	15.6805	18.3283
Unmapped Atlantic salmon gill transcriptome	TRINITY_DN57156_c0_g1	54	1.3e-36	WP_042691111.1	peroxiredoxin	Azospirillum sp.	1.007	0.4535	1.66433
Unmapped Atlantic salmon gill transcriptome	TRINITY_DN10097_c0_g1	61.8	1e-15	WP_133372499.1	hypothetical protein, partial	Bacillus aciditolerans	0.90725	0.891	2.174
Unmapped Atlantic salmon gill transcriptome	TRINITY_DN1409_c1_g1	62.9	1.4e-18	WP_121449906.1	hypothetical protein	Bacillus aciditolerans	0.61325	0.80725	1.42667
Unmapped Atlantic salmon gill transcriptome	TRINITY_DN14861_c0_g1	66.3	3.4e-23	WP_121449906.1	hypothetical protein	Bacillus aciditolerans	0	0	0.714333
Unmapped Atlantic salmon gill transcriptome	TRINITY_DN16795_c0_g2	71.2	2.8e-12	WP_133372499.1	hypothetical protein, partial	Bacillus aciditolerans	0	0	0.937667
Unmapped Atlantic salmon gill transcriptome	TRINITY_DN2607_c0_g1	68.8	3.2e-20	WP_133372499.1	hypothetical protein, partial	Bacillus aciditolerans	7.18175	6.07525	8.151
Unmapped Atlantic salmon gill transcriptome	TRINITY_DN3336_c0_g1	76.7	2.1e-09	WP_121449906.1	hypothetical protein	Bacillus aciditolerans	0	1.23925	0.671333
Unmapped Atlantic salmon gill transcriptome	TRINITY_DN3490_c0_g1	56.8	2.6e-25	WP_121449906.1	hypothetical protein	Bacillus aciditolerans	0	0	0.998333
Unmapped Atlantic salmon gill transcriptome	TRINITY_DN3490_c0_g2	53.9	4.4e-21	WP_121449906.1	hypothetical protein	Bacillus aciditolerans	4.64025	1.06375	0.725
Unmapped Atlantic salmon gill transcriptome	TRINITY_DN3490_c0_g3	64.7	2.1e-10	WP_121449906.1	hypothetical protein	Bacillus aciditolerans	0	0	1.332
Unmapped Atlantic salmon gill transcriptome	TRINITY_DN36705_c0_g1	73.1	2.5e-44	WP_133372499.1	hypothetical protein, partial	Bacillus aciditolerans	1.54975	1.18025	8.451
Unmapped Atlantic salmon gill transcriptome	TRINITY_DN38018_c0_g1	78.6	3.9e-09	WP_121449906.1	hypothetical protein	Bacillus aciditolerans	1.13825	0	0.890333
Unmapped Atlantic salmon gill transcriptome	TRINITY_DN4056_c1_g1	71.3	4.3e-21	WP_121449906.1	hypothetical protein	Bacillus aciditolerans	0.7455	2.33525	1.14733
Unmapped Atlantic salmon gill transcriptome	TRINITY_DN8073_c0_g2	58.2	3.3e-24	WP_121449906.1	hypothetical protein	Bacillus aciditolerans	0	0	3.173
Unmapped Atlantic salmon gill transcriptome	TRINITY_DN8073_c2_g1	74.4	3.7e-25	WP_121449906.1	hypothetical protein	Bacillus aciditolerans	0	0	0.349667
Unmapped Atlantic salmon gill transcriptome	TRINITY_DN8360_c1_g1	59.6	1.5e-08	WP_121449906.1	hypothetical protein	Bacillus aciditolerans	0.28575	0.42625	0.528333
Unmapped Atlantic salmon gill transcriptome	TRINITY_DN9080_c1_g1	66.3	5.1e-26	WP_133372499.1	hypothetical protein, partial	Bacillus aciditolerans	0	0	2.44267
Unmapped Atlantic salmon gill transcriptome	TRINITY_DN9080_c1_g3	62.9	2.1e-25	WP_133372499.1	hypothetical protein, partial	Bacillus aciditolerans	0	0	0.0223333
Unmapped Atlantic salmon gill transcriptome	TRINITY_DN43068_c0_g1	50.5	1.1e-18	WP_101585431.1	GNAT family N-acetyltransferase	Bacillus sp.	0	0	0.142
Unmapped Atlantic salmon gill transcriptome	TRINITY_DN66351_c0_g1	35	6.3e-08	WP_137789149.1	ankyrin repeat domain-containing protein	Bacillus sp.	0	0.9655	0
Unmapped Atlantic salmon gill transcriptome	TRINITY_DN67571_c0_g1	43.4	3.9e-15	TNU92738.1	alpha/beta hydrolase	Bacillus velezensis	0	0	0.637
Unmapped Atlantic salmon gill transcriptome	TRINITY_DN68364_c0_g1	98.8	1.7e-102	WP_000466547.1	MULTISPECIES: Minor spike protein	Bacteria	0	0	1.001
Unmapped Atlantic salmon gill transcriptome	TRINITY_DN57725_c0_g1	52.8	5.7e-61	TNF53505.1	phosphoribosylformylglycinamidine synthase, partial	bacterium	0	0	0.847333
Unmapped Atlantic salmon gill transcriptome	TRINITY_DN11886_c1_g2	51.1	1.1e-28	WP_141663639.1	hypothetical protein, partial	bacterium 2013Ark19i	16.9443	27.7535	20.854
Unmapped Atlantic salmon gill transcriptome	TRINITY_DN12639_c1_g2	44.8	1.7e-08	WP_141663639.1	hypothetical protein, partial	bacterium 2013Ark19i	0	0	1.12467
Unmapped Atlantic salmon gill transcriptome	TRINITY_DN18300_c0_g2	34.4	1e-28	WP_141663639.1	hypothetical protein, partial	bacterium 2013Ark19i	29.847	23.152	30.308
Unmapped Atlantic salmon gill transcriptome	TRINITY_DN18947_c1_g2	39.6	1.2e-16	WP_092403542.1	RNA-directed DNA polymerase	bacterium 2013Ark19i	11.8735	28.0495	31.4877
Unmapped Atlantic salmon gill transcriptome	TRINITY_DN19231_c1_g1	51.7	2e-27	WP_141663664.1	hypothetical protein, partial	bacterium 2013Ark19i	1.3535	2.62725	4.39967
Unmapped Atlantic salmon gill transcriptome	TRINITY_DN20838_c1_g1	35.3	3.9e-15	WP_141663670.1	hypothetical protein, partial	bacterium 2013Ark19i	0	0	0.288
Unmapped Atlantic salmon gill transcriptome	TRINITY_DN2677_c0_g2	48.8	2.3e-12	WP_092403542.1	RNA-directed DNA polymerase	bacterium 2013Ark19i	68.1063	0	0.029
Unmapped Atlantic salmon gill transcriptome	TRINITY_DN38919_c0_g1	44.2	7e-29	WP_141663663.1	hypothetical protein	bacterium 2013Ark19i	0	0.2105	1.17867
Unmapped Atlantic salmon gill transcriptome	TRINITY_DN46010_c0_g1	48.9	1.9e-11	WP_092403542.1	RNA-directed DNA polymerase	bacterium 2013Ark19i	0	0	0.648333
Unmapped Atlantic salmon gill transcriptome	TRINITY_DN47135_c1_g1	30.6	5.8e-15	WP_141663705.1	hypothetical protein, partial	bacterium 2013Ark19i	36.3665	32.478	35.812
Unmapped Atlantic salmon gill transcriptome	TRINITY_DN51065_c1_g1	42.2	2.1e-17	WP_141663639.1	hypothetical protein, partial	bacterium 2013Ark19i	86.4575	43.8723	82.5837
Unmapped Atlantic salmon gill transcriptome	TRINITY_DN5169_c0_g1	47	2e-95	WP_141663670.1	hypothetical protein, partial	bacterium 2013Ark19i	0	0.85075	3.815
Unmapped Atlantic salmon gill transcriptome	TRINITY_DN5244_c0_g2	36.5	7.7e-23	WP_141663639.1	hypothetical protein, partial	bacterium 2013Ark19i	0	0.15875	3.35433
Unmapped Atlantic salmon gill transcriptome	TRINITY_DN55857_c0_g1	68	1.9e-10	WP_141663760.1	hypothetical protein	bacterium 2013Ark19i	0	0	2.45333
Unmapped Atlantic salmon gill transcriptome	TRINITY_DN58330_c0_g1	37.7	1.1e-09	WP_141663663.1	hypothetical protein	bacterium 2013Ark19i	0	0	0.900333
Unmapped Atlantic salmon gill transcriptome	TRINITY_DN3733_c0_g2	30.1	1.3e-11	GBE45376.1	translation initiation factor IF-2	bacterium BMS3Bbin11	2.19025	1.40075	2.41233
Unmapped Atlantic salmon gill transcriptome	TRINITY_DN47462_c0_g1	52.8	1.4e-30	WP_148330266.1	glycoside hydrolase family 125 protein	Bacteroidaceae bacterium	11.3277	44.4015	19.1903
Unmapped Atlantic salmon gill transcriptome	TRINITY_DN4550_c1_g1	30.9	1.1e-34	RMD76401.1	hypothetical protein D6818_00295, partial	Bacteroidetes bacterium	0	0	3.19567
Unmapped Atlantic salmon gill transcriptome	TRINITY_DN67664_c0_g1	45	3.2e-43	OFY48003.1	hypothetical protein A2W85_11215	Bacteroidetes bacterium	5.331	1.8035	4.09433
Unmapped Atlantic salmon gill transcriptome	TRINITY_DN7146_c0_g2	36.7	6.9e-85	SHE22365.1	Exodeoxyribonuclease III	Bathymodiolus brooksi thiotrophic gill symbiont	0.9165	0	0
Unmapped Atlantic salmon gill transcriptome	TRINITY_DN14623_c0_g1	38	2.3e-34	GAW87784.1	hypothetical protein bplSymb_SCF17201P001	Bathymodiolus platifrons methanotrophic gill symbiont	1.014	0	0.985333
Unmapped Atlantic salmon gill transcriptome	TRINITY_DN15232_c1_g2	47.1	2.8e-22	GAW87784.1	hypothetical protein bplSymb_SCF17201P001	Bathymodiolus platifrons methanotrophic gill symbiont	0	0	1.28167
Unmapped Atlantic salmon gill transcriptome	TRINITY_DN30961_c1_g1	60.8	1e-17	GAW87784.1	hypothetical protein bplSymb_SCF17201P001	Bathymodiolus platifrons methanotrophic gill symbiont	0	0	3.20567
Unmapped Atlantic salmon gill transcriptome	TRINITY_DN56563_c0_g1	35.5	1.1e-37	WP_062153958.1	acetyl/propionyl/methylcrotonyl-CoA carboxylase subunit alpha	Beggiatoa leptomitoformis	0	0.23475	12.0367
Unmapped Atlantic salmon gill transcriptome	TRINITY_DN13011_c1_g1	33.8	6e-25	OQY55094.1	ubiquinone/menaquinone biosynthesis protein	Beggiatoa sp.	0.494	0.30025	0
Unmapped Atlantic salmon gill transcriptome	TRINITY_DN68234_c0_g1	65.9	7.7e-40	OGA06582.1	GlcG protein	Betaproteobacteria bacterium	0.49175	0	0
Unmapped Atlantic salmon gill transcriptome	TRINITY_DN68426_c0_g1	93.8	1.2e-135	WP_077323926.1	capsid protein	Bifidobacterium longum	0.29	0	1.421
Unmapped Atlantic salmon gill transcriptome	TRINITY_DN68278_c0_g1	43.2	1.9e-16	WP_008969144.1	class I SAM-dependent methyltransferase	Bradyrhizobium sp.	1.21975	0	0.522667
Unmapped Atlantic salmon gill transcriptome	TRINITY_DN66875_c0_g1	49.4	1e-31	KYH43912.1	dihydroxyacetone kinase subunit DhaK	Branchiibius sp.	0	0	1.481
Unmapped Atlantic salmon gill transcriptome	TRINITY_DN31506_c1_g1	55.6	4.5e-33	EEW89200.1	cell wall-associated hydrolase	Brucella suis	0	0	1.52567
Unmapped Atlantic salmon gill transcriptome	TRINITY_DN5868_c0_g1	74.4	1.5e-87	BAO87435.1	putative membrane protein	Burkholderia sp.	0	0	1.77467
Unmapped Atlantic salmon gill transcriptome	TRINITY_DN66847_c0_g1	71.1	1.8e-203	RME48888.1	formate--tetrahydrofolate ligase	Caldilineae bacterium	0	0.8525	10.0897
Unmapped Atlantic salmon gill transcriptome	TRINITY_DN61886_c1_g1	38.1	1.3e-37	WP_006927258.1	DUF1684 domain-containing protein	Caldithrix abyssi	0	0	1.589
Unmapped Atlantic salmon gill transcriptome	TRINITY_DN28538_c0_g1	28.9	1.4e-07	RMF60968.1	response regulator, partial	Calditrichaeota bacterium	0	0	4.59667
Unmapped Atlantic salmon gill transcriptome	TRINITY_DN67918_c0_g1	42.7	8.1e-35	WP_088241255.1	hypothetical protein	Calothrix rhizosoleniae	0	0.21725	0.584667
Unmapped Atlantic salmon gill transcriptome	TRINITY_DN2834_c0_g1	81.2	3.1e-24	WP_038855362.1	hypothetical protein	Campylobacter coli	1.70875	0.399	0.314333
Unmapped Atlantic salmon gill transcriptome	TRINITY_DN2834_c0_g2	79.4	1.1e-06	WP_038855362.1	hypothetical protein	Campylobacter coli	0.83475	0.677	0.201
Unmapped Atlantic salmon gill transcriptome	TRINITY_DN33048_c0_g1	93.9	1.3e-07	WP_038855362.1	hypothetical protein	Campylobacter coli	5.3695	12.5895	9.371
Unmapped Atlantic salmon gill transcriptome	TRINITY_DN45873_c0_g1	92.6	5.1e-07	WP_038855362.1	hypothetical protein	Campylobacter coli	4.4725	2.029	0.834667
Unmapped Atlantic salmon gill transcriptome	TRINITY_DN67803_c0_g1	47	2.9e-42	PIS06216.1	ribonucleoside-diphosphate reductase, adenosylcobalamin-dependent	Candidatus Buchananbacteria bacterium	0	0.31925	10.7777
Unmapped Atlantic salmon gill transcriptome	TRINITY_DN59789_c0_g1	36.7	1.6e-50	OIP36757.1	mechanosensitive ion channel protein MscS	Candidatus Desantisbacteria bacterium	4.40675	6.1605	1.569
Unmapped Atlantic salmon gill transcriptome	TRINITY_DN67529_c0_g1	36.3	1.4e-23	OGF60012.1	prolyl aminopeptidase	Candidatus Fischerbacteria bacterium	0	0	1.04967
Unmapped Atlantic salmon gill transcriptome	TRINITY_DN47620_c0_g1	47	6e-63	PCJ64750.1	enoyl-CoA hydratase	Candidatus Hydrogenedentes bacterium	0	0	0.386333
Unmapped Atlantic salmon gill transcriptome	TRINITY_DN67587_c0_g1	50.6	3.4e-12	TAE31230.1	T9SS C-terminal target domain-containing protein	Candidatus Kapabacteria bacterium	0	0	1.313
Unmapped Atlantic salmon gill transcriptome	TRINITY_DN66376_c0_g1	30	2.1e-18	VFJ59779.1	LicD family protein	Candidatus Kentron sp.	0	0	5.90167
Unmapped Atlantic salmon gill transcriptome	TRINITY_DN29113_c0_g1	39.3	1.4e-27	OPX22550.1	hypothetical protein B1H02_05985	Candidatus Latescibacteria bacterium	0	0	2.35033
Unmapped Atlantic salmon gill transcriptome	TRINITY_DN66819_c0_g1	33.6	1.9e-16	OGZ12600.1	hypothetical protein A3D67_04310	Candidatus Lloydbacteria bacterium	4.98525	1.34775	2.60533
Unmapped Atlantic salmon gill transcriptome	TRINITY_DN65242_c0_g1	43.6	2.2e-09	OGH67998.1	hypothetical protein A3C15_02995	Candidatus Magasanikbacteria bacterium	0	0	2.65533
Unmapped Atlantic salmon gill transcriptome	TRINITY_DN56554_c0_g1	45.4	8.9e-40	ETR73146.1	hypothetical protein OMM_01173	Candidatus Magnetoglobus multicellularis	0.47425	0	0.805333
Unmapped Atlantic salmon gill transcriptome	TRINITY_DN66736_c0_g1	50.2	9.7e-111	OGJ56394.1	hypothetical protein A2706_04150	Candidatus Peribacteria bacterium	0	0	0.557667
Unmapped Atlantic salmon gill transcriptome	TRINITY_DN67902_c0_g1	34.5	1.2e-21	WP_020915508.1	superoxide dismutase	Candidatus Profftella armatura	0	0	13.0047
Unmapped Atlantic salmon gill transcriptome	TRINITY_DN65526_c0_g1	40.7	7.6e-31	OGL45695.1	glutamine--tRNA ligase	Candidatus Schekmanbacteria bacterium	0.8685	0	0.160333
Unmapped Atlantic salmon gill transcriptome	TRINITY_DN66071_c0_g1	39	2.1e-147	OGL65841.1	hypothetical protein A2753_02730	Candidatus Uhrbacteria bacterium	0	0.36425	0.21
Unmapped Atlantic salmon gill transcriptome	TRINITY_DN7439_c0_g1	53.8	3.6e-10	KAA2237152.1	hypothetical protein F0L74_32765, partial	Chitinophaga sp.	1.048	0.00275	2.12233
Unmapped Atlantic salmon gill transcriptome	TRINITY_DN48761_c0_g1	73.5	3.5e-06	SGA02328.1	Uncharacterised protein	Chlamydia abortus	0	0	2.14433
Unmapped Atlantic salmon gill transcriptome	TRINITY_DN68203_c0_g1	39.2	1.7e-43	WP_088245142.1	cyclic nucleotide-binding domain-containing protein	Chlamydiales bacterium	0.4985	2.0615	0.372333
Unmapped Atlantic salmon gill transcriptome	TRINITY_DN39292_c0_g1	46	1.6e-11	AAG12204.1	Orf122, partial	Chlorobaculum tepidum	2.48275	7.656	4.51167
Unmapped Atlantic salmon gill transcriptome	TRINITY_DN45972_c0_g2	50.5	1.7e-20	OGO02412.1	hypothetical protein A2Y59_00695	Chloroflexi bacterium	0	0	3.08467
Unmapped Atlantic salmon gill transcriptome	TRINITY_DN67642_c0_g1	44.4	1.6e-30	TME00331.1	cysteine desulfurase	Chloroflexi bacterium	0	0.66775	14.3967
Unmapped Atlantic salmon gill transcriptome	TRINITY_DN67880_c0_g1	55.9	3e-53	KAA3664476.1	NAD-dependent malic enzyme	Chloroflexi bacterium	1218.65	693.542	1064.31
Unmapped Atlantic salmon gill transcriptome	TRINITY_DN64276_c0_g1	29.3	1.6e-35	WP_073550737.1	sulfotransferase	Chroogloeocystis siderophila	0	0	2.831
Unmapped Atlantic salmon gill transcriptome	TRINITY_DN67875_c0_g1	50.6	4.3e-124	WP_072960860.1	MBL fold metallo-hydrolase	Chryseobacterium arachidis	0	0	0.667333
Unmapped Atlantic salmon gill transcriptome	TRINITY_DN17377_c0_g3	98.9	2.8e-196	STB15317.1	lac repressor	Citrobacter freundii	0	0	0.941
Unmapped Atlantic salmon gill transcriptome	TRINITY_DN17377_c0_g4	98.9	2.1e-196	STB15317.1	lac repressor	Citrobacter freundii	3.6855	4.815	2.46367
Unmapped Atlantic salmon gill transcriptome	TRINITY_DN64055_c0_g1	47.9	2.9e-48	CCY67836.1	cytidylate kinase	Clostridium sp.	0	0.8755	1.518
Unmapped Atlantic salmon gill transcriptome	TRINITY_DN9160_c3_g1	36.5	1.5e-21	WP_096172099.1	nucleotide exchange factor GrpE	Cohaesibacter sp.	1.1285	0.8145	2.15333
Unmapped Atlantic salmon gill transcriptome	TRINITY_DN68339_c0_g1	25.2	1.1e-07	CCY07982.1	uncharacterized protein BN756_01246	Coprobacillus sp.	0	0.09325	4.38833
Unmapped Atlantic salmon gill transcriptome	TRINITY_DN62828_c0_g1	31.3	3.4e-20	WP_120563318.1	MULTISPECIES: hypothetical protein	Corallococcus	0	0	0.875667
Unmapped Atlantic salmon gill transcriptome	TRINITY_DN48271_c0_g1	99	3.3e-116	ESK57859.1	hypothetical protein PAJL_2583	Cutibacterium acnes	0	0.26225	6.01633
Unmapped Atlantic salmon gill transcriptome	TRINITY_DN6777_c0_g1	91.7	1.5e-08	RYY11352.1	organic hydroperoxide resistance protein, partial	Cytophagaceae bacterium	0.30125	0.44075	1.30467
Unmapped Atlantic salmon gill transcriptome	TRINITY_DN59381_c0_g1	32.9	7.6e-26	WP_015234304.1	phosphoglycerate dehydrogenase	Deinococcus peraridilitoris	0	0	1.79133
Unmapped Atlantic salmon gill transcriptome	TRINITY_DN33078_c0_g1	100	2.1e-72	AAF09840.1	hypothetical protein DR_0254	Deinococcus radiodurans	0	0	1.36333
Unmapped Atlantic salmon gill transcriptome	TRINITY_DN66319_c0_g1	39.8	8.1e-21	WP_136367058.1	tyrosine-protein phosphatase	Deinococcus sp.	2.4185	5.858	3.45433
Unmapped Atlantic salmon gill transcriptome	TRINITY_DN37560_c0_g1	53.7	4.7e-64	TMA13327.1	M20/M25/M40 family metallo-hydrolase	Deltaproteobacteria bacterium	0	0.207	0
Unmapped Atlantic salmon gill transcriptome	TRINITY_DN66466_c0_g1	52.9	5e-103	RLB47404.1	6-phosphofructokinase	Deltaproteobacteria bacterium	0.7285	1.5255	1.20433
Unmapped Atlantic salmon gill transcriptome	TRINITY_DN66827_c0_g1	54.7	4.2e-72	TMA35412.1	long-chain-acyl-CoA synthetase	Deltaproteobacteria bacterium	0	0	1.076
Unmapped Atlantic salmon gill transcriptome	TRINITY_DN67799_c0_g1	50.3	4.1e-93	RLB40536.1	branched chain amino acid aminotransferase	Deltaproteobacteria bacterium	0	0	1.99867
Unmapped Atlantic salmon gill transcriptome	TRINITY_DN67955_c0_g1	53.7	4.1e-40	PLX43754.1	aminotransferase class I/II	Deltaproteobacteria bacterium	0	0	2.79733
Unmapped Atlantic salmon gill transcriptome	TRINITY_DN68046_c0_g1	52.4	6e-74	RLB21032.1	ATP-dependent 6-phosphofructokinase, partial	Deltaproteobacteria bacterium	1.44525	1.998	1.73533
Unmapped Atlantic salmon gill transcriptome	TRINITY_DN68307_c0_g1	69.4	4.8e-85	TNE52189.1	glycine C-acetyltransferase	Deltaproteobacteria bacterium	0.994	0.2705	0.164
Unmapped Atlantic salmon gill transcriptome	TRINITY_DN68453_c0_g1	58.3	1.4e-27	WP_080804214.1	50S ribosomal protein L17	Desulfamplus magnetovallimortis	0	0	0.793333
Unmapped Atlantic salmon gill transcriptome	TRINITY_DN66516_c0_g1	39.6	4.9e-15	WP_046110677.1	CHRD domain-containing protein	Devosia geojensis	0	0	2.5
Unmapped Atlantic salmon gill transcriptome	TRINITY_DN67501_c0_g1	61.9	3.8e-106	WP_026350589.1	glutamine synthetase	Dyadobacter beijingensis	0	0	4.09267
Unmapped Atlantic salmon gill transcriptome	TRINITY_DN56122_c0_g1	54.2	3.1e-25	WP_139942014.1	saccharopine dehydrogenase	Emcibacter nanhaiensis	0	2.16875	1.37567
Unmapped Atlantic salmon gill transcriptome	TRINITY_DN67652_c0_g1	100	5.9e-98	WP_001701842.1	MULTISPECIES: IS3 family transposase	Enterobacteriaceae	0	0	2.22967
Unmapped Atlantic salmon gill transcriptome	TRINITY_DN15165_c0_g2	63.1	3.7e-12	PWS21068.1	hypothetical protein DKP78_25535, partial	Enterococcus faecium	0.23775	0.26925	0.266
Unmapped Atlantic salmon gill transcriptome	TRINITY_DN2659_c0_g1	96.8	1.8e-07	PWS22913.1	hypothetical protein DKP78_15895, partial	Enterococcus faecium	0	0	2.15367
Unmapped Atlantic salmon gill transcriptome	TRINITY_DN34720_c0_g1	76.7	6.5e-06	PWS23222.1	hypothetical protein DKP78_14270	Enterococcus faecium	7.764	1.86175	0.761667
Unmapped Atlantic salmon gill transcriptome	TRINITY_DN17714_c0_g2	46.6	2.2e-85	OON91327.1	hypothetical protein ATN33_01430	Epulopiscium sp.	0	0.252	2.589
Unmapped Atlantic salmon gill transcriptome	TRINITY_DN46678_c1_g1	31	8e-29	OOO00385.1	hypothetical protein ATN35_07545	Epulopiscium sp.	0	0	1.24667
Unmapped Atlantic salmon gill transcriptome	TRINITY_DN8534_c0_g1	58.8	1e-125	OOO00385.1	hypothetical protein ATN35_07545	Epulopiscium sp.	0	0	2.01
Unmapped Atlantic salmon gill transcriptome	TRINITY_DN304_c0_g1	99.2	2.2e-71	EFJ63628.1	hypothetical protein HMPREF9553_00243, partial	Escherichia coli	0.69975	0.4005	0.462
Unmapped Atlantic salmon gill transcriptome	TRINITY_DN39025_c0_g1	34.5	1.2e-16	WP_102166895.1	hypothetical protein	Escherichia coli	0	2.03875	0.979
Unmapped Atlantic salmon gill transcriptome	TRINITY_DN4698_c0_g2	32.8	4.5e-37	WP_102166895.1	hypothetical protein	Escherichia coli	20.5407	22.7983	17.0423
Unmapped Atlantic salmon gill transcriptome	TRINITY_DN65_c0_g2	98.4	7.2e-132	WP_089438650.1	actin, cytoplasmic 2	Escherichia coli	3.80325	3.255	6.09967
Unmapped Atlantic salmon gill transcriptome	TRINITY_DN68009_c0_g1	100	3.4e-68	ABE08916.1	outer membrane protein TolC precursor	Escherichia coli	0	0	0.876333
Unmapped Atlantic salmon gill transcriptome	TRINITY_DN64217_c0_g1	51	1.2e-133	PCH86178.1	saccharopine dehydrogenase	Flavobacteriales bacterium	1589.4	877.9	1312.89
Unmapped Atlantic salmon gill transcriptome	TRINITY_DN14708_c0_g2	65	3.4e-45	WP_130413987.1	5-histidylcysteine sulfoxide synthase	Fluviicoccus keumensis	2.22475	1.90775	1.553
Unmapped Atlantic salmon gill transcriptome	TRINITY_DN7626_c4_g1	55.7	9.8e-44	KPK08563.1	hypoxanthine phosphoribosyltransferase	Gemmatimonas sp.	0	0	1.21333
Unmapped Atlantic salmon gill transcriptome	TRINITY_DN15686_c0_g1	59.3	1.6e-65	TSK07401.1	5-histidylcysteine sulfoxide synthase	Geobacter sp.	2.96625	2.042	3.934
Unmapped Atlantic salmon gill transcriptome	TRINITY_DN34052_c0_g1	43.3	4.3e-81	WP_027967253.1	alanine--glyoxylate aminotransferase family protein	Halomonas halocynthiae	0	0	0.752
Unmapped Atlantic salmon gill transcriptome	TRINITY_DN33624_c0_g1	65	2e-13	OYW65893.1	patatin	Hydrogenophilales bacterium	0	0	1.985
Unmapped Atlantic salmon gill transcriptome	TRINITY_DN66625_c0_g1	39.3	2.6e-16	WP_121923196.1	5'-3' exonuclease	Hydrogenothermus marinus	0	0.25725	1.78233
Unmapped Atlantic salmon gill transcriptome	TRINITY_DN37565_c0_g1	51	2.3e-63	OUX99174.1	translational GTPase TypA	Hyphomonadaceae bacterium	0	0	0.779
Unmapped Atlantic salmon gill transcriptome	TRINITY_DN68468_c0_g1	78.5	1.1e-70	WP_128230153.1	acyl-CoA carboxylase subunit beta	Ideonella sp. KYPY4	0	0	2.003
Unmapped Atlantic salmon gill transcriptome	TRINITY_DN67710_c0_g1	62.7	1.2e-55	OGU71852.1	phosphoglycerate dehydrogenase	Ignavibacteria bacterium	0	0	2.216
Unmapped Atlantic salmon gill transcriptome	TRINITY_DN20129_c0_g1	68.8	5.6e-222	RLT98004.1	methylcrotonoyl-CoA carboxylase	Ketobacter sp.	0	0	1.37167
Unmapped Atlantic salmon gill transcriptome	TRINITY_DN36758_c0_g1	26.5	3.9e-12	WP_051869503.1	hypothetical protein	Kineothrix alysoides	0	0.8095	19.1513
Unmapped Atlantic salmon gill transcriptome	TRINITY_DN2641_c0_g1	96.2	2.4e-53	KLY35168.1	hypothetical protein SK92_01225, partial	Klebsiella oxytoca	0.296	0	0
Unmapped Atlantic salmon gill transcriptome	TRINITY_DN67579_c0_g1	53	2.7e-29	WP_012924567.1	acyl-CoA thioesterase	Kribbella flavida	0.3835	0	0
Unmapped Atlantic salmon gill transcriptome	TRINITY_DN65825_c0_g1	53	3.9e-98	WP_058445706.1	class I SAM-dependent methyltransferase	Legionella feeleii	1.09575	2.034	2.65533
Unmapped Atlantic salmon gill transcriptome	TRINITY_DN37856_c0_g1	43.5	3.6e-20	WP_038507560.1	Hsp20/alpha crystallin family protein	Leptospirillum ferriphilum	0	0	5.37067
Unmapped Atlantic salmon gill transcriptome	TRINITY_DN66402_c0_g1	60.1	7.9e-69	WP_042545383.1	SDR family oxidoreductase	Leucobacter komagatae	2.281	0	0
Unmapped Atlantic salmon gill transcriptome	TRINITY_DN55184_c1_g1	28.3	2.8e-15	WP_137730300.1	arginase	Lysinibacillus sp. SGAir0095	0	0	1.68633
Unmapped Atlantic salmon gill transcriptome	TRINITY_DN68488_c0_g1	77	5.6e-73	WP_008616522.1	acyl-CoA carboxylase subunit beta	Magnetospirillum caucaseum	0	0.32275	10.231
Unmapped Atlantic salmon gill transcriptome	TRINITY_DN22690_c3_g1	56.8	1.4e-40	WP_110361830.1	ornithine--oxo-acid transaminase	Marinifilum breve	0	0	1.40467
Unmapped Atlantic salmon gill transcriptome	TRINITY_DN19375_c1_g1	53.9	2.3e-42	WP_014855853.1	prohibitin family protein	Melioribacter roseus	0	0.28125	2.699
Unmapped Atlantic salmon gill transcriptome	TRINITY_DN37330_c0_g2	28	8.4e-14	WP_144758984.1	glutathione S-transferase	Methylobacterium dankookense	0	0.547	3.20433
Unmapped Atlantic salmon gill transcriptome	TRINITY_DN65903_c0_g1	42.8	7e-29	WP_056369118.1	M28 family peptidase	Microbacterium sp. Leaf288	0	0.6725	0.148667
Unmapped Atlantic salmon gill transcriptome	TRINITY_DN15715_c0_g1	43.2	6.9e-47	AQQ69299.1	FAD-dependent oxidoreductase	Microbulbifer agarilyticus	0.45425	0	0.171333
Unmapped Atlantic salmon gill transcriptome	TRINITY_DN28694_c0_g1	67.6	4e-150	WP_077400738.1	S-(hydroxymethyl)glutathione dehydrogenase/class III alcohol dehydrogenase	Microbulbifer agarilyticus	0.4025	0	0.226
Unmapped Atlantic salmon gill transcriptome	TRINITY_DN66379_c0_g1	40.2	3.7e-20	WP_091604861.1	M28 family peptidase	Micromonospora mirobrigensis	0	0	2.632
Unmapped Atlantic salmon gill transcriptome	TRINITY_DN24927_c0_g1	57.6	3.9e-68	ORB31184.1	glutaminase A	Mycolicibacterium parafortuitum	0	0	3.59567
Unmapped Atlantic salmon gill transcriptome	TRINITY_DN46958_c0_g1	41.3	1.7e-14	KPK15260.1	hypothetical protein AMJ62_09860	Myxococcales bacterium	0	0	2.49633
Unmapped Atlantic salmon gill transcriptome	TRINITY_DN63966_c0_g1	30.4	2.7e-29	KPK51774.1	hypothetical protein AMJ63_11495	Myxococcales bacterium	0	0.122	3.03467
Unmapped Atlantic salmon gill transcriptome	TRINITY_DN50270_c0_g2	47.4	7.7e-55	TDJ57404.1	DEAD/DEAH box helicase	Nitrospina sp.	0	0	2.41333
Unmapped Atlantic salmon gill transcriptome	TRINITY_DN48579_c0_g1	63.3	7.9e-87	RJR14606.1	phosphoribosylformylglycinamidine synthase	Nitrospiraceae bacterium	0	0.29675	0.229667
Unmapped Atlantic salmon gill transcriptome	TRINITY_DN67863_c0_g1	32.6	7.9e-22	WP_067702575.1	aldehyde dehydrogenase family protein	Nocardia jejuensis	0	16.1702	542.169
Unmapped Atlantic salmon gill transcriptome	TRINITY_DN34096_c2_g1	49.1	4.8e-68	WP_067734097.1	sulfotransferase domain-containing protein	Novosphingobium naphthalenivorans	0	0	3.167
Unmapped Atlantic salmon gill transcriptome	TRINITY_DN32183_c0_g1	66.6	1.7e-148	WP_109799485.1	elongation factor Tu	Novosphingobium sp.	0	0	1.94733
Unmapped Atlantic salmon gill transcriptome	TRINITY_DN67411_c0_g1	75.9	2.1e-71	WP_068754101.1	phosphoserine transaminase	Oleiphilus sp.	0	0.119	3.469
Unmapped Atlantic salmon gill transcriptome	TRINITY_DN43085_c0_g1	35.1	1.8e-30	WP_088713309.1	acetyl/propionyl/methylcrotonyl-CoA carboxylase subunit alpha	Pacificimonas flava	0	0.51775	11.0827
Unmapped Atlantic salmon gill transcriptome	TRINITY_DN35761_c0_g1	69.6	2.5e-23	WP_099859440.1	hypothetical protein	Paenibacillus sp.	0	0.36925	3.27267
Unmapped Atlantic salmon gill transcriptome	TRINITY_DN67910_c0_g1	35.9	5.1e-51	WP_076350000.1	hypothetical protein	Paludisphaera borealis	0	0.10175	2.17967
Unmapped Atlantic salmon gill transcriptome	TRINITY_DN66662_c0_g1	56.6	6.4e-49	WP_132472213.1	3-hydroxyacyl-CoA dehydrogenase	Paracandidimonas soli	0	0	3.38467
Unmapped Atlantic salmon gill transcriptome	TRINITY_DN45414_c0_g1	30.8	2.1e-06	WP_068822712.1	T9SS type A sorting domain-containing protein	Pedobacter psychrophilus	0	0	1.30333
Unmapped Atlantic salmon gill transcriptome	TRINITY_DN68416_c0_g1	41.5	9e-18	WP_108200786.1	hypothetical protein	Pedobacter sp.	0	0	2.93833
Unmapped Atlantic salmon gill transcriptome	TRINITY_DN46961_c0_g1	35.4	9.5e-22	WP_073594968.1	VacB/RNase II family 3'-5' exoribonuclease	Phormidium ambiguum	0	0	1.09133
Unmapped Atlantic salmon gill transcriptome	TRINITY_DN36409_c0_g1	68	1.1e-78	TVQ78366.1	adenylyl-sulfate kinase	Phycisphaeraceae bacterium	0	0	2.08667
Unmapped Atlantic salmon gill transcriptome	TRINITY_DN47975_c0_g1	56.1	4.4e-32	RME40670.1	superoxide dismutase	Planctomycetes bacterium	0	0	0.273333
Unmapped Atlantic salmon gill transcriptome	TRINITY_DN64301_c0_g1	33	1.9e-17	TVR08476.1	GTPase	Planctomycetes bacterium	0	0	2.87067
Unmapped Atlantic salmon gill transcriptome	TRINITY_DN66414_c0_g1	47.6	1e-19	WP_146599240.1	peroxidase	Planctomycetes bacterium	0	0	0.511
Unmapped Atlantic salmon gill transcriptome	TRINITY_DN66864_c0_g1	43.5	2.1e-11	KAB7646424.1	phosphotransferase	Polymorphobacter fuscus	0	0	2.88667
Unmapped Atlantic salmon gill transcriptome	TRINITY_DN37638_c0_g1	31.6	4.9e-21	WP_139237097.1	PAS domain S-box protein	Pontibacter akesuensis	0	0	3.00767
Unmapped Atlantic salmon gill transcriptome	TRINITY_DN34100_c0_g1	60.3	4.4e-89	TDJ67011.1	type 1 glutamine amidotransferase	Proteobacteria bacterium	0	0	2.17167
Unmapped Atlantic salmon gill transcriptome	TRINITY_DN68436_c0_g1	37.6	1.1e-16	PZV14169.1	GNAT family N-acetyltransferase	Pseudanabaena sp.	0	0	1.57567
Unmapped Atlantic salmon gill transcriptome	TRINITY_DN50569_c0_g1	52	8e-34	WP_070982977.1	MULTISPECIES: peroxiredoxin	Pseudoalteromonas	0	0	0.953
Unmapped Atlantic salmon gill transcriptome	TRINITY_DN53197_c0_g1	52.2	4.1e-10	WP_123342209.1	DUF962 domain-containing protein	Pseudomonas brassicacearum	0	0	0.972667
Unmapped Atlantic salmon gill transcriptome	TRINITY_DN2641_c0_g2	87	2.5e-46	RMT29295.1	hypothetical protein ALP51_01674	Pseudomonas savastanoi	0	0.12775	1.599
Unmapped Atlantic salmon gill transcriptome	TRINITY_DN12077_c0_g1	85.4	1.5e-10	WP_041110827.1	DUF1891 domain-containing protein, partial	Pseudomonas stutzeri	1.66075	0	1.25333
Unmapped Atlantic salmon gill transcriptome	TRINITY_DN12827_c1_g2	41.9	1.1e-32	WP_139048059.1	reverse transcriptase family protein, partial	Pseudomonas stutzeri	0	0	1.26267
Unmapped Atlantic salmon gill transcriptome	TRINITY_DN17442_c0_g1	83.3	2.9e-11	WP_139048059.1	reverse transcriptase family protein, partial	Pseudomonas stutzeri	0	0	2.719
Unmapped Atlantic salmon gill transcriptome	TRINITY_DN19638_c0_g1	84.5	1.2e-17	KIL02612.1	hypothetical protein QX25_21270, partial	Pseudomonas stutzeri	0	0	1.85567
Unmapped Atlantic salmon gill transcriptome	TRINITY_DN31038_c2_g1	50.5	1.3e-06	WP_139048059.1	reverse transcriptase family protein, partial	Pseudomonas stutzeri	0	0.114	2.55
Unmapped Atlantic salmon gill transcriptome	TRINITY_DN31186_c3_g1	67.9	1.2e-09	WP_041110827.1	DUF1891 domain-containing protein, partial	Pseudomonas stutzeri	0	0	1.89967
Unmapped Atlantic salmon gill transcriptome	TRINITY_DN32587_c1_g1	44.6	3.5e-32	WP_139048059.1	reverse transcriptase family protein, partial	Pseudomonas stutzeri	0	0	0.415333
Unmapped Atlantic salmon gill transcriptome	TRINITY_DN37801_c0_g1	92.7	3.1e-07	WP_139048059.1	reverse transcriptase family protein, partial	Pseudomonas stutzeri	0	0	2.20067
Unmapped Atlantic salmon gill transcriptome	TRINITY_DN420_c0_g1	97.2	2.7e-191	WP_139048059.1	reverse transcriptase family protein, partial	Pseudomonas stutzeri	0	0	4.839
Unmapped Atlantic salmon gill transcriptome	TRINITY_DN537_c0_g1	97.4	4.6e-183	WP_139048059.1	reverse transcriptase family protein, partial	Pseudomonas stutzeri	0	0	7.781
Unmapped Atlantic salmon gill transcriptome	TRINITY_DN54831_c0_g1	68.5	7.5e-19	KIL02612.1	hypothetical protein QX25_21270, partial	Pseudomonas stutzeri	0	0.1415	2.021
Unmapped Atlantic salmon gill transcriptome	TRINITY_DN30168_c0_g2	98.7	3.4e-35	RMU60653.1	hypothetical protein ALP29_100499	Pseudomonas syringae	0	0	1.43033
Unmapped Atlantic salmon gill transcriptome	TRINITY_DN16198_c0_g1	53.5	8.1e-26	CDZ90521.1	conserved hypothetical protein	Rhodococcus ruber	0	0.176	1.86167
Unmapped Atlantic salmon gill transcriptome	TRINITY_DN66422_c0_g1	42.4	6.9e-19	WP_137392518.1	hypothetical protein	Rhodoligotrophos sp.	0	0	1.082
Unmapped Atlantic salmon gill transcriptome	TRINITY_DN57898_c0_g1	39.3	5.3e-26	WP_103012161.1	carbonic anhydrase	Rhodopseudomonas palustris	0.21025	1.2725	0
Unmapped Atlantic salmon gill transcriptome	TRINITY_DN67489_c0_g1	58	1.7e-30	OUT52053.1	nitrile hydratase subunit alpha	Rhodospirillaceae bacterium	0	0	2.17367
Unmapped Atlantic salmon gill transcriptome	TRINITY_DN68040_c0_g1	76.5	3.5e-56	OUT50448.1	rubrerythrin	Rhodospirillaceae bacterium	0	0	2.67233
Unmapped Atlantic salmon gill transcriptome	TRINITY_DN33466_c0_g1	28	2.3e-16	OUS15011.1	translation elongation factor Ts	Rhodospirillales bacterium	0	0	0.320667
Unmapped Atlantic salmon gill transcriptome	TRINITY_DN65578_c0_g1	48.6	6.3e-116	PDH57163.1	hypothetical protein CNE38_01075	Rhodothermaeota bacterium	0	0	0.705333
Unmapped Atlantic salmon gill transcriptome	TRINITY_DN59054_c0_g1	36.1	6e-57	WP_018969483.1	hypothetical protein	Rubritalea marina	0	0	2.163
Unmapped Atlantic salmon gill transcriptome	TRINITY_DN66873_c0_g1	54.6	1.4e-40	WP_137913343.1	acireductone synthase	Rudaea sp.	0	0	0.512333
Unmapped Atlantic salmon gill transcriptome	TRINITY_DN33728_c0_g1	64.3	7.8e-71	TVR89853.1	amidohydrolase	Saprospirales bacterium	0	0	1.95267
Unmapped Atlantic salmon gill transcriptome	TRINITY_DN49652_c1_g1	32.9	1.8e-19	KAA1283404.1	M1 family peptidase	SAR202 cluster bacterium	0	0	0.0583333
Unmapped Atlantic salmon gill transcriptome	TRINITY_DN46880_c0_g1	58	2.4e-40	PCJ16930.1	isocitrate dehydrogenase (NADP(+))	SAR86 cluster bacterium	0	0	6.23733
Unmapped Atlantic salmon gill transcriptome	TRINITY_DN12492_c0_g3	65.5	1.5e-24	WP_143556651.1	hypothetical protein, partial	Solemya velum gill symbiont	0	0	2.25867
Unmapped Atlantic salmon gill transcriptome	TRINITY_DN46454_c0_g1	69.9	1.8e-108	OQX69183.1	phosphoglycerate kinase	Sorangiineae bacterium	1	0	2.121
Unmapped Atlantic salmon gill transcriptome	TRINITY_DN17643_c0_g1	28.3	9.3e-08	KYF53021.1	hypothetical protein BE08_15985, partial	Sorangium cellulosum	0	0	1.40367
Unmapped Atlantic salmon gill transcriptome	TRINITY_DN67088_c0_g1	36.5	7e-14	WP_012241745.1	vitamin K-dependent gamma-carboxylase	Sorangium cellulosum	0	0	2.14533
Unmapped Atlantic salmon gill transcriptome	TRINITY_DN63788_c0_g1	52.2	6e-52	RZA03717.1	ATP-dependent zinc metalloprotease FtsH	Sphingobacteriaceae bacterium	0.1895	0.24075	0.196667
Unmapped Atlantic salmon gill transcriptome	TRINITY_DN50964_c0_g1	34.8	1.3e-23	RKX86179.1	amidase	Spirochaetes bacterium	0	0.12775	1.68333
Unmapped Atlantic salmon gill transcriptome	TRINITY_DN22177_c0_g1	52.9	4.8e-36	TKW76063.1	hypothetical protein DI610_01160	Staphylococcus hominis	0	0.2935	2.60233
Unmapped Atlantic salmon gill transcriptome	TRINITY_DN66338_c0_g1	30.6	6.6e-16	WP_119601505.1	hypothetical protein	Staphylococcus succinus	0	0	1.454
Unmapped Atlantic salmon gill transcriptome	TRINITY_DN13032_c0_g1	72.5	8.2e-159	WP_123688188.1	acyl-CoA dehydrogenase	Stella humosa	0	0	0.39
Unmapped Atlantic salmon gill transcriptome	TRINITY_DN43756_c0_g1	96	2.3e-50	WP_000321103.1	DUF1725 domain-containing protein, partial	Streptococcus agalactiae	0	0	0.695667
Unmapped Atlantic salmon gill transcriptome	TRINITY_DN40297_c0_g1	63.4	2.8e-39	CJS63071.1	Uncharacterised protein	Streptococcus pneumoniae	0	0	1.03567
Unmapped Atlantic salmon gill transcriptome	TRINITY_DN37750_c0_g1	45.3	1.1e-19	EHN79496.1	hypothetical protein SMCF_951	Streptomyces coelicoflavus	0	0.33125	3.18833
Unmapped Atlantic salmon gill transcriptome	TRINITY_DN20503_c0_g1	63.1	3e-31	EFL15839.1	conserved hypothetical protein	Streptomyces sp.	0	0	1.082
Unmapped Atlantic salmon gill transcriptome	TRINITY_DN25422_c1_g1	33.8	4e-37	WP_030946422.1	fatty acyl-AMP ligase	Streptomyces sp.	0	0	3.79333
Unmapped Atlantic salmon gill transcriptome	TRINITY_DN63389_c0_g1	96.2	6.7e-06	OBQ46458.1	hypothetical protein VQ01_15600	Tamlana sp.	0	0	3.455
Unmapped Atlantic salmon gill transcriptome	TRINITY_DN41761_c0_g1	66.3	4.8e-188	WP_015360160.1	decarboxylating NADP(+)-dependent phosphogluconate dehydrogenase	Thermoclostridium stercorarium	0	0	1.57067
Unmapped Atlantic salmon gill transcriptome	TRINITY_DN66441_c0_g1	45.7	1.1e-08	WP_068542754.1	30S ribosomal protein S17	Thermodesulfatator autotrophicus	0	0.69975	0.515
Unmapped Atlantic salmon gill transcriptome	TRINITY_DN67557_c0_g1	45.7	3.4e-75	WP_098502898.1	ammonium transporter	Thermoflexus hugenholtzii	0	0.89825	17.8983
Unmapped Atlantic salmon gill transcriptome	TRINITY_DN45945_c0_g1	51.5	5e-51	PZW27403.1	hypothetical protein EI42_03489	Thermosporothrix hazakensis	0	0	0.929667
Unmapped Atlantic salmon gill transcriptome	TRINITY_DN17377_c0_g2	100	1.6e-61	BAA06775.1	DNA Polymerase	Thermus aquaticus	0	0.308	1.394
Unmapped Atlantic salmon gill transcriptome	TRINITY_DN17377_c0_g5	100	2.2e-72	BAA06775.1	DNA Polymerase	Thermus aquaticus	0	0	1.55633
Unmapped Atlantic salmon gill transcriptome	TRINITY_DN66746_c0_g1	100	6.5e-149	P19821.1	DNA polymerase I, thermostable	Thermus aquaticus	0	0.33475	0.331667
Unmapped Atlantic salmon gill transcriptome	TRINITY_DN67480_c0_g1	100	3.9e-72	WP_003048222.1	ATP-binding protein	Thermus aquaticus	0	0	5.242
Unmapped Atlantic salmon gill transcriptome	TRINITY_DN68196_c0_g1	99.6	3.6e-150	BAA06775.1	DNA Polymerase	Thermus aquaticus	0	0	2.53267
Unmapped Atlantic salmon gill transcriptome	TRINITY_DN30537_c0_g1	51.9	1.9e-11	WP_025770869.1	GNAT family N-acetyltransferase	Thioalkalivibrio sp.	0	0	1.96667
Unmapped Atlantic salmon gill transcriptome	TRINITY_DN45143_c0_g1	57.9	9.6e-191	WP_054964752.1	bifunctional sulfate adenylyltransferase/adenylylsulfate kinase	Thiohalorhabdus denitrificans	0	0	2.834
Unmapped Atlantic salmon gill transcriptome	TRINITY_DN42659_c0_g1	36.4	2.3e-40	WP_151894653.1	HTTM domain-containing protein	Ulvibacter sp.	0	0	0.078
Unmapped Atlantic salmon gill transcriptome	TRINITY_DN68214_c0_g1	41.6	1.4e-35	WP_090110229.1	MULTISPECIES: glycoside hydrolase family 125 protein	unclassified Cohnella	0	0	3.08633
Unmapped Atlantic salmon gill transcriptome	TRINITY_DN67945_c0_g1	37.7	1.1e-11	WP_056361357.1	MULTISPECIES: SDR family oxidoreductase	unclassified Sphingomonas	0.47425	0	0
Unmapped Atlantic salmon gill transcriptome	TRINITY_DN1741_c5_g1	48.3	3.5e-23	AMP50153.1	protein domain of unknown function (DUF1891)	uncultured bacterium	0	0	1.09667
Unmapped Atlantic salmon gill transcriptome	TRINITY_DN18150_c1_g1	81.8	1.2e-51	AMP50167.1	hypothetical protein, partial	uncultured bacterium	0	0.5195	3.21167
Unmapped Atlantic salmon gill transcriptome	TRINITY_DN19889_c0_g1	92.3	4.2e-11	AMP50153.1	protein domain of unknown function (DUF1891)	uncultured bacterium	0	0	1.123
Unmapped Atlantic salmon gill transcriptome	TRINITY_DN27388_c0_g1	65.7	1.4e-25	AMP50149.1	hypothetical protein, partial	uncultured bacterium	0	0	1.71433
Unmapped Atlantic salmon gill transcriptome	TRINITY_DN3763_c3_g1	60.2	7.2e-23	AMP50149.1	hypothetical protein, partial	uncultured bacterium	5.38175	3.27825	7.97733
Unmapped Atlantic salmon gill transcriptome	TRINITY_DN43127_c1_g1	66.4	1.3e-28	AMP50149.1	hypothetical protein, partial	uncultured bacterium	1.2935	2.77075	0.204667
Unmapped Atlantic salmon gill transcriptome	TRINITY_DN4413_c1_g1	88	5.1e-70	AMP50149.1	hypothetical protein, partial	uncultured bacterium	0	0	2.53967
Unmapped Atlantic salmon gill transcriptome	TRINITY_DN51598_c1_g1	73	8.9e-06	AMP50153.1	protein domain of unknown function (DUF1891)	uncultured bacterium	0	0	0.45
Unmapped Atlantic salmon gill transcriptome	TRINITY_DN59316_c1_g1	70.5	6.9e-35	AMP50149.1	hypothetical protein, partial	uncultured bacterium	0.44325	0.75775	0.335333
Unmapped Atlantic salmon gill transcriptome	TRINITY_DN62866_c0_g1	86.8	1.3e-15	AMP50153.1	protein domain of unknown function (DUF1891)	uncultured bacterium	2.19775	1.0605	1.76467
Unmapped Atlantic salmon gill transcriptome	TRINITY_DN868_c0_g1	87.4	1.9e-50	AMP50149.1	hypothetical protein, partial	uncultured bacterium	0	0.302	0.773
Unmapped Atlantic salmon gill transcriptome	TRINITY_DN30168_c0_g1	91.5	5.4e-28	ABM53544.1	conserved hypothetical protein	uncultured beta proteobacterium	72.2575	51.6282	50.3663
Unmapped Atlantic salmon gill transcriptome	TRINITY_DN13683_c1_g1	32.6	1.3e-19	ADM95018.1	hypothetical protein	uncultured Candidatus Atribacteria bacterium	1.251	0.366	1.29933
Unmapped Atlantic salmon gill transcriptome	TRINITY_DN66890_c0_g1	64.1	6e-50	ADI21428.1	7-keto-8-aminopelargonate synthetase and related enzymes	uncultured gamma proteobacterium	0.094	0	0.566
Unmapped Atlantic salmon gill transcriptome	TRINITY_DN67609_c0_g1	98	5.5e-167	WP_000304855.1	DNA replication initiation protein gpA, partial	Vibrio palustris	0.9795	0	1.36533
Unmapped Atlantic salmon gill transcriptome	TRINITY_DN23293_c0_g1	40.9	1.4e-42	WP_133642772.1	aldo/keto reductase	Zeaxanthinibacter enoshimensis	0	0.478	1.40833
