# Supplementary material for: Host-Parasite Interaction of Atlantic salmon (Salmo salar) and the Ectoparasite Neoparamoeba perurans in Amoebic Gill Disease
Source: Front Immunol. 2021 May 31;12:672700. doi: 10.3389/fimmu.2021.672700 (PMC8202022; doi:10.3389/fimmu.2021.672700)
Supplement: Supplementary Table 14 — Genes identified in the host-parasite response to amoebic gill disease in Atlantic salmon (host) and Neoparamoeba perurans (pathogen). The model is shown in Figure 4. [Excel table]. [file Table_14.xlsx]

## Sheet: Sheet1
Supplementary Table 14. Genes identified in the host-parasite response to amoebic gill disease in Atlantic salmon (host) and Neoparamoeba perurans (pathogen). The model is shown in Figure 3.
GeneID	Symbol	Description	Species	Orthologue ID
100194892	CASP3	caspase-3	Salmo salar
106612018	CASP3	caspase-3-like	Salmo salar
106602722	CASP3	caspase-3-like	Salmo salar
106563110	CASP3	caspase-3-like	Salmo salar
106568012	CASP3	caspase-3-like	Salmo salar
100286406	COL1A	collagen alpha-1(I) chain	Salmo salar
106570460	COL1A	collagen alpha-2(I) chain	Salmo salar
106579782	COL4A	collagen alpha-4(IV) chain-like	Salmo salar
106588939	COL1A2	collagen type I alpha 2 chain	Salmo salar
106569929	COL14A1	collagen type XIV alpha 1 chain	Salmo salar
106579069	COL3A	elastin-like	Salmo salar
106612831	COL3A	elastin-like	Salmo salar
106581051	COL3A	elastin-like	Salmo salar
100380696	FN1	fibronectin	Salmo salar
106582526	FN1	fibronectin-like	Salmo salar
106573536	FN1	fibronectin-like	Salmo salar
106573537	FN1	fibronectin-like	Salmo salar
106574791	FN1	fibronectin-like	Salmo salar
106603948	HSPB1	heat shock protein beta-1-like	Salmo salar
106567403	HSPB1	heat shock protein beta-1-like	Salmo salar
106579408	ITGAM	integrin alpha-X-like	Salmo salar
106602819	ITGAM	integrin alpha-X-like	Salmo salar
106564975	ITGAM	integrin alpha-X-like	Salmo salar
100306785	ITGB2	Integrin beta-2	Salmo salar
106581859	ITGB2	integrin beta-2-like	Salmo salar
106589674	IFNGR1	interferon gamma receptor 1	Salmo salar
106589675	IFNGR1	interferon gamma receptor 1-like	Salmo salar
100195681	IL8	interleukin 8	Salmo salar
100136449	IL1β	interleukin-1 beta	Salmo salar
106570815	IL1β	interleukin-1 beta-like	Salmo salar
106562915	IL1β	interleukin-1 beta-like	Salmo salar
106586476	IL1R1	interleukin-1 receptor type 1-like	Salmo salar
106582258	IL1R1	interleukin-1 receptor type 1-like	Salmo salar
100270808	IL1R2	interleukin-1 receptor type II	Salmo salar
106586275	IL1R1	interleukin-1 receptor-like 1	Salmo salar
106575150	IL10RB	interleukin-10 receptor subunit beta-like	Salmo salar
106586857	IL10RB	interleukin-10 receptor subunit beta-like	Salmo salar
106586855	IL10RB	interleukin-10 receptor subunit beta-like	Salmo salar
106581741	IL10RB	interleukin-10 receptor subunit beta-like	Salmo salar
106586858	IL10RB	interleukin-10 receptor subunit beta-like	Salmo salar
100306791	I12R2	Interleukin-12 receptor beta-2 chain	Salmo salar
106613945	IL12RB2	interleukin-12 receptor subunit beta-2-like	Salmo salar
106567437	IL12B	interleukin-12 subunit beta-like	Salmo salar
106612126	IL12B	interleukin-12 subunit beta-like	Salmo salar
106603888	IL12B	interleukin-12 subunit beta-like	Salmo salar
106607975	IL12B	interleukin-12 subunit beta-like	Salmo salar
100380426	IL6RA	Interleukin-6 receptor subunit alpha	Salmo salar
106613637	IL12RB1	interleukin-6 receptor subunit beta-like	Salmo salar
106562893	IL6ST	interleukin-6 receptor subunit beta-like	Salmo salar
106606534	IL6ST	interleukin-6 receptor subunit beta-like	Salmo salar
106563151	IL6ST	interleukin-6 receptor subunit beta-like	Salmo salar
106568321	IL6ST	interleukin-6 receptor subunit beta-like	Salmo salar
106573901	IL12RB1	interleukin-6 receptor subunit beta-like	Salmo salar
106571489	IL6ST	interleukin-6 receptor subunit beta-like	Salmo salar
106577833	IL8	interleukin-8-like	Salmo salar
106607758	LAMA2	laminin subunit alpha 2	Salmo salar
106569186	LAMA3	laminin subunit alpha-3-like	Salmo salar
106599664	LAMA3	laminin subunit alpha-3-like	Salmo salar
106571319	LAMA4	laminin subunit alpha-4-like	Salmo salar
106607733	LAMA4	laminin subunit alpha-4-like	Salmo salar
106566304	LAMA5	laminin subunit alpha-5-like	Salmo salar
106566351	LAMA5	laminin subunit alpha-5-like	Salmo salar
106583477	LAMB3	laminin subunit beta 3	Salmo salar
106573244	LAMB4	laminin subunit beta 4	Salmo salar
100286412	LAMB1	laminin subunit beta-1	Salmo salar
106609095	LAMB1	laminin subunit beta-1-like	Salmo salar
106573246	LAMB1	laminin subunit beta-1-like	Salmo salar
106566484	LAMB1	laminin subunit beta-1-like	Salmo salar
106566459	LAMB2	laminin subunit beta-2-like	Salmo salar
106572101	LAMB2	laminin subunit beta-2-like	Salmo salar
106572102	LAMB2	laminin subunit beta-2-like	Salmo salar
106565121	LAMB3	laminin subunit beta-3-like	Salmo salar
106561510	LAMB4	laminin subunit beta-4-like	Salmo salar
106599435	LAMC2	laminin subunit gamma 2	Salmo salar
106569067	LAMC1	laminin subunit gamma-1-like	Salmo salar
106599430	LAMC1	laminin subunit gamma-1-like	Salmo salar
106569065	LAMC2	laminin subunit gamma-2-like	Salmo salar
106562972	LAMC3	laminin subunit gamma-3-like	Salmo salar
106568667	LAMC3	laminin subunit gamma-3-like	Salmo salar
106608496	MUC2	mucin-2-like	Salmo salar
106608493	MUC2	mucin-2-like	Salmo salar
106603020	MUC2	mucin-2-like	Salmo salar
106562232	MUC2	mucin-2-like	Salmo salar
106584848	MUC2	mucin-2-like	Salmo salar
106613952	MUC2	mucin-2-like	Salmo salar
106575012	MUC2	mucin-2-like	Salmo salar
106584523	MUC2	mucin-2-like	Salmo salar
106588522	MUC2	mucin-2-like	Salmo salar
106583912	MUC2	mucin-2-like	Salmo salar
106561012	MUC2	mucin-2-like	Salmo salar
100136358	NOS2	nitric oxide synthase 2	Salmo salar
106611703	NFKB1	nuclear factor NF-kappa-B p105 subunit-like	Salmo salar
106604768	NFKB1	nuclear factor NF-kappa-B p105 subunit-like	Salmo salar
106567700	PIK3R1_2_3	phosphatidylinositol 3-kinase regulatory subunit alpha	Salmo salar
106563018	PIK3R1_2_3	phosphatidylinositol 3-kinase regulatory subunit alpha-like	Salmo salar
106587034	PIK3R1_2_3	phosphatidylinositol 3-kinase regulatory subunit alpha-like	Salmo salar
106568949	PIK3R1_2_3	phosphatidylinositol 3-kinase regulatory subunit beta-like	Salmo salar
106599005	PIK3R1_2_3	phosphatidylinositol 3-kinase regulatory subunit beta-like	Salmo salar
106584012	PIK3R1_2_3	phosphatidylinositol 3-kinase regulatory subunit gamma	Salmo salar
106560529	PIK3R1_2_3	phosphatidylinositol 3-kinase regulatory subunit gamma-like	Salmo salar
106573900	PIK3R1_2_3	phosphatidylinositol 3-kinase regulatory subunit gamma-like	Salmo salar
106600405	PIK3R1_2_3	phosphatidylinositol 3-kinase regulatory subunit gamma-like	Salmo salar
106613635	PIK3R1_2_3	phosphatidylinositol 3-kinase regulatory subunit gamma-like	Salmo salar
106569403	PIK3R1_2_3	phosphatidylinositol 3-kinase regulatory subunit gamma-like	Salmo salar
106568747	PIK3CA_B_D	phosphatidylinositol 4,5-bisphosphate 3-kinase catalytic subunit alpha isoform-like	Salmo salar
106598808	PIK3CA_B_D	phosphatidylinositol 4,5-bisphosphate 3-kinase catalytic subunit alpha isoform-like	Salmo salar
106613172	PIK3CA_B_D	phosphatidylinositol 4,5-bisphosphate 3-kinase catalytic subunit beta isoform-like	Salmo salar
106581359	PIK3CA_B_D	phosphatidylinositol 4,5-bisphosphate 3-kinase catalytic subunit beta isoform-like	Salmo salar
106613161	PIK3CA_B_D	phosphatidylinositol 4,5-bisphosphate 3-kinase catalytic subunit beta isoform-like	Salmo salar
106572104	PIK3CG	phosphatidylinositol 4,5-bisphosphate 3-kinase catalytic subunit gamma isoform-like	Salmo salar
106609208	PIK3CG	phosphatidylinositol 4,5-bisphosphate 3-kinase catalytic subunit gamma isoform-like	Salmo salar
106576084	PIK3CG	phosphatidylinositol 4,5-bisphosphate 3-kinase catalytic subunit gamma isoform-like	Salmo salar
106613931	PIK3CA_B_D	phosphatidylinositol-4,5-bisphosphate 3-kinase catalytic subunit alpha	Salmo salar
106572046	PIK3CA_B_D	phosphatidylinositol-4,5-bisphosphate 3-kinase catalytic subunit delta	Salmo salar
106608684	RELA	putative transcription factor p65 homolog	Salmo salar
106588859	TLR4	TLR4 interactor with leucine rich repeats-like	Salmo salar
106570527	TLR4	TLR4 interactor with leucine rich repeats-like	Salmo salar
106608430	TLR2	toll-like receptor 2	Salmo salar
106580799	TLR2	toll-like receptor 2 type-2	Salmo salar
106577543	RELA	transcription factor p65-like	Salmo salar
106611047	TGFB3	transforming growth factor beta 3	Salmo salar
100136559	TGFB1	transforming growth factor beta-1	Salmo salar
106563563	TGFB1	transforming growth factor beta-1	Salmo salar
106613337	TGFB1	transforming growth factor beta-1-like	Salmo salar
106584161	TGFB2	transforming growth factor beta-2-like	Salmo salar
106612106	TGFB2	transforming growth factor beta-2-like	Salmo salar
106605021	TGFB2	transforming growth factor beta-2-like	Salmo salar
106571074	TGFB3	transforming growth factor beta-3-like	Salmo salar
106590795	TGFB3	transforming growth factor beta-3-like	Salmo salar
106608297	TGFB3	transforming growth factor beta-3-like	Salmo salar
106575638	TIGIT	T-cell immunoreceptor with Ig and ITIM domains isoform X2	Salmo salar
106585332	LIGHT	tumor necrosis factor ligand superfamily member 15-like	Salmo salar
106601456	LIGHT	tumor necrosis factor ligand superfamily member 14-like	Salmo salar
106606846	LIGHT	tumor necrosis factor ligand superfamily member 14-like	Salmo salar
100196844	HVEM	Tumor necrosis factor receptor superfamily member 14	Salmo salar
106572765	HVEM	Tumor necrosis factor receptor superfamily member 15	Salmo salar
106572767	HVEM	tumor necrosis factor receptor superfamily member 5-like	Salmo salar
106572768	HVEM	tumor necrosis factor ligand superfamily member 14-like	Salmo salar
106572807	HVEM	tumor necrosis factor receptor superfamily member 5-like	Salmo salar
106572808	HVEM	tumor necrosis factor ligand superfamily member 14-like	Salmo salar
106572809	HVEM	tumor necrosis factor receptor superfamily member 5-like	Salmo salar
106572813	HVEM	tumor necrosis factor receptor superfamily member 5-like	Salmo salar
106572816	HVEM	tumor necrosis factor receptor superfamily member 5-like	Salmo salar
106572817	HVEM	tumor necrosis factor receptor superfamily member 5-like	Salmo salar
106576185	HAAF	hemagglutinin/amebocyte aggregation factor-like isoform X1	Salmo salar
106564142	MHCII	MHC class II regulatory factor RFX1-like	Salmo salar
106564291	MHCII	MHC class II regulatory factor RFX1-like	Salmo salar
100136358	NOS2	nitric oxide synthase 2	Salmo salar
106608749	ZAP	PREDICTED: oocyte zinc finger protein XlCOF6-like isoform X1	Salmo salar
106608466	ZAP	PREDICTED: zinc finger protein OZF-like	Salmo salar
106601476	ZAP	PREDICTED: zinc finger protein OZF-like isoform X2	Salmo salar
106597103	ZAP	PREDICTED: zinc finger protein 2-like	Salmo salar
106594343	ZAP	PREDICTED: zinc finger protein with KRAB and SCAN domains 7-like isoform X2	Salmo salar
106594097	ZAP	PREDICTED: zinc finger protein 14-like isoform X2	Salmo salar
106585907	ZAP	PREDICTED: zinc finger protein 771-like	Salmo salar
106583350	ZAP	PREDICTED: zinc finger and SCAN domain-containing protein 2-like	Salmo salar
106578124	ZAP	PREDICTED: zinc finger protein 70-like	Salmo salar
106577602	ZAP	PREDICTED: zinc finger protein 135-like	Salmo salar
106576588	ZAP	PREDICTED: oocyte zinc finger protein XlCOF6-like	Salmo salar
106576520	ZAP	PREDICTED: gastrula zinc finger protein XlCGF57.1-like isoform X1	Salmo salar
106574517	ZAP	PREDICTED: zinc finger protein 2 homolog	Salmo salar
106574440	ZAP	PREDICTED: oocyte zinc finger protein XlCOF8.4-like	Salmo salar
106564555	ZAP	PREDICTED: zinc finger protein 883-like	Salmo salar
106564035	ZAP	PREDICTED: zinc finger and SCAN domain-containing protein 2-like	Salmo salar
106564014	ZAP	PREDICTED: zinc finger protein 568-like	Salmo salar
106563445	ZAP	PREDICTED: zinc finger protein 62 homolog	Salmo salar
106586153	WNT10	protein Wnt-10a-like	Salmo salar
106583123	WNT4	protein Wnt-4a-like	Salmo salar
106609811	WNT5	protein Wnt-5b-like	Salmo salar
106573123	WNT2	protein Wnt-2-like	Salmo salar
106561551	WNT2	protein Wnt-2	Salmo salar
106566524	WNT5	protein Wnt-5a-like	Salmo salar
106567714	FZD9	frizzled-9	Salmo salar
106577235	SFRP5	secreted frizzled-related protein 5-like	Salmo salar
106585130	SFRP1	secreted frizzled-related protein 1-like	Salmo salar
106602749	SFRP2	secreted frizzled-related protein 2-like	Salmo salar
106610025	SFRP2	secreted frizzled-related protein 2-like	Salmo salar
106612985	SFRP5	secreted frizzled related protein 5	Salmo salar
	NpACA1	prokumamolisin activation domain containing protein	Neoparamoeba perurans	XP_004341806.1
	NpACSL	long-chain-fatty-acid-CoA ligase	Neoparamoeba perurans	WP_036201343.1
	NpAPRA	AprA protease	Neoparamoeba perurans	XP_004345741.1
	NpCBP	Cathepsin-B	Neoparamoeba perurans	XP_002677623.1
	NpCWH	Cell wall associated hydrolase	Neoparamoeba perurans	AGV54820.1
	NpCWH	Cell wall associated hydrolase	Neoparamoeba perurans	EEW89200.1
	NpHADH	haloacid dehalogenase hydrolase	Neoparamoeba perurans	XP_021881956.1
	NpHCP	hybrid cluster protein	Neoparamoeba perurans	CUE99497.1
	NpMADS	putative MADS-box transcription factor	Neoparamoeba perurans	KYQ93049.1
	NpPGAP2	PGAP2-interacting protein-like	Neoparamoeba perurans	XP_021348355.1
	NpPAK	p21-activated protein kinase	Neoparamoeba perurans	XP_004351292.1
	NpPAK	p21-activated protein kinase, partial	Neoparamoeba perurans	ABI79447.1
	NpPHB	prohibitin	Neoparamoeba perurans	KNH09756.1
	NpPHB	prohibitin	Neoparamoeba perurans	XP_004360579.1
	NpPKC	protein kinase C4	Neoparamoeba perurans	AFD36233.1
	NpPKC	protein kinase C receptor	Neoparamoeba perurans	KNH08368.1
	NpPhoPQ	PhoPQ-activated pathogenicity-related protein	Neoparamoeba perurans	XP_004362351.1
	NpRgpF	Rhamnan synthesis F	Neoparamoeba perurans	XP_003084258.2
	NpSNF7	vacuolar sorting protein SNF7	Neoparamoeba perurans	XP_004339619.1
	NpSPP	signal peptide peptidase	Neoparamoeba perurans	XP_004353164.1
	NpUPS	Fbox domain containing protein	Neoparamoeba perurans	XP_004340580.1
	NpUPS	polyubiquitin	Neoparamoeba perurans	OWZ79195.1
	NpUPS	polyubiquitin-C isoform X5	Neoparamoeba perurans	XP_010135640.1
	NpV-ATPase	vacuolar proton ATPase	Neoparamoeba perurans	XP_004356732.1
	NpV-ATPase	vacuolar proton ATPase	Neoparamoeba perurans	XP_014424473.1
